# Supplementary material for: The impact of site-specific digital histology signatures on deep learning model accuracy and bias
Source: Nat Commun. 2021 Jul 20;12:4423. doi: 10.1038/s41467-021-24698-1 (PMC8292530; doi:10.1038/s41467-021-24698-1)
Supplement: Supplementary file 4 — Source Data [file 41467_2021_24698_MOESM4_ESM.zip]

Archive with 7 entries (6 files):
- Source Data/
- Source Data/figure2_data.csv
- Source Data/figure2_stats.csv
- Source Data/figure3.csv
- Source Data/figure4.csv
- Source Data/figure6_1.csv
- Source Data/figure6_2.csv
