# Supplementary material for: The impact of site-specific digital histology signatures on deep learning model accuracy and bias
Source: Nat Commun. 2021 Jul 20;12:4423. doi: 10.1038/s41467-021-24698-1 (PMC8292530; doi:10.1038/s41467-021-24698-1)
Supplement: Supplementary file 4 — Source Data [file 41467_2021_24698_MOESM4_ESM.zip › Source Data/figure2_data.csv]

Dataset	Variable	Site / Site Code	Categories	Counts
BRCA	AJCC_Stage_Group	Walter Reed	I, II, III, IV	18, 55, 23, 4
BRCA	AJCC_Stage_Group	Christiana	I, II, III, IV	7, 43, 9, 0
BRCA	AJCC_Stage_Group	Indivumed	I, II, III, IV	4, 47, 23, 4
BRCA	AJCC_Stage_Group	IGC	I, II, III, IV	4, 32, 11, 1
BRCA	AJCC_Stage_Group	Cureline	I, II, III, IV	4, 16, 11, 1
BRCA	AJCC_Stage_Group	MSKCC	I, II, III, IV	5, 32, 9, 1
BRCA	AJCC_Stage_Group	Mayo	I, II, III, IV	12, 38, 20, 0
BRCA	AJCC_Stage_Group	Duke	I, II, III, IV	6, 22, 12, 2
BRCA	AJCC_Stage_Group	Univ. Pittsburgh	I, II, III, IV	43, 72, 24, 2
BRCA	AJCC_Stage_Group	ILSBio	I, II, III, IV	1, 34, 14, 0
BRCA	AJCC_Stage_Group	GPCC	I, II, III, IV	15, 57, 42, 0
BRCA	AJCC_Stage_Group	Roswell Park	I, II, III, IV	25, 49, 16, 0
BRCA	AJCC_Stage_Group	Asterand	I, II, III, IV	7, 40, 15, 0
BRCA	AJCC_Stage_Group	Univ. Miami	I, II, III, IV	4, 32, 8, 0
BRCA	AJCC_Stage_Group	Univ. Chicago	I, II, III, IV	6, 14, 2, 0
BRCA	Diagnosis_Age	Walter Reed	<39, 40-59, 60+	12, 42, 46
BRCA	Diagnosis_Age	Christiana	<39, 40-59, 60+	2, 27, 30
BRCA	Diagnosis_Age	Indivumed	<39, 40-59, 60+	1, 24, 58
BRCA	Diagnosis_Age	IGC	<39, 40-59, 60+	0, 15, 33
BRCA	Diagnosis_Age	Cureline	<39, 40-59, 60+	3, 13, 16
BRCA	Diagnosis_Age	MSKCC	<39, 40-59, 60+	8, 22, 17
BRCA	Diagnosis_Age	Mayo	<39, 40-59, 60+	6, 41, 23
BRCA	Diagnosis_Age	Duke	<39, 40-59, 60+	4, 21, 24
BRCA	Diagnosis_Age	Univ. Pittsburgh	<39, 40-59, 60+	10, 64, 68
BRCA	Diagnosis_Age	ILSBio	<39, 40-59, 60+	4, 31, 14
BRCA	Diagnosis_Age	GPCC	<39, 40-59, 60+	5, 55, 59
BRCA	Diagnosis_Age	Roswell Park	<39, 40-59, 60+	6, 42, 42
BRCA	Diagnosis_Age	Asterand	<39, 40-59, 60+	4, 29, 29
BRCA	Diagnosis_Age	Univ. Miami	<39, 40-59, 60+	5, 23, 16
BRCA	Diagnosis_Age	Univ. Chicago	<39, 40-59, 60+	2, 9, 11
BRCA	PCA_Ancestry_Cluster	Walter Reed	EUR, AFR, ASIAN, AMR	69, 22, 1, 1
BRCA	PCA_Ancestry_Cluster	Christiana	EUR, AFR, ASIAN, AMR	39, 13, 0, 0
BRCA	PCA_Ancestry_Cluster	Indivumed	EUR, AFR, ASIAN, AMR	76, 0, 0, 0
BRCA	PCA_Ancestry_Cluster	IGC	EUR, AFR, ASIAN, AMR	30, 13, 0, 2
BRCA	PCA_Ancestry_Cluster	Cureline	EUR, AFR, ASIAN, AMR	31, 0, 0, 0
BRCA	PCA_Ancestry_Cluster	MSKCC	EUR, AFR, ASIAN, AMR	33, 7, 1, 0
BRCA	PCA_Ancestry_Cluster	Mayo	EUR, AFR, ASIAN, AMR	63, 0, 0, 0
BRCA	PCA_Ancestry_Cluster	Duke	EUR, AFR, ASIAN, AMR	35, 13, 0, 0
BRCA	PCA_Ancestry_Cluster	Univ. Pittsburgh	EUR, AFR, ASIAN, AMR	118, 11, 2, 0
BRCA	PCA_Ancestry_Cluster	ILSBio	EUR, AFR, ASIAN, AMR	2, 0, 46, 0
BRCA	PCA_Ancestry_Cluster	GPCC	EUR, AFR, ASIAN, AMR	112, 0, 0, 0
BRCA	PCA_Ancestry_Cluster	Roswell Park	EUR, AFR, ASIAN, AMR	60, 14, 1, 4
BRCA	PCA_Ancestry_Cluster	Asterand	EUR, AFR, ASIAN, AMR	60, 0, 0, 0
BRCA	PCA_Ancestry_Cluster	Univ. Miami	EUR, AFR, ASIAN, AMR	19, 11, 2, 8
BRCA	PCA_Ancestry_Cluster	Univ. Chicago	EUR, AFR, ASIAN, AMR	3, 17, 0, 1
BRCA	Histology_Class_General	Walter Reed	IDC, ILC, Other	73, 20, 7
BRCA	Histology_Class_General	Christiana	IDC, ILC, Other	39, 12, 8
BRCA	Histology_Class_General	Indivumed	IDC, ILC, Other	70, 10, 3
BRCA	Histology_Class_General	IGC	IDC, ILC, Other	14, 26, 8
BRCA	Histology_Class_General	Cureline	IDC, ILC, Other	31, 0, 1
BRCA	Histology_Class_General	MSKCC	IDC, ILC, Other	32, 6, 9
BRCA	Histology_Class_General	Mayo	IDC, ILC, Other	46, 18, 6
BRCA	Histology_Class_General	Duke	IDC, ILC, Other	36, 6, 8
BRCA	Histology_Class_General	Univ. Pittsburgh	IDC, ILC, Other	121, 10, 11
BRCA	Histology_Class_General	ILSBio	IDC, ILC, Other	40, 3, 6
BRCA	Histology_Class_General	GPCC	IDC, ILC, Other	82, 18, 19
BRCA	Histology_Class_General	Roswell Park	IDC, ILC, Other	73, 15, 2
BRCA	Histology_Class_General	Asterand	IDC, ILC, Other	36, 10, 16
BRCA	Histology_Class_General	Univ. Miami	IDC, ILC, Other	26, 10, 8
BRCA	Histology_Class_General	Univ. Chicago	IDC, ILC, Other	15, 5, 2
BRCA	ER_Status_By_IHC	Walter Reed	+, -	76, 24
BRCA	ER_Status_By_IHC	Christiana	+, -	41, 16
BRCA	ER_Status_By_IHC	Indivumed	+, -	75, 8
BRCA	ER_Status_By_IHC	IGC	+, -	41, 6
BRCA	ER_Status_By_IHC	Cureline	+, -	22, 10
BRCA	ER_Status_By_IHC	MSKCC	+, -	35, 12
BRCA	ER_Status_By_IHC	Mayo	+, -	56, 14
BRCA	ER_Status_By_IHC	Duke	+, -	32, 15
BRCA	ER_Status_By_IHC	Univ. Pittsburgh	+, -	115, 23
BRCA	ER_Status_By_IHC	ILSBio	+, -	26, 18
BRCA	ER_Status_By_IHC	GPCC	+, -	102, 17
BRCA	ER_Status_By_IHC	Roswell Park	+, -	68, 22
BRCA	ER_Status_By_IHC	Asterand	+, -	23, 6
BRCA	ER_Status_By_IHC	Univ. Miami	+, -	32, 12
BRCA	ER_Status_By_IHC	Univ. Chicago	+, -	15, 7
BRCA	PR_status_by_ihc	Walter Reed	+, -	62, 38
BRCA	PR_status_by_ihc	Christiana	+, -	30, 27
BRCA	PR_status_by_ihc	Indivumed	+, -	63, 20
BRCA	PR_status_by_ihc	IGC	+, -	32, 15
BRCA	PR_status_by_ihc	Cureline	+, -	14, 17
BRCA	PR_status_by_ihc	MSKCC	+, -	33, 14
BRCA	PR_status_by_ihc	Mayo	+, -	45, 25
BRCA	PR_status_by_ihc	Duke	+, -	29, 18
BRCA	PR_status_by_ihc	Univ. Pittsburgh	+, -	102, 36
BRCA	PR_status_by_ihc	ILSBio	+, -	24, 20
BRCA	PR_status_by_ihc	GPCC	+, -	96, 22
BRCA	PR_status_by_ihc	Roswell Park	+, -	63, 27
BRCA	PR_status_by_ihc	Asterand	+, -	22, 6
BRCA	PR_status_by_ihc	Univ. Miami	+, -	27, 17
BRCA	PR_status_by_ihc	Univ. Chicago	+, -	11, 11
BRCA	HER2Calc	Walter Reed	+, -	11, 83
BRCA	HER2Calc	Christiana	+, -	6, 37
BRCA	HER2Calc	Indivumed	+, -	17, 62
BRCA	HER2Calc	IGC	+, -	5, 9
BRCA	HER2Calc	Cureline	+, -	4, 26
BRCA	HER2Calc	MSKCC	+, -	8, 39
BRCA	HER2Calc	Mayo	+, -	10, 50
BRCA	HER2Calc	Duke	+, -	4, 38
BRCA	HER2Calc	Univ. Pittsburgh	+, -	14, 108
BRCA	HER2Calc	ILSBio	+, -	16, 24
BRCA	HER2Calc	GPCC	+, -	18, 95
BRCA	HER2Calc	Roswell Park	+, -	11, 66
BRCA	HER2Calc	Asterand	+, -	3, 47
BRCA	HER2Calc	Univ. Miami	+, -	6, 28
BRCA	HER2Calc	Univ. Chicago	+, -	1, 1
BRCA	subtype_old	Walter Reed	Lum, Basal, Her2, Normal	58, 20, 7, 5
BRCA	subtype_old	Christiana	Lum, Basal, Her2, Normal	28, 18, 0, 0
BRCA	subtype_old	Indivumed	Lum, Basal, Her2, Normal	60, 3, 9, 1
BRCA	subtype_old	IGC	Lum, Basal, Her2, Normal	24, 6, 3, 2
BRCA	subtype_old	Cureline	Lum, Basal, Her2, Normal	23, 7, 1, 0
BRCA	subtype_old	MSKCC	Lum, Basal, Her2, Normal	29, 7, 3, 5
BRCA	subtype_old	Mayo	Lum, Basal, Her2, Normal	42, 14, 3, 3
BRCA	subtype_old	Duke	Lum, Basal, Her2, Normal	33, 10, 4, 1
BRCA	subtype_old	Univ. Pittsburgh	Lum, Basal, Her2, Normal	99, 19, 8, 3
BRCA	subtype_old	ILSBio	Lum, Basal, Her2, Normal	26, 6, 15, 1
BRCA	subtype_old	GPCC	Lum, Basal, Her2, Normal	93, 11, 6, 2
BRCA	subtype_old	Roswell Park	Lum, Basal, Her2, Normal	57, 17, 5, 1
BRCA	subtype_old	Asterand	Lum, Basal, Her2, Normal	47, 9, 2, 0
BRCA	subtype_old	Univ. Miami	Lum, Basal, Her2, Normal	25, 5, 3, 3
BRCA	subtype_old	Univ. Chicago	Lum, Basal, Her2, Normal	12, 5, 2, 3
BRCA	Immune Subtype	Walter Reed	C1, C2, C3, C4	34, 36, 23, 5
BRCA	Immune Subtype	Christiana	C1, C2, C3, C4	14, 18, 15, 8
BRCA	Immune Subtype	Indivumed	C1, C2, C3, C4	24, 29, 10, 10
BRCA	Immune Subtype	IGC	C1, C2, C3, C4	18, 8, 13, 5
BRCA	Immune Subtype	Cureline	C1, C2, C3, C4	18, 8, 2, 1
BRCA	Immune Subtype	MSKCC	C1, C2, C3, C4	16, 19, 5, 6
BRCA	Immune Subtype	Mayo	C1, C2, C3, C4	17, 31, 10, 3
BRCA	Immune Subtype	Duke	C1, C2, C3, C4	18, 16, 11, 5
BRCA	Immune Subtype	Univ. Pittsburgh	C1, C2, C3, C4	47, 48, 27, 12
BRCA	Immune Subtype	ILSBio	C1, C2, C3, C4	16, 26, 2, 3
BRCA	Immune Subtype	GPCC	C1, C2, C3, C4	24, 39, 33, 17
BRCA	Immune Subtype	Roswell Park	C1, C2, C3, C4	35, 31, 19, 4
BRCA	Immune Subtype	Asterand	C1, C2, C3, C4	19, 26, 4, 9
BRCA	Immune Subtype	Univ. Miami	C1, C2, C3, C4	17, 20, 5, 2
BRCA	Immune Subtype	Univ. Chicago	C1, C2, C3, C4	6, 9, 7, 0
BRCA	PFI Time	Walter Reed	<=3 yr, >3 yr	10, 53
BRCA	PFI Time	Christiana	<=3 yr, >3 yr	9, 4
BRCA	PFI Time	Indivumed	<=3 yr, >3 yr	4, 13
BRCA	PFI Time	IGC	<=3 yr, >3 yr	6, 8
BRCA	PFI Time	Cureline	<=3 yr, >3 yr	0, 0
BRCA	PFI Time	MSKCC	<=3 yr, >3 yr	4, 35
BRCA	PFI Time	Mayo	<=3 yr, >3 yr	7, 56
BRCA	PFI Time	Duke	<=3 yr, >3 yr	9, 41
BRCA	PFI Time	Univ. Pittsburgh	<=3 yr, >3 yr	8, 82
BRCA	PFI Time	ILSBio	<=3 yr, >3 yr	3, 1
BRCA	PFI Time	GPCC	<=3 yr, >3 yr	7, 8
BRCA	PFI Time	Roswell Park	<=3 yr, >3 yr	8, 38
BRCA	PFI Time	Asterand	<=3 yr, >3 yr	5, 21
BRCA	PFI Time	Univ. Miami	<=3 yr, >3 yr	4, 5
BRCA	PFI Time	Univ. Chicago	<=3 yr, >3 yr	1, 8
BRCA	BRCA1_driver	Walter Reed	Driver, None	1, 98
BRCA	BRCA1_driver	Christiana	Driver, None	2, 57
BRCA	BRCA1_driver	Indivumed	Driver, None	1, 77
BRCA	BRCA1_driver	IGC	Driver, None	0, 48
BRCA	BRCA1_driver	Cureline	Driver, None	1, 31
BRCA	BRCA1_driver	MSKCC	Driver, None	0, 46
BRCA	BRCA1_driver	Mayo	Driver, None	1, 67
BRCA	BRCA1_driver	Duke	Driver, None	1, 49
BRCA	BRCA1_driver	Univ. Pittsburgh	Driver, None	2, 139
BRCA	BRCA1_driver	ILSBio	Driver, None	0, 49
BRCA	BRCA1_driver	GPCC	Driver, None	0, 118
BRCA	BRCA1_driver	Roswell Park	Driver, None	0, 88
BRCA	BRCA1_driver	Asterand	Driver, None	1, 61
BRCA	BRCA1_driver	Univ. Miami	Driver, None	0, 44
BRCA	BRCA1_driver	Univ. Chicago	Driver, None	0, 22
BRCA	TP53_driver	Walter Reed	Driver, None	30, 69
BRCA	TP53_driver	Christiana	Driver, None	24, 35
BRCA	TP53_driver	Indivumed	Driver, None	22, 56
BRCA	TP53_driver	IGC	Driver, None	10, 38
BRCA	TP53_driver	Cureline	Driver, None	14, 18
BRCA	TP53_driver	MSKCC	Driver, None	16, 30
BRCA	TP53_driver	Mayo	Driver, None	30, 38
BRCA	TP53_driver	Duke	Driver, None	15, 35
BRCA	TP53_driver	Univ. Pittsburgh	Driver, None	46, 95
BRCA	TP53_driver	ILSBio	Driver, None	26, 23
BRCA	TP53_driver	GPCC	Driver, None	33, 85
BRCA	TP53_driver	Roswell Park	Driver, None	28, 60
BRCA	TP53_driver	Asterand	Driver, None	16, 46
BRCA	TP53_driver	Univ. Miami	Driver, None	12, 32
BRCA	TP53_driver	Univ. Chicago	Driver, None	5, 17
BRCA	MAP3K1_driver	Walter Reed	Driver, None	6, 93
BRCA	MAP3K1_driver	Christiana	Driver, None	3, 56
BRCA	MAP3K1_driver	Indivumed	Driver, None	8, 70
BRCA	MAP3K1_driver	IGC	Driver, None	1, 47
BRCA	MAP3K1_driver	Cureline	Driver, None	2, 30
BRCA	MAP3K1_driver	MSKCC	Driver, None	2, 44
BRCA	MAP3K1_driver	Mayo	Driver, None	0, 68
BRCA	MAP3K1_driver	Duke	Driver, None	4, 46
BRCA	MAP3K1_driver	Univ. Pittsburgh	Driver, None	14, 127
BRCA	MAP3K1_driver	ILSBio	Driver, None	2, 47
BRCA	MAP3K1_driver	GPCC	Driver, None	11, 107
BRCA	MAP3K1_driver	Roswell Park	Driver, None	8, 80
BRCA	MAP3K1_driver	Asterand	Driver, None	3, 59
BRCA	MAP3K1_driver	Univ. Miami	Driver, None	3, 41
BRCA	MAP3K1_driver	Univ. Chicago	Driver, None	0, 22
COADREAD	Diagnosis_Age	Christiana	40-59, 60+	27, 36
COADREAD	Diagnosis_Age	Indivumed	40-59, 60+	33, 192
COADREAD	Diagnosis_Age	UPMC	40-59, 60+	6, 14
COADREAD	Diagnosis_Age	MSKCC	40-59, 60+	16, 28
COADREAD	Diagnosis_Age	GPCC	40-59, 60+	14, 31
COADREAD	Diagnosis_Age	UMich	40-59, 60+	4, 25
COADREAD	Diagnosis_Age	Asterland	40-59, 60+	10, 17
COADREAD	Diagnosis_Age	RPMC	40-59, 60+	7, 17
COADREAD	patient.gender	Christiana	male, female	37, 31
COADREAD	patient.gender	Indivumed	male, female	135, 118
COADREAD	patient.gender	UPMC	male, female	12, 10
COADREAD	patient.gender	MSKCC	male, female	26, 24
COADREAD	patient.gender	GPCC	male, female	31, 17
COADREAD	patient.gender	UMich	male, female	14, 15
COADREAD	patient.gender	Asterland	male, female	9, 18
COADREAD	patient.gender	RPMC	male, female	17, 14
COADREAD	ajcc_stage_group	Christiana	Stage I, Stage II, Stage III, Stage IV	8, 21, 26, 13
COADREAD	ajcc_stage_group	Indivumed	Stage I, Stage II, Stage III, Stage IV	55, 98, 61, 38
COADREAD	ajcc_stage_group	UPMC	Stage I, Stage II, Stage III, Stage IV	4, 6, 4, 7
COADREAD	ajcc_stage_group	MSKCC	Stage I, Stage II, Stage III, Stage IV	14, 13, 15, 8
COADREAD	ajcc_stage_group	GPCC	Stage I, Stage II, Stage III, Stage IV	5, 18, 17, 3
COADREAD	ajcc_stage_group	UMich	Stage I, Stage II, Stage III, Stage IV	0, 17, 9, 2
COADREAD	ajcc_stage_group	Asterland	Stage I, Stage II, Stage III, Stage IV	4, 12, 9, 2
COADREAD	ajcc_stage_group	RPMC	Stage I, Stage II, Stage III, Stage IV	2, 8, 13, 5
COADREAD	PCA_Ancestry_Cluster	Christiana	EUR, AFR	47, 18
COADREAD	PCA_Ancestry_Cluster	Indivumed	EUR, AFR	180, 0
COADREAD	PCA_Ancestry_Cluster	UPMC	EUR, AFR	18, 1
COADREAD	PCA_Ancestry_Cluster	MSKCC	EUR, AFR	38, 8
COADREAD	PCA_Ancestry_Cluster	GPCC	EUR, AFR	48, 0
COADREAD	PCA_Ancestry_Cluster	UMich	EUR, AFR	27, 0
COADREAD	PCA_Ancestry_Cluster	Asterland	EUR, AFR	26, 0
COADREAD	PCA_Ancestry_Cluster	RPMC	EUR, AFR	22, 3
COADREAD	mucinous	Christiana	Mucinous, Not Mucinous	5, 60
COADREAD	mucinous	Indivumed	Mucinous, Not Mucinous	29, 220
COADREAD	mucinous	UPMC	Mucinous, Not Mucinous	0, 22
COADREAD	mucinous	MSKCC	Mucinous, Not Mucinous	3, 47
COADREAD	mucinous	GPCC	Mucinous, Not Mucinous	8, 40
COADREAD	mucinous	UMich	Mucinous, Not Mucinous	5, 22
COADREAD	mucinous	Asterland	Mucinous, Not Mucinous	3, 24
COADREAD	mucinous	RPMC	Mucinous, Not Mucinous	3, 28
COADREAD	subsite	Christiana	Colon, Rectal	49, 16
COADREAD	subsite	Indivumed	Colon, Rectal	172, 77
COADREAD	subsite	UPMC	Colon, Rectal	20, 2
COADREAD	subsite	MSKCC	Colon, Rectal	37, 13
COADREAD	subsite	GPCC	Colon, Rectal	31, 17
COADREAD	subsite	UMich	Colon, Rectal	21, 6
COADREAD	subsite	Asterland	Colon, Rectal	16, 11
COADREAD	subsite	RPMC	Colon, Rectal	27, 4
COADREAD	bmi	Christiana	<25, 25-34.9, 35+	21, 37, 10
COADREAD	bmi	Indivumed	<25, 25-34.9, 35+	0, 0, 0
COADREAD	bmi	UPMC	<25, 25-34.9, 35+	1, 1, 0
COADREAD	bmi	MSKCC	<25, 25-34.9, 35+	11, 30, 9
COADREAD	bmi	GPCC	<25, 25-34.9, 35+	12, 34, 1
COADREAD	bmi	UMich	<25, 25-34.9, 35+	10, 17, 1
COADREAD	bmi	Asterland	<25, 25-34.9, 35+	13, 12, 2
COADREAD	bmi	RPMC	<25, 25-34.9, 35+	5, 14, 5
COADREAD	MSI	Christiana	MSS, MSI	17, 7
COADREAD	MSI	Indivumed	MSS, MSI	164, 66
COADREAD	MSI	UPMC	MSS, MSI	4, 4
COADREAD	MSI	MSKCC	MSS, MSI	4, 3
COADREAD	MSI	GPCC	MSS, MSI	0, 0
COADREAD	MSI	UMich	MSS, MSI	0, 0
COADREAD	MSI	Asterland	MSS, MSI	0, 0
COADREAD	MSI	RPMC	MSS, MSI	0, 0
COADREAD	Immune_Subtype	Christiana	C1, C2, C3, C4	48, 10, 3, 2
COADREAD	Immune_Subtype	Indivumed	C1, C2, C3, C4	173, 45, 12, 3
COADREAD	Immune_Subtype	UPMC	C1, C2, C3, C4	15, 4, 0, 1
COADREAD	Immune_Subtype	MSKCC	C1, C2, C3, C4	38, 9, 0, 0
COADREAD	Immune_Subtype	GPCC	C1, C2, C3, C4	38, 8, 0, 1
COADREAD	Immune_Subtype	UMich	C1, C2, C3, C4	25, 3, 0, 1
COADREAD	Immune_Subtype	Asterland	C1, C2, C3, C4	24, 2, 1, 0
COADREAD	Immune_Subtype	RPMC	C1, C2, C3, C4	19, 4, 0, 2
COADREAD	PFI_Time	Christiana	<=3 yr, >3 yr	23, 14
COADREAD	PFI_Time	Indivumed	<=3 yr, >3 yr	50, 40
COADREAD	PFI_Time	UPMC	<=3 yr, >3 yr	9, 8
COADREAD	PFI_Time	MSKCC	<=3 yr, >3 yr	5, 3
COADREAD	PFI_Time	GPCC	<=3 yr, >3 yr	8, 3
COADREAD	PFI_Time	UMich	<=3 yr, >3 yr	6, 16
COADREAD	PFI_Time	Asterland	<=3 yr, >3 yr	8, 7
COADREAD	PFI_Time	RPMC	<=3 yr, >3 yr	8, 10
COADREAD	RNF43_driver	Christiana	DRIVER, NODRIVER	5, 60
COADREAD	RNF43_driver	Indivumed	DRIVER, NODRIVER	5, 223
COADREAD	RNF43_driver	UPMC	DRIVER, NODRIVER	1, 19
COADREAD	RNF43_driver	MSKCC	DRIVER, NODRIVER	2, 48
COADREAD	RNF43_driver	GPCC	DRIVER, NODRIVER	3, 45
COADREAD	RNF43_driver	UMich	DRIVER, NODRIVER	0, 29
COADREAD	RNF43_driver	Asterland	DRIVER, NODRIVER	0, 27
COADREAD	RNF43_driver	RPMC	DRIVER, NODRIVER	4, 21
COADREAD	BRAF_driver	Christiana	DRIVER, NODRIVER	6, 59
COADREAD	BRAF_driver	Indivumed	DRIVER, NODRIVER	15, 213
COADREAD	BRAF_driver	UPMC	DRIVER, NODRIVER	3, 17
COADREAD	BRAF_driver	MSKCC	DRIVER, NODRIVER	3, 47
COADREAD	BRAF_driver	GPCC	DRIVER, NODRIVER	4, 44
COADREAD	BRAF_driver	UMich	DRIVER, NODRIVER	2, 27
COADREAD	BRAF_driver	Asterland	DRIVER, NODRIVER	1, 26
COADREAD	BRAF_driver	RPMC	DRIVER, NODRIVER	6, 19
HNSC	Diagnosis_Age	BA	40-59, 60+	16, 13
HNSC	Diagnosis_Age	BB	40-59, 60+	9, 12
HNSC	Diagnosis_Age	CN	40-59, 60+	28, 31
HNSC	Diagnosis_Age	CQ	40-59, 60+	11, 26
HNSC	Diagnosis_Age	CV	40-59, 60+	40, 88
HNSC	Diagnosis_Age	D6	40-59, 60+	12, 18
HNSC	Diagnosis_Age	QK	40-59, 60+	4, 18
HNSC	gender	BA	MALE, FEMALE	24, 8
HNSC	gender	BB	MALE, FEMALE	17, 4
HNSC	gender	CN	MALE, FEMALE	47, 14
HNSC	gender	CQ	MALE, FEMALE	24, 14
HNSC	gender	CV	MALE, FEMALE	94, 41
HNSC	gender	D6	MALE, FEMALE	23, 7
HNSC	gender	QK	MALE, FEMALE	14, 8
HNSC	ajcc_stage_group	BA	Stage I, Stage II, Stage III	14, 2, 4
HNSC	ajcc_stage_group	BB	Stage I, Stage II, Stage III	14, 0, 5
HNSC	ajcc_stage_group	CN	Stage I, Stage II, Stage III	50, 5, 4
HNSC	ajcc_stage_group	CQ	Stage I, Stage II, Stage III	14, 12, 11
HNSC	ajcc_stage_group	CV	Stage I, Stage II, Stage III	74, 30, 21
HNSC	ajcc_stage_group	D6	Stage I, Stage II, Stage III	15, 8, 7
HNSC	ajcc_stage_group	QK	Stage I, Stage II, Stage III	15, 1, 3
HNSC	PCA_Ancestry_Cluster	BA	EUR, AFR	18, 7
HNSC	PCA_Ancestry_Cluster	BB	EUR, AFR	17, 2
HNSC	PCA_Ancestry_Cluster	CN	EUR, AFR	54, 3
HNSC	PCA_Ancestry_Cluster	CQ	EUR, AFR	35, 1
HNSC	PCA_Ancestry_Cluster	CV	EUR, AFR	108, 12
HNSC	PCA_Ancestry_Cluster	D6	EUR, AFR	30, 0
HNSC	PCA_Ancestry_Cluster	QK	EUR, AFR	13, 9
HNSC	histological_grade	BA	G1, G2, G3	4, 25, 3
HNSC	histological_grade	BB	G1, G2, G3	0, 9, 8
HNSC	histological_grade	CN	G1, G2, G3	2, 43, 15
HNSC	histological_grade	CQ	G1, G2, G3	1, 28, 9
HNSC	histological_grade	CV	G1, G2, G3	20, 71, 38
HNSC	histological_grade	D6	G1, G2, G3	1, 21, 8
HNSC	histological_grade	QK	G1, G2, G3	4, 13, 2
HNSC	HPV_status	BA	negative, positive	26, 3
HNSC	HPV_status	BB	negative, positive	13, 8
HNSC	HPV_status	CN	negative, positive	57, 2
HNSC	HPV_status	CQ	negative, positive	35, 1
HNSC	HPV_status	CV	negative, positive	126, 9
HNSC	HPV_status	D6	negative, positive	30, 0
HNSC	HPV_status	QK	negative, positive	19, 3
HNSC	Immune_Subtype	BA	C1, C2	9, 20
HNSC	Immune_Subtype	BB	C1, C2	8, 13
HNSC	Immune_Subtype	CN	C1, C2	24, 34
HNSC	Immune_Subtype	CQ	C1, C2	5, 31
HNSC	Immune_Subtype	CV	C1, C2	33, 101
HNSC	Immune_Subtype	D6	C1, C2	7, 22
HNSC	Immune_Subtype	QK	C1, C2	2, 20
HNSC	PFI_Time	BA	<=3 yr, >3 yr	16, 5
HNSC	PFI_Time	BB	<=3 yr, >3 yr	7, 7
HNSC	PFI_Time	CN	<=3 yr, >3 yr	20, 20
HNSC	PFI_Time	CQ	<=3 yr, >3 yr	13, 17
HNSC	PFI_Time	CV	<=3 yr, >3 yr	48, 45
HNSC	PFI_Time	D6	<=3 yr, >3 yr	5, 0
HNSC	PFI_Time	QK	<=3 yr, >3 yr	13, 0
HNSC	TP53_driver	BA	DRIVER, NODRIVER	23, 7
HNSC	TP53_driver	BB	DRIVER, NODRIVER	8, 13
HNSC	TP53_driver	CN	DRIVER, NODRIVER	50, 11
HNSC	TP53_driver	CQ	DRIVER, NODRIVER	28, 9
HNSC	TP53_driver	CV	DRIVER, NODRIVER	104, 31
HNSC	TP53_driver	D6	DRIVER, NODRIVER	23, 7
HNSC	TP53_driver	QK	DRIVER, NODRIVER	19, 3
HNSC	RHOA_driver	BA	DRIVER, NODRIVER	0, 30
HNSC	RHOA_driver	BB	DRIVER, NODRIVER	1, 20
HNSC	RHOA_driver	CN	DRIVER, NODRIVER	1, 60
HNSC	RHOA_driver	CQ	DRIVER, NODRIVER	0, 37
HNSC	RHOA_driver	CV	DRIVER, NODRIVER	2, 133
HNSC	RHOA_driver	D6	DRIVER, NODRIVER	0, 30
HNSC	RHOA_driver	QK	DRIVER, NODRIVER	0, 22
KIRC	Diagnosis_Age	A3	40-59, 60+	27, 24
KIRC	Diagnosis_Age	AK	40-59, 60+	10, 15
KIRC	Diagnosis_Age	B0	40-59, 60+	34, 69
KIRC	Diagnosis_Age	B8	40-59, 60+	13, 19
KIRC	Diagnosis_Age	BP	40-59, 60+	71, 65
KIRC	Diagnosis_Age	CJ	40-59, 60+	33, 36
KIRC	Diagnosis_Age	CZ	40-59, 60+	12, 26
KIRC	gender	A3	MALE, FEMALE	35, 18
KIRC	gender	AK	MALE, FEMALE	18, 8
KIRC	gender	B0	MALE, FEMALE	64, 41
KIRC	gender	B8	MALE, FEMALE	16, 17
KIRC	gender	BP	MALE, FEMALE	99, 40
KIRC	gender	CJ	MALE, FEMALE	39, 31
KIRC	gender	CZ	MALE, FEMALE	31, 9
KIRC	ajcc_stage_group	A3	Stage I, Stage II, Stage III, Stage IV	40, 7, 6, 0
KIRC	ajcc_stage_group	AK	Stage I, Stage II, Stage III, Stage IV	12, 8, 5, 1
KIRC	ajcc_stage_group	B0	Stage I, Stage II, Stage III, Stage IV	35, 5, 37, 28
KIRC	ajcc_stage_group	B8	Stage I, Stage II, Stage III, Stage IV	20, 3, 8, 2
KIRC	ajcc_stage_group	BP	Stage I, Stage II, Stage III, Stage IV	85, 10, 34, 9
KIRC	ajcc_stage_group	CJ	Stage I, Stage II, Stage III, Stage IV	20, 7, 20, 23
KIRC	ajcc_stage_group	CZ	Stage I, Stage II, Stage III, Stage IV	11, 12, 7, 10
KIRC	PCA_Ancestry_Cluster	A3	EUR, AFR	35, 9
KIRC	PCA_Ancestry_Cluster	AK	EUR, AFR	18, 2
KIRC	PCA_Ancestry_Cluster	B0	EUR, AFR	93, 4
KIRC	PCA_Ancestry_Cluster	B8	EUR, AFR	18, 13
KIRC	PCA_Ancestry_Cluster	BP	EUR, AFR	103, 1
KIRC	PCA_Ancestry_Cluster	CJ	EUR, AFR	49, 3
KIRC	PCA_Ancestry_Cluster	CZ	EUR, AFR	36, 0
KIRC	histological_grade	A3	G1, G2, G3, G4	5, 31, 15, 2
KIRC	histological_grade	AK	G1, G2, G3, G4	0, 11, 10, 0
KIRC	histological_grade	B0	G1, G2, G3, G4	1, 31, 52, 20
KIRC	histological_grade	B8	G1, G2, G3, G4	1, 15, 16, 1
KIRC	histological_grade	BP	G1, G2, G3, G4	1, 68, 50, 20
KIRC	histological_grade	CJ	G1, G2, G3, G4	0, 12, 36, 22
KIRC	histological_grade	CZ	G1, G2, G3, G4	0, 21, 12, 7
KIRC	Immune_Subtype	A3	C3, C4	47, 4
KIRC	Immune_Subtype	AK	C3, C4	15, 4
KIRC	Immune_Subtype	B0	C3, C4	90, 3
KIRC	Immune_Subtype	B8	C3, C4	26, 4
KIRC	Immune_Subtype	BP	C3, C4	114, 1
KIRC	Immune_Subtype	CJ	C3, C4	60, 1
KIRC	Immune_Subtype	CZ	C3, C4	32, 4
KIRC	PFI_Time	A3	<=3 yr, >3 yr	4, 26
KIRC	PFI_Time	AK	<=3 yr, >3 yr	1, 20
KIRC	PFI_Time	B0	<=3 yr, >3 yr	41, 48
KIRC	PFI_Time	B8	<=3 yr, >3 yr	4, 6
KIRC	PFI_Time	BP	<=3 yr, >3 yr	23, 63
KIRC	PFI_Time	CJ	<=3 yr, >3 yr	23, 42
KIRC	PFI_Time	CZ	<=3 yr, >3 yr	14, 18
LUAD	Diagnosis_Age	5	40-59, 60+	8, 26
LUAD	Diagnosis_Age	44	40-59, 60+	14, 32
LUAD	Diagnosis_Age	49	40-59, 60+	14, 69
LUAD	Diagnosis_Age	50	40-59, 60+	5, 17
LUAD	Diagnosis_Age	55	40-59, 60+	22, 69
LUAD	Diagnosis_Age	78	40-59, 60+	9, 22
LUAD	Diagnosis_Age	86	40-59, 60+	13, 21
LUAD	Diagnosis_Age	97	40-59, 60+	6, 17
LUAD	gender	5	MALE, FEMALE	23, 11
LUAD	gender	44	MALE, FEMALE	18, 29
LUAD	gender	49	MALE, FEMALE	25, 59
LUAD	gender	50	MALE, FEMALE	6, 16
LUAD	gender	55	MALE, FEMALE	43, 48
LUAD	gender	78	MALE, FEMALE	18, 13
LUAD	gender	86	MALE, FEMALE	20, 14
LUAD	gender	97	MALE, FEMALE	9, 14
LUAD	ajcc_stage_group	5	Stage I, Stage II, Stage III, Stage IV	13, 7, 10, 4
LUAD	ajcc_stage_group	44	Stage I, Stage II, Stage III, Stage IV	35, 9, 3, 0
LUAD	ajcc_stage_group	49	Stage I, Stage II, Stage III, Stage IV	25, 23, 36, 0
LUAD	ajcc_stage_group	50	Stage I, Stage II, Stage III, Stage IV	13, 5, 3, 1
LUAD	ajcc_stage_group	55	Stage I, Stage II, Stage III, Stage IV	55, 22, 9, 5
LUAD	ajcc_stage_group	78	Stage I, Stage II, Stage III, Stage IV	12, 9, 6, 4
LUAD	ajcc_stage_group	86	Stage I, Stage II, Stage III, Stage IV	14, 15, 4, 1
LUAD	ajcc_stage_group	97	Stage I, Stage II, Stage III, Stage IV	21, 0, 1, 1
LUAD	PCA_Ancestry_Cluster	5	EUR, AFR	28, 0
LUAD	PCA_Ancestry_Cluster	44	EUR, AFR	37, 6
LUAD	PCA_Ancestry_Cluster	49	EUR, AFR	72, 11
LUAD	PCA_Ancestry_Cluster	50	EUR, AFR	15, 5
LUAD	PCA_Ancestry_Cluster	55	EUR, AFR	79, 8
LUAD	PCA_Ancestry_Cluster	78	EUR, AFR	29, 0
LUAD	PCA_Ancestry_Cluster	86	EUR, AFR	30, 1
LUAD	PCA_Ancestry_Cluster	97	EUR, AFR	21, 0
LUAD	ALK	5	YES, NO	0, 0
LUAD	ALK	44	YES, NO	1, 4
LUAD	ALK	49	YES, NO	1, 0
LUAD	ALK	50	YES, NO	5, 0
LUAD	ALK	55	YES, NO	8, 34
LUAD	ALK	78	YES, NO	0, 31
LUAD	ALK	86	YES, NO	1, 9
LUAD	ALK	97	YES, NO	3, 15
LUAD	Immune_Subtype	5	C1, C2, C3, C4	3, 12, 7, 1
LUAD	Immune_Subtype	44	C1, C2, C3, C4	4, 11, 12, 1
LUAD	Immune_Subtype	49	C1, C2, C3, C4	13, 55, 3, 0
LUAD	Immune_Subtype	50	C1, C2, C3, C4	3, 10, 3, 0
LUAD	Immune_Subtype	55	C1, C2, C3, C4	14, 22, 37, 2
LUAD	Immune_Subtype	78	C1, C2, C3, C4	7, 6, 14, 2
LUAD	Immune_Subtype	86	C1, C2, C3, C4	6, 7, 14, 0
LUAD	Immune_Subtype	97	C1, C2, C3, C4	1, 4, 17, 1
LUAD	PFI_Time	5	<=3 yr, >3 yr	7, 2
LUAD	PFI_Time	44	<=3 yr, >3 yr	19, 9
LUAD	PFI_Time	49	<=3 yr, >3 yr	56, 19
LUAD	PFI_Time	50	<=3 yr, >3 yr	14, 6
LUAD	PFI_Time	55	<=3 yr, >3 yr	35, 14
LUAD	PFI_Time	78	<=3 yr, >3 yr	14, 11
LUAD	PFI_Time	86	<=3 yr, >3 yr	11, 2
LUAD	PFI_Time	97	<=3 yr, >3 yr	5, 2
LUAD	TP53_driver	5	DRIVER, NODRIVER	20, 12
LUAD	TP53_driver	44	DRIVER, NODRIVER	26, 18
LUAD	TP53_driver	49	DRIVER, NODRIVER	34, 50
LUAD	TP53_driver	50	DRIVER, NODRIVER	14, 8
LUAD	TP53_driver	55	DRIVER, NODRIVER	52, 39
LUAD	TP53_driver	78	DRIVER, NODRIVER	15, 16
LUAD	TP53_driver	86	DRIVER, NODRIVER	17, 17
LUAD	TP53_driver	97	DRIVER, NODRIVER	9, 14
LUAD	STK11_driver	5	DRIVER, NODRIVER	4, 28
LUAD	STK11_driver	44	DRIVER, NODRIVER	8, 36
LUAD	STK11_driver	49	DRIVER, NODRIVER	4, 80
LUAD	STK11_driver	50	DRIVER, NODRIVER	2, 20
LUAD	STK11_driver	55	DRIVER, NODRIVER	10, 81
LUAD	STK11_driver	78	DRIVER, NODRIVER	9, 22
LUAD	STK11_driver	86	DRIVER, NODRIVER	3, 31
LUAD	STK11_driver	97	DRIVER, NODRIVER	2, 21
LUSC	Diagnosis_Age	22	40-59, 60+	2, 35
LUSC	Diagnosis_Age	33	40-59, 60+	6, 44
LUSC	Diagnosis_Age	56	40-59, 60+	6, 35
LUSC	Diagnosis_Age	60	40-59, 60+	5, 19
LUSC	Diagnosis_Age	63	40-59, 60+	3, 13
LUSC	Diagnosis_Age	66	40-59, 60+	6, 33
LUSC	Diagnosis_Age	77	40-59, 60+	3, 41
LUSC	Diagnosis_Age	85	40-59, 60+	18, 32
LUSC	gender	22	MALE, FEMALE	26, 11
LUSC	gender	33	MALE, FEMALE	42, 8
LUSC	gender	56	MALE, FEMALE	30, 11
LUSC	gender	60	MALE, FEMALE	15, 10
LUSC	gender	63	MALE, FEMALE	19, 5
LUSC	gender	66	MALE, FEMALE	33, 6
LUSC	gender	77	MALE, FEMALE	38, 6
LUSC	gender	85	MALE, FEMALE	44, 6
LUSC	ajcc_stage_group	22	Stage I, Stage II, Stage III, Stage IV	26, 6, 5, 0
LUSC	ajcc_stage_group	33	Stage I, Stage II, Stage III, Stage IV	29, 4, 17, 0
LUSC	ajcc_stage_group	56	Stage I, Stage II, Stage III, Stage IV	23, 14, 4, 0
LUSC	ajcc_stage_group	60	Stage I, Stage II, Stage III, Stage IV	12, 12, 1, 0
LUSC	ajcc_stage_group	63	Stage I, Stage II, Stage III, Stage IV	12, 11, 1, 0
LUSC	ajcc_stage_group	66	Stage I, Stage II, Stage III, Stage IV	18, 6, 14, 1
LUSC	ajcc_stage_group	77	Stage I, Stage II, Stage III, Stage IV	17, 17, 10, 0
LUSC	ajcc_stage_group	85	Stage I, Stage II, Stage III, Stage IV	24, 21, 5, 0
LUSC	PCA_Ancestry_Cluster	22	EUR, AFR	35, 0
LUSC	PCA_Ancestry_Cluster	33	EUR, AFR	30, 20
LUSC	PCA_Ancestry_Cluster	56	EUR, AFR	37, 2
LUSC	PCA_Ancestry_Cluster	60	EUR, AFR	18, 1
LUSC	PCA_Ancestry_Cluster	63	EUR, AFR	19, 0
LUSC	PCA_Ancestry_Cluster	66	EUR, AFR	39, 0
LUSC	PCA_Ancestry_Cluster	77	EUR, AFR	38, 0
LUSC	PCA_Ancestry_Cluster	85	EUR, AFR	42, 0
LUSC	ALK	22	YES, NO	0, 37
LUSC	ALK	33	YES, NO	0, 0
LUSC	ALK	56	YES, NO	1, 8
LUSC	ALK	60	YES, NO	0, 24
LUSC	ALK	63	YES, NO	0, 15
LUSC	ALK	66	YES, NO	0, 0
LUSC	ALK	77	YES, NO	0, 44
LUSC	ALK	85	YES, NO	0, 26
LUSC	Immune_Subtype	22	C1, C2	18, 15
LUSC	Immune_Subtype	33	C1, C2	41, 9
LUSC	Immune_Subtype	56	C1, C2	24, 11
LUSC	Immune_Subtype	60	C1, C2	12, 8
LUSC	Immune_Subtype	63	C1, C2	13, 9
LUSC	Immune_Subtype	66	C1, C2	19, 19
LUSC	Immune_Subtype	77	C1, C2	27, 14
LUSC	Immune_Subtype	85	C1, C2	34, 15
LUSC	PFI_Time	22	<=3 yr, >3 yr	14, 7
LUSC	PFI_Time	33	<=3 yr, >3 yr	4, 41
LUSC	PFI_Time	56	<=3 yr, >3 yr	10, 0
LUSC	PFI_Time	60	<=3 yr, >3 yr	5, 10
LUSC	PFI_Time	63	<=3 yr, >3 yr	5, 15
LUSC	PFI_Time	66	<=3 yr, >3 yr	2, 4
LUSC	PFI_Time	77	<=3 yr, >3 yr	11, 23
LUSC	PFI_Time	85	<=3 yr, >3 yr	12, 5
LUSC	PIK3R1_driver	22	DRIVER, NODRIVER	0, 37
LUSC	PIK3R1_driver	33	DRIVER, NODRIVER	0, 50
LUSC	PIK3R1_driver	56	DRIVER, NODRIVER	0, 41
LUSC	PIK3R1_driver	60	DRIVER, NODRIVER	0, 22
LUSC	PIK3R1_driver	63	DRIVER, NODRIVER	0, 24
LUSC	PIK3R1_driver	66	DRIVER, NODRIVER	0, 39
LUSC	PIK3R1_driver	77	DRIVER, NODRIVER	1, 41
LUSC	PIK3R1_driver	85	DRIVER, NODRIVER	0, 50
