# Supplementary material for: The impact of site-specific digital histology signatures on deep learning model accuracy and bias
Source: Nat Commun. 2021 Jul 20;12:4423. doi: 10.1038/s41467-021-24698-1 (PMC8292530; doi:10.1038/s41467-021-24698-1)
Supplement: Supplementary file 4 — Source Data [file 41467_2021_24698_MOESM4_ESM.zip › Source Data/figure2_stats.csv]

Dataset	Variable	n samples	n sites	Degrees of Freedom	Chi-squared Statistic	p-value	FDR corrected p-value
BRCA	Stage	998	15	42	99.998	1.24E-06	3.21E-06		3.2 × 10^06		3.21 × 10??	*	3.21 × 10?? *
BRCA	Age	1016	15	28	59.117	0.000527399	8.57E-04		8.6x10^04		8.57 × 10??	*	8.57 × 10?? *
BRCA	Race	940	15	42	1070.007	7.05E-197	9.17E-196		9.2x10^196		9.17 × 10¹??	*	9.17 × 10¹?? *
BRCA	Histology	1017	15	28	128.626	7.57E-15	4.92E-14		4.9x10^14		4.92 × 10¹?	*	4.92 × 10¹? *
BRCA	ER	969	15	14	34.157	0.001956222	2.83E-03		2.8x10^03		2.83 × 10?³	*	2.83 × 10?³ *
BRCA	PR	966	15	14	40.047	0.000250811	4.66E-04		4.7x10^04		4.66 × 10??	*	4.66 × 10?? *
BRCA	HER2	847	15	14	33.757	0.002238193	2.91E-03		2.9x10^03		2.91 × 10?³	*	2.91 × 10?³ *
BRCA	Subtype	914	15	42	111.914	2.85E-08	1.24E-07		1.2x10^07		1.24 × 10??	*	1.24 × 10?? *
BRCA	Immune Subtype	963	15	42	81.724	0.000234006	4.66E-04		4.7x10^04		4.66 × 10??	*	4.66 × 10?? *
BRCA	Progression	458	14	13	58.441	9.97E-08	3.24E-07		3.2x10^07		3.24 × 10??	*	3.24 × 10?? *
BRCA	BRCA1	931	15	14	29.561	0.008765778	1.04E-02		1.0x10^02		1.04 × 10?²	*	1.04 × 10?² *
BRCA	TP53	1004	15	14	25.242	0.032250734	3.81E-02		3.8x10^02		3.81 × 10?²	*	3.81 × 10?² *
BRCA	MAP3K1	1004	15	14	15.936	0.317315799	3.44E-01		3.4x10^01		3.44 × 10?¹		3.44 × 10?¹
											0.00 × 10??	*	0.00 × 10?? *
COADREAD	Age	477	8	7	32.326	3.53E-05	2.12E-04		2.1x10^04		2.12 × 10??	*	2.12 × 10?? *
COADREAD	Sex	528	8	7	7.182	0.410174575	4.92E-01		4.9x10^01		4.92 × 10?¹		4.92 × 10?¹
COADREAD	Stage	517	8	21	41.665	0.004635052	1.85E-02		1.9x10^02		1.85 × 10?²	*	1.85 × 10?² *
COADREAD	Race	436	8	7	73.734	2.59E-13	3.11E-12		3.1x10^12		3.11 × 10¹²	*	3.11 × 10¹² *
COADREAD	Histologic Subtype	519	8	7	8.131	0.321200352	4.28E-01		4.3x10^01		4.28 × 10?¹		4.28 × 10?¹
COADREAD	Subsite	519	8	7	12.821	0.076600821	1.84E-01		1.8x10^01		1.84 × 10?¹		1.84 × 10?¹
COADREAD	BMI	246	7	12	18.449	0.102729784	1.96E-01		2.0x10^01		1.96 × 10?¹		1.96 × 10?¹
COADREAD	MSI Status	269	4	3	2.272	0.517952272	5.18E-01		5.2x10^01		5.18 × 10?¹		5.18 × 10?¹
COADREAD	Immune Subtype	491	8	21	20.937	0.462818751	5.05E-01		5.0x10^01		5.05 × 10?¹		5.05 × 10?¹
COADREAD	Progression	218	8	7	9.845	0.197533694	2.96E-01		3.0x10^01		2.96 × 10?¹		2.96 × 10?¹
COADREAD	RNF43	492	8	7	16.379	0.021868723	6.56E-02		6.6x10^02		6.56 × 10?²		6.56 × 10?²
COADREAD	BRAF	492	8	7	11.607	0.114237051	1.96E-01		2.0x10^01		1.96 × 10?¹		1.96 × 10?¹
									0.0x10^00			*	*
HNSC	Age	326	7	6	13.322	0.038203927	4.78E-02		4.8x10^02		4.78 × 10?²	*	4.78 × 10?² *
HNSC	Sex	339	7	6	4.637	0.591088436	6.57E-01		6.6x10^01		6.57 × 10?¹		6.57 × 10?¹
HNSC	Stage	309	7	12	34.929	0.000480725	1.60E-03		1.6x10^03		1.60 × 10?³	*	1.60 × 10?³ *
HNSC	Race	309	7	6	35.71	3.14E-06	3.14E-05		3.1x10^05		3.14 × 10??	*	3.14 × 10?? *
HNSC	Grade	325	7	12	27.504	0.006534592	1.09E-02		1.1x10^02		1.09 × 10?²	*	1.09 × 10?² *
HNSC	HPV status	332	7	6	33.617	7.98E-06	3.99E-05		4.0x10^05		3.99 × 10??	*	3.99 × 10?? *
HNSC	Immune Subtype	329	7	6	14.936	0.020756757	2.97E-02		3.0x10^02		2.97 × 10?²	*	2.97 × 10?² *
HNSC	Progression	216	7	6	21.117	0.001747718	4.37E-03		4.4x10^03		4.37 × 10?³	*	4.37 × 10?³ *
HNSC	TP53	336	7	6	19.064	0.004056612	8.11E-03		8.1x10^03		8.11 × 10?³	*	8.11 × 10?³ *
HNSC	RHOA	336	7	6	3.913	0.688514229	6.89E-01		6.9x10^01		6.89 × 10?¹		6.89 × 10?¹
									0.0x10^00			*	*
KIRC	Age	454	7	6	13.516	0.035535379	4.15E-02		4.1x10^02		4.15 × 10?²	*	4.15 × 10?² *
KIRC	Sex	466	7	6	12.669	0.04860556	4.86E-02		4.9x10^02		4.86 × 10?²	*	4.86 × 10?² *
KIRC	Stage	465	7	18	109.573	3.78E-15	2.65E-14		2.6x10^14		2.65 × 10¹?	*	2.65 × 10¹? *
KIRC	Race	384	7	6	67.726	1.20E-12	4.18E-12		4.2x10^12		4.18 × 10¹²	*	4.18 × 10¹² *
KIRC	Grade	460	7	18	75.08	6.13E-09	1.43E-08		1.4x10^08		1.43 × 10??	*	1.43 × 10?? *
KIRC	Immune Subtype	405	7	6	23.729	0.000585772	9.97E-04		1.0x10^03		9.97 × 10??	*	9.97 × 10?? *
KIRC	Progression	333	7	6	23.267	0.000711898	9.97E-04		1.0x10^03		9.97 × 10??	*	9.97 × 10?? *
									0.0x10^00		0.00 × 10??	*	0.00 × 10?? *
LUAD	Age	364	8	7	7.245	0.403832471	4.54E-01		4.5x10^01		4.54 × 10?¹		4.54 × 10?¹
LUAD	Sex	366	8	7	23.838	0.00121634	2.74E-03		2.7x10^03		2.74 × 10?³	*	2.74 × 10?³ *
LUAD	Stage	366	8	21	89.472	1.99E-10	1.79E-09		1.8x10^09		1.79 × 10??	*	1.79 × 10?? *
LUAD	Race	342	8	7	18.234	0.010956976	1.97E-02		2.0x10^02		1.97 × 10?²	*	1.97 × 10?² *
LUAD	ALK Translocation Status	112	7	6	36.209	2.51E-06	7.53E-06		7.5x10^06		7.53 × 10??	*	7.53 × 10?? *
LUAD	Immune Subtype	292	8	21	80.187	7.51E-09	3.38E-08		3.4x10^08		3.38 × 10??	*	3.38 × 10?? *
LUAD	Progression	226	8	7	4.759	0.689351756	6.89E-01		6.9x10^01		6.89 × 10?¹		6.89 × 10?¹
LUAD	TP53	361	8	7	10.661	0.154125528	1.98E-01		2.0x10^01		1.98 × 10?¹		1.98 × 10?¹
LUAD	STK11	361	8	7	15.474	0.030382342	4.56E-02		4.6x10^02		4.56 × 10?²	*	4.56 × 10?² *
									0.0x10^00			*	*
LUSC	Age	301	8	7	21.58	0.002999598	6.00E-03		6.0x10^03		6.00 × 10?³	*	6.00 × 10?³ *
LUSC	Sex	310	8	7	13.594	0.058894501	7.85E-02		7.9x10^02		7.85 × 10?²		7.85 × 10?²
LUSC	Stage	310	8	21	56.966	3.64E-05	9.69E-05		9.7x10^05		9.69 × 10??	*	9.69 × 10?? *
LUSC	Race	281	8	7	83.467	2.70E-15	2.16E-14		2.2x10^14		2.16 × 10¹?	*	2.16 × 10¹? *
LUSC	ALK Translocation Status	155	6	5	16.328	0.005968513	9.55E-03		9.5x10^03		9.55 × 10?³	*	9.55 × 10?³ *
LUSC	Immune Subtype	288	8	7	12.915	0.07421277	8.48E-02		8.5x10^02		8.48 × 10?²		8.48 × 10?²
LUSC	Progression	168	8	7	49.82	1.57E-08	6.27E-08		6.3x10^08		6.27 × 10??	*	6.27 × 10?? *
LUSC	PIK3R1	305	8	7	6.283	0.507177294	5.07E-01		5.1x10^01		5.07 × 10?¹		5.07 × 10?¹
