# Supplementary material for: The impact of site-specific digital histology signatures on deep learning model accuracy and bias
Source: Nat Commun. 2021 Jul 20;12:4423. doi: 10.1038/s41467-021-24698-1 (PMC8292530; doi:10.1038/s41467-021-24698-1)
Supplement: Supplementary file 4 — Source Data [file 41467_2021_24698_MOESM4_ESM.zip › Source Data/figure3.csv]

Dataset	Normalization	submitter_id	Red	Red_STD	Red_Kurtosis	Red_Skew	Red_Entropy	Green	Green_STD	Green_Kurtosis	Green_Skew	Green_Entropy	Blue	Blue_STD	Blue_Kurtosis	Blue_Skew	Blue_Entropy	Contrast	Dissimilarity	Homogeneity	ASM	Correlation
brca	baseline	TCGA-AC-A23G-01Z-00-DX1.2F0326F7-6B77-4B3F-B4FA-59ADB785AA07	201.3948	31.25287	1.00211	-0.46225947	12.59262	176.18826	42.00475	-0.20545387	0.38693956	12.576843	200.71942	28.861477	0.35596192	0.10101118	12.594772	385.55008	9.230569	0.5085532	0.052846752	0.87477523
brca	baseline	TCGA-AC-A23C-01Z-00-DX1.0E67C785-83D3-49AF-B600-FB5B909AE6ED	213.82512	34.76201	-0.425396	-0.4739169	12.970142	191.56029	51.31583	-1.3525956	-0.00380006	12.947161	211.0338	34.949833	-1.0537151	-0.11919946	12.969944	325.88306	8.130596	0.5509618	0.09272771	0.8900755
brca	baseline	TCGA-AC-A6IV-01Z-00-DX1.DA4F4B9F-9070-4B3A-996F-311E0A989FFB	172.12755	51.04365	-0.7882987	0.48826504	13.222175	134.44672	69.73281	-0.7357452	0.92735606	13.1421385	168.90594	50.730278	-0.78073424	0.75828505	13.222427	362.43375	9.39249	0.5305294	0.102049895	0.95973456
brca	baseline	TCGA-AR-A1AS-01Z-00-DX1.72979519-0A90-42AD-9F23-1991F75C8CE7	179.63681	34.287422	-0.21853068	-0.14156516	15.027172	121.75802	49.75811	0.6233794	1.1752743	14.969559	157.23627	36.52079	0.34329432	0.9026406	15.020113	370.1794	10.414454	0.4274598	0.034291267	0.93218744
brca	baseline	TCGA-AR-A1AN-01Z-00-DX1.1118F9FE-6DF2-4496-B102-D3A10D332EC0	152.0242	50.247383	-0.74901825	0.44994566	13.752389	100.452545	69.75274	-0.2616501	1.1060073	13.592488	136.70761	53.470627	-0.4302243	0.9239562	13.735214	160.99863	3.0213776	0.85664016	0.2599607	0.9621545
brca	baseline	TCGA-A7-A13G-01Z-00-DX1.C258C545-8C1F-41D4-846F-962A746CBDFB	161.02895	40.499985	-0.5772114	-0.063419394	12.3892145	122.11719	49.983147	-0.21068306	0.6425232	12.33987	159.66045	37.103344	-0.37514368	0.38290632	12.3951025	183.36781	4.0349874	0.81483775	0.17466173	0.94499695
brca	baseline	TCGA-AO-A0J6-01Z-00-DX1.D0C003CE-E112-4375-953D-78404C9D62DA	160.0695	39.379562	0.20865797	0.46196997	16.259813	108.400795	51.688244	1.7194927	1.5547727	16.191174	150.86461	37.240284	1.2442307	1.1639776	16.261272	702.87506	14.021885	0.42267892	0.022943774	0.91150105
brca	baseline	TCGA-BH-A1FB-01Z-00-DX1.9D778D1A-07F6-450D-B7AA-0E17B4D0A88C	209.34213	23.076632	0.34126145	-0.5850922	15.379501	160.4872	42.51753	-0.2973945	0.7156717	15.351879	198.0289	24.199873	-0.17489551	0.39334983	15.378356	144.29538	5.2787547	0.592528	0.071888395	0.93885446
brca	baseline	TCGA-AC-A2QJ-01Z-00-DX1.48C303BB-5A23-4037-BD28-77629A8CD9DA	195.12431	22.906118	0.2660162	0.22895773	14.563491	147.59093	39.07341	0.8529339	1.2156299	14.537847	185.95714	24.333933	0.57376474	0.9777225	14.562097	197.68013	6.422462	0.57133764	0.052710533	0.945719
brca	baseline	TCGA-A7-A4SB-01Z-00-DX1.E8925605-5189-441E-A719-92CFC1118B0B	198.76143	29.807228	0.7521386	-0.57867116	12.337643	174.2332	39.335426	-0.40063	0.42593813	12.324166	196.89171	27.429028	-0.29140523	0.22514153	12.339719	54.267082	1.5014042	0.89934576	0.2019037	0.94476736
brca	baseline	TCGA-EW-A2FV-01Z-00-DX1.0C59AC06-DD9B-413A-8A03-B71774F662FA	191.96805	26.709906	0.05475015	-0.5214203	15.184932	139.48232	38.013763	0.38420516	0.7648713	15.159055	171.56165	28.184809	0.3775683	0.44914353	15.181588	413.44705	10.782699	0.43796822	0.030844454	0.90207934
brca	baseline	TCGA-AO-A1KO-01Z-00-DX1.EEB5E0A0-92B2-42CD-9F7A-00E9250B561F	183.09789	43.077106	0.124986924	-0.7556518	15.611899	129.35255	51.20953	-0.19490983	0.6487249	15.565577	164.88959	37.93003	-0.38449672	0.3041502	15.615914	1188.4746	19.913618	0.30588242	0.007042794	0.797968
brca	baseline	TCGA-C8-A1HJ-01Z-00-DX1.745159F1-85E7-4CC0-B088-E1CA91916FB8	177.30205	40.655376	-0.4991988	-0.2216199	15.067906	139.67067	53.049515	-0.63230187	0.451248	15.023287	175.30069	37.19447	-0.50281256	0.16343811	15.072657	703.71936	14.134875	0.48528546	0.05503445	0.87883294
brca	baseline	TCGA-BH-A1ES-01Z-00-DX1.C54C809F-748F-4BB0-B018-A8A83A4134C0	197.30952	28.284618	-0.73017573	-0.17758405	14.98591	156.55449	38.604595	-0.036243267	0.64612865	14.966764	197.2775	22.393263	-0.14247277	0.3592448	14.989965	235.60515	7.6525793	0.54164326	0.085441746	0.92626166
brca	baseline	TCGA-A2-A3XW-01Z-00-DX1.45F5F36F-5503-4A38-AF37-E526915A8DBE	171.50395	30.44603	-0.40029782	0.20635533	14.993554	113.53318	34.822548	3.7436686	1.6854413	14.967061	171.72507	22.612059	1.484397	0.8188887	15.000877	289.2565	8.009021	0.51167303	0.04528446	0.93821985
brca	baseline	TCGA-AN-A0XU-01Z-00-DX1.6B0DD0FF-A20D-4BA2-8D48-FC357BA5313F	158.17981	48.49236	-0.95992434	-0.041926183	14.733882	106.839584	56.404125	0.20038949	1.0173112	14.653561	147.61049	42.19379	-0.21633714	0.69860655	14.743339	491.9993	10.529059	0.56514424	0.05297949	0.9402954
brca	baseline	TCGA-AC-A2BM-01Z-00-DX1.162A9FA9-6E61-48BF-B0A5-C6C7640ABD9B	175.76721	33.58972	-0.19511351	-0.05367836	15.008586	129.31248	40.611485	1.6174197	1.0540562	14.980483	172.503	29.481508	0.4335119	0.4438275	15.012778	484.6157	10.939992	0.47277406	0.045936704	0.91917133
brca	baseline	TCGA-A2-A25A-01Z-00-DX1.6D311E39-9F96-4775-B9DA-8D034D1AD1DC	186.41211	32.4179	0.3034117	-0.97762835	15.5154085	115.53895	33.623222	0.8153343	0.66997904	15.490215	179.69719	21.60323	0.23417388	-0.09046896	15.524409	474.10837	12.324132	0.39916435	0.02295516	0.92061335
brca	baseline	TCGA-A7-A3J1-01Z-00-DX1.92895B92-5F95-4EA3-9237-4CAF63CDE3FF	181.64891	49.442814	-0.57858133	-0.517803	13.479156	162.62546	60.047085	-1.2589732	-0.074434586	13.447189	190.77629	41.739174	-0.8125591	-0.34030223	13.494491	234.60257	4.690688	0.76492727	0.06710837	0.9166757
brca	baseline	TCGA-AC-A4ZE-01Z-00-DX1.A9BB4DBC-4314-4A77-AA1C-0882DBC370F1	161.20718	48.23616	-0.8089395	0.38153514	12.366035	131.1592	62.556324	-0.5692439	0.8748961	12.304349	163.21736	44.16206	-0.7340289	0.51221144	12.374681	521.4802	9.082556	0.6142872	0.088309824	0.91447634
brca	baseline	TCGA-B6-A0WV-01Z-00-DX1.A8B9E114-A8CF-4389-B47C-2E1B842F7FF9	208.32411	22.365091	1.9520456	-1.3593572	15.770125	139.68953	39.516785	-0.33903757	0.28340614	15.735862	183.8158	25.205246	-0.18710282	-0.12702453	15.766692	308.35385	8.192155	0.5671674	0.04093196	0.9060589
brca	baseline	TCGA-A7-A426-01Z-00-DX1.3058E873-9442-4872-80DA-E8A5B35054D2	183.45703	31.370995	1.5205166	-1.2690924	12.956106	128.80147	34.656536	1.023901	0.5529981	12.936208	163.28185	26.459078	0.5699715	0.28722316	12.959107	248.1549	6.0205526	0.71452945	0.23080818	0.934709
brca	baseline	TCGA-AR-A1AQ-01Z-00-DX1.09D5D7FC-0FA8-4176-94B2-995F44D8ED4C	168.20764	37.967297	-0.15903091	0.5260705	14.980426	119.68024	53.38361	0.81327707	1.33741	14.917145	156.40767	39.063324	0.5204313	1.0906996	14.97618	316.8982	7.6773562	0.6285082	0.098275304	0.94864804
brca	baseline	TCGA-A8-A08B-01Z-00-DX1.416316FD-E8BF-402C-939A-08920F08A181	203.09738	38.53918	-0.33050767	-0.49339658	14.027663	178.8533	49.039047	-0.8222941	0.12668876	14.008289	226.75142	20.361485	1.8467484	-1.266488	14.0423765	90.07872	1.9460632	0.91718	0.7672653	0.9148599
brca	baseline	TCGA-A8-A097-01Z-00-DX1.4D06990E-E759-40F0-9106-59408CF350E5	213.27419	38.79182	1.2158774	-1.2784661	14.312816	202.45615	45.760033	0.5014976	-1.0149201	14.302527	225.57812	23.227829	3.321246	-1.7529788	14.325502	517.6897	9.298388	0.6177265	0.19690892	0.78945875
brca	baseline	TCGA-D8-A140-01Z-00-DX1.5B9382C0-332C-4FBF-82CD-B9453D02B815	197.58167	26.259714	0.7661478	-0.92388415	13.884937	174.25826	32.107117	0.13477927	-0.4064889	13.876485	196.67935	22.491741	0.6866252	-0.5790128	13.887508	184.64258	5.5244575	0.592207	0.03470457	0.8296092
brca	baseline	TCGA-A2-A4S2-01Z-00-DX1.D779B63B-8817-43F1-A8F4-236C82DB78F8	185.00967	34.752434	0.7084549	-1.0075444	14.405958	138.39618	37.7034	0.2313154	0.20715731	14.387264	172.03096	27.232328	0.26612517	0.042403627	14.412577	399.90677	9.572771	0.4685978	0.063200235	0.8927505
brca	baseline	TCGA-EW-A1P3-01Z-00-DX1.EF69B964-57D6-4F8E-A183-A3022AF6E835	196.79024	26.402897	0.67278	-0.92947173	15.206498	164.07222	32.601315	0.20766486	-0.17752978	15.195535	192.12895	22.11986	0.56184125	-0.344926	15.209222	293.59082	7.9540277	0.5562184	0.093090005	0.8972976
brca	baseline	TCGA-B6-A0WW-01Z-00-DX1.64048633-1D1A-4074-8C50-7641159355DB	218.26321	20.669455	1.840112	-1.3734605	15.282686	173.431	32.099533	-0.18287922	0.08412289	15.270074	202.9826	19.765474	0.1206005	-0.18439533	15.28261	222.32803	8.651524	0.37608954	0.01564681	0.89077705
brca	baseline	TCGA-AR-A250-01Z-00-DX1.572A2F73-6BF5-4932-BFEF-4B8904755ACF	177.21745	27.653297	0.98603034	-0.88059884	14.989638	119.555664	30.10372	2.37484	0.6857752	14.971185	155.25473	24.446184	1.5733863	0.15515701	14.990092	319.50342	9.083683	0.52421665	0.086644694	0.9460323
brca	baseline	TCGA-E9-A54X-01Z-00-DX1.9BF3DE15-FA5A-459D-9B2E-8EB92F34228D	196.5844	30.60631	-0.46220744	-0.4074281	13.632787	143.75851	48.252907	-0.7126772	0.549496	13.590189	174.67557	35.34518	-0.67073905	0.34110227	13.624983	179.7516	5.35362	0.6471297	0.1618194	0.9345712
brca	baseline	TCGA-D8-A27W-01Z-00-DX2.4E0D2E4E-5662-4305-8FC2-C651CDDA4998	196.27243	38.3689	1.5639545	-1.3914161	15.562818	169.6765	48.66023	-0.23141928	-0.7132438	15.538066	192.31874	36.56923	0.42339638	-0.9374583	15.564847	527.4696	11.313659	0.4536808	0.023230268	0.87716746
brca	baseline	TCGA-AN-A0AJ-01Z-00-DX1.74EE47B0-FE27-44CF-9355-C738DE1BD017	163.83363	58.832462	-1.2436044	-0.08348366	15.463006	126.03572	74.16169	-1.1736821	0.57542825	15.361314	160.19812	54.491333	-1.2072436	0.3598979	15.473667	297.46252	7.202114	0.67154974	0.16336152	0.96647197
brca	baseline	TCGA-AO-A03M-01Z-00-DX1.9998A9A0-D0A6-48FC-80FB-AE597CB9E8AA	150.88876	46.30975	-0.51952785	-0.06939121	15.4676	101.53759	53.953995	0.21881473	0.8789254	15.381513	142.33607	42.542484	-0.18830012	0.4687067	15.472895	1276.0522	19.458347	0.4254232	0.040391542	0.84633654
brca	baseline	TCGA-A2-A0CP-01Z-00-DX1.ECFD263C-BB17-4ADA-8F2C-654C2AA4C45F	177.02547	35.563736	0.31428203	-0.6702972	13.889507	101.987854	50.058514	0.6456792	1.1250265	13.800508	157.80049	33.985065	0.09317862	0.5863424	13.888459	367.39853	8.150686	0.59805274	0.07824601	0.9356594
brca	baseline	TCGA-A2-A259-01Z-00-DX1.7289CD72-CB74-41D4-B4AC-4EA5FDFEC666	210.97905	24.417603	0.5399748	-1.0154717	14.493723	180.1109	27.3099	0.40784645	-0.3657119	14.488861	212.10568	15.554419	1.3527436	-0.81970024	14.4979925	101.68437	4.298759	0.5914826	0.059999052	0.9238226
brca	baseline	TCGA-C8-A275-01Z-00-DX1.44D27E67-4DD6-4893-B38A-01E48F5A358A	189.48332	32.045967	0.13759033	-0.60301983	15.733078	147.38591	41.49523	0.000622299	0.44412002	15.7086	182.34074	28.335373	0.104834035	0.10500463	15.735968	613.20245	13.707323	0.44408238	0.029094903	0.86803836
brca	baseline	TCGA-B6-A1KN-01Z-00-DX1.E769FD65-E5CE-4CA4-8BBE-6FC54A2ED870	198.79045	37.273064	0.4025646	-0.9144128	15.603067	157.51662	49.712574	-0.6116824	0.058678377	15.570316	188.89496	34.36658	-0.3059646	-0.17775573	15.605122	348.62598	8.144201	0.5772436	0.07315715	0.883132
brca	baseline	TCGA-A8-A06Q-01Z-00-DX1.622AC6E4-DB1A-4C8D-8185-52D4FD1F30B4	208.85745	33.446793	0.002978573	-0.5979234	14.036187	196.2514	41.160446	-0.41440856	-0.38542944	14.02651	229.86377	15.963034	4.771026	-1.5627376	14.047105	316.37424	7.239626	0.6678222	0.28094378	0.8493051
brca	baseline	TCGA-A2-A0ES-01Z-00-DX1.5652EE30-48C1-4EC1-AD77-8C72DFCB9A97	206.3103	25.111677	0.10322919	-0.9352125	14.890164	143.5537	29.132864	0.85654265	0.5990508	14.877675	192.4976	17.529642	0.5298826	-0.054771867	14.893747	157.94844	6.2274675	0.5123934	0.05261521	0.9402583
brca	baseline	TCGA-C8-A12K-01Z-00-DX1.D71C7974-65F7-4EF0-8FFB-9F27CEC85242	155.97978	43.521534	-0.33534727	0.22308521	15.522769	108.06796	52.757717	0.9801091	1.2157657	15.453818	150.82875	38.96351	0.57418895	0.8291423	15.530169	745.7032	16.590725	0.34685966	0.02351463	0.91754436
brca	baseline	TCGA-BH-A0DO-01Z-00-DX1.1684557E-A5D4-4828-B2D5-FA899993A019	175.62619	40.12648	-0.35347158	-0.23610277	14.787817	150.05612	44.79885	-0.31121117	0.53911006	14.771243	184.26062	30.508883	-0.21971038	0.25042585	14.801419	290.36838	7.751112	0.54262555	0.06449886	0.9094037
brca	baseline	TCGA-D8-A27V-01Z-00-DX2.81E4FFDF-7123-4AC3-BE24-A82564A6C34C	182.42639	31.172102	0.21605384	-0.6228109	13.667064	153.8739	36.42246	0.034451805	-0.008465009	13.6535425	184.40077	26.212465	0.38291076	-0.28019753	13.672093	224.07828	6.1215158	0.5751901	0.06422801	0.8676905
brca	baseline	TCGA-C8-A12W-01Z-00-DX1.3727E7BB-831E-42DB-B5CB-F2D7C649290F	197.92293	34.333923	1.5896614	-1.3104677	15.46043	161.24608	44.123585	-0.2267476	-0.3125875	15.436837	189.99258	31.205534	0.1940979	-0.5507033	15.462989	549.30835	10.873102	0.55123246	0.07739623	0.84136975
brca	baseline	TCGA-AR-A0U3-01Z-00-DX1.9BB87F9D-459F-4A18-B591-29822EA5AE18	173.52313	30.460325	-0.2445496	-0.16074811	15.634117	115.460594	39.71875	1.0942154	1.0127833	15.593974	152.58913	30.46639	0.5552825	0.6525557	15.630421	760.76434	16.04193	0.36745423	0.021595316	0.88910663
brca	baseline	TCGA-E9-A1RA-01Z-00-DX1.E1C527C3-EDF2-442A-80FE-3E3AFBC5EF5A	182.36441	31.579798	0.31592765	-0.74747807	13.08445	120.72687	30.769844	0.3523253	-0.21473968	13.065791	163.80739	23.064714	2.3264	-0.78973925	13.089918	150.26926	4.993199	0.6419447	0.053689603	0.98209053
brca	baseline	TCGA-AC-A3BB-01Z-00-DX1.CE889249-2A5E-44DA-B04E-746BE82CD805	199.11784	21.846077	0.50195795	-0.43768823	14.233243	154.7318	30.833008	1.0745746	0.86782813	14.22023	184.97092	22.789198	0.35401848	0.41384506	14.231882	366.0965	10.330118	0.4119579	0.025787853	0.8835866
brca	baseline	TCGA-EW-A1P8-01Z-00-DX1.E9852193-8CDD-49EF-B49B-DA6931198F0D	153.36087	34.133965	-0.054818023	0.53626436	15.104523	99.53003	42.029625	2.3463047	1.5268557	15.049823	144.98813	30.97507	1.5875173	1.0574244	15.107075	391.66312	9.084802	0.5487734	0.06407579	0.94291914
brca	baseline	TCGA-D8-A141-01Z-00-DX1.10F6EEB2-C920-43FF-B5A7-B5A651CBDBE3	196.32425	27.671862	-0.025287861	-0.6656195	14.751792	175.35223	32.043484	-0.28343943	-0.11925654	14.745052	196.80542	22.115744	0.16887514	-0.24760705	14.755734	248.48433	7.075395	0.5800068	0.043002583	0.85929835
brca	baseline	TCGA-B6-A0RG-01Z-00-DX1.C83D21A0-EC61-459C-9776-EA3D91469E72	215.49953	27.623146	0.49158907	-0.9562945	16.764475	161.75285	47.18748	-0.6605416	0.36050713	16.730633	199.58318	28.663164	-0.19367261	-0.08591935	16.762657	410.2479	11.36923	0.40510863	0.023328604	0.8928227
brca	baseline	TCGA-A2-A0EV-01Z-00-DX1.EA8C5594-BA4F-47A8-949B-D536E00E62C9	177.22351	34.7136	-0.10790618	-0.44592303	14.860743	120.32514	43.845306	0.5419352	0.9348236	14.817948	174.11755	28.343906	0.21223797	0.24847984	14.867662	381.18665	8.851825	0.55673075	0.062123697	0.9192396
brca	baseline	TCGA-BH-A0BR-01Z-00-DX1.F7912887-8AE9-4391-9B83-9AC7B4FF38EF	159.98239	34.82821	-0.008071194	-0.077698216	14.598947	109.58769	40.1385	1.6050289	1.2255776	14.561349	151.81871	29.253141	1.0654628	0.8228281	14.60541	248.62872	6.440588	0.5999854	0.0676437	0.93756706
brca	baseline	TCGA-A7-A0CD-01Z-00-DX1.F045B9C8-049C-41BF-8432-EF89F236D34D	192.09587	34.156857	-0.67279726	-0.36960337	12.930812	142.5674	51.15502	-0.6388226	0.57328147	12.884304	168.26823	38.918648	-0.6709758	0.44299823	12.920832	138.57245	3.730356	0.75774145	0.20748617	0.9287182
brca	baseline	TCGA-A7-A6VV-01Z-00-DX1.07AE0E16-A883-4C86-BC74-4E13081175F2	179.94768	33.278915	0.0022407	-0.38128263	14.366668	136.90945	41.363426	0.43953845	0.7757534	14.34034	171.19344	29.376596	0.344015	0.46587425	14.369958	293.9149	8.065085	0.57075876	0.07548563	0.9419147
brca	baseline	TCGA-E9-A1R2-01Z-00-DX1.5529C856-4F4F-4F17-94A2-5CEF94A940EB	211.75523	25.962336	0.9261667	-1.1268814	15.306951	164.93446	40.17714	-0.4258919	0.10932136	15.284673	191.55473	28.285984	-0.2872818	-0.1082815	15.303827	231.66241	6.050592	0.6757455	0.10626658	0.9033464
brca	baseline	TCGA-B6-A0RO-01Z-00-DX1.3ADBFF05-92CE-41B5-BD49-CB3CE5B74CC9	197.77211	26.234995	1.1943698	-1.2491888	15.216309	137.823	33.607395	0.5507105	0.6019173	15.196496	178.40184	21.24875	0.8015046	0.124767646	15.218605	194.47249	7.031009	0.47059682	0.01678064	0.939127
brca	baseline	TCGA-AO-A12C-01Z-00-DX1.F4105027-FA10-48AF-BA8F-C7A0181C4A1D	172.86584	36.430687	0.35178286	-0.49630228	15.176689	124.070915	45.05103	0.44419515	0.7804189	15.136372	161.57805	33.498936	0.17958203	0.42939606	15.179063	554.18695	10.282931	0.58640015	0.05084325	0.8896789
brca	baseline	TCGA-BH-A1FE-01Z-00-DX1.8FB57ECF-350B-44E4-8612-63E8374D3C4B	188.58983	29.887985	1.30197	-1.2391759	12.832101	133.65457	33.664886	-0.092382126	-0.12883906	12.812573	163.20207	26.482822	0.023622077	-0.30161986	12.8322115	229.2649	7.0496774	0.56419027	0.049286325	0.9401218
brca	baseline	TCGA-A2-A0CL-01Z-00-DX1.5342E971-DCD2-42C4-B4FF-E6942A95829E	194.0472	25.027533	0.15969977	-0.6972025	14.593385	138.39932	31.814846	0.4181702	0.6356706	14.576194	186.60188	19.583158	0.25557825	0.06915325	14.596511	253.01787	7.9818234	0.4868817	0.03898913	0.9337798
brca	baseline	TCGA-BH-A0H6-01Z-00-DX1.0CF7253A-B42C-4778-B1C6-17EC78A039ED	170.6313	39.616634	-0.74311966	-0.23208335	13.361541	134.36859	49.185276	-0.7075897	0.33747703	13.3219795	165.70891	37.203938	-0.6901334	0.098493084	13.364087	189.38814	4.888457	0.6226639	0.038034987	0.8774684
brca	baseline	TCGA-A7-A4SE-01Z-00-DX1.16BC8401-E40E-4A1A-9BD9-12735C9AE3F6	169.2608	46.496986	-0.5071741	-0.2001478	13.222783	130.44502	61.118145	-0.7256119	0.59468484	13.154558	164.71431	44.840294	-0.70882124	0.3177591	13.22567	328.5966	6.25628	0.75514877	0.1847138	0.9212327
brca	baseline	TCGA-BH-A1EV-01Z-00-DX1.106CF220-1D7D-40DD-88B2-A7F00B758F8F	201.7046	23.634426	1.1879915	-1.044418	15.121553	129.72281	32.30327	0.767611	0.62958604	15.098325	178.36679	21.011168	0.63546675	0.09820696	15.12181	261.5534	7.8305855	0.5538003	0.041230127	0.93511206
brca	baseline	TCGA-D8-A1X9-01Z-00-DX1.28CE7849-EEC5-4ABB-A319-A977A1FD3CD1	195.46225	25.46479	0.4810136	-0.75660264	15.713594	165.35948	31.281094	0.133215	-0.010406127	15.704191	191.05176	22.227367	0.46955702	-0.20072258	15.715581	474.2419	12.620588	0.3682554	0.022819905	0.8506058
brca	baseline	TCGA-A8-A09G-01Z-00-DX1.B834728C-DAC5-4463-961D-7E3B220905C1	217.00145	31.929146	1.8894969	-1.3393586	14.962741	200.18326	40.22217	0.37322453	-0.74388105	14.952706	232.18384	16.171082	6.090063	-2.093723	14.971976	539.1043	10.944371	0.5444436	0.17246184	0.7696506
brca	baseline	TCGA-E9-A24A-01Z-00-DX1.F0342837-5750-4172-B60D-5F902E2A02FD	175.7063	39.982952	-0.2696596	-0.49635127	14.570432	109.968605	45.518486	0.61407745	0.6959655	14.512827	153.70364	34.096714	0.60557514	0.166794	14.573031	401.09323	9.092214	0.5587565	0.092342906	0.9308501
brca	baseline	TCGA-E9-A22G-01Z-00-DX1.2b47e321-7910-40ec-ad1c-c4e08ed26334	179.29192	31.17083	-0.1648786	0.18188293	15.349923	135.66837	43.5044	0.5208917	0.9802659	15.316541	174.24875	29.554836	0.34095028	0.6417306	15.351024	268.47675	7.2392116	0.6267407	0.0650294	0.93711686
brca	baseline	TCGA-AC-A3OD-01Z-00-DX1.E19B311B-BAB1-4CE8-9421-B49D5BE4537E	204.75542	30.826859	-0.717424	0.19498926	13.983913	164.49315	51.150032	-0.7599291	0.7742199	13.949275	196.27797	32.8334	-0.703534	0.7267454	13.981675	334.44766	10.066192	0.41524738	0.060721193	0.9242192
brca	baseline	TCGA-EW-A1OW-01Z-00-DX1.97888686-EBB6-4B13-AB5D-452F475E865B	183.24367	25.56712	-0.08827058	-0.64902186	12.227555	138.01793	26.656631	0.20377769	-0.067512065	12.218553	175.60434	18.632	0.3260366	-0.20410341	12.231985	220.66519	6.664736	0.5209742	0.056883793	0.9020156
brca	baseline	TCGA-C8-A1HK-01Z-00-DX1.A15F452B-1260-4106-86D1-05F00082F0CE	187.1782	33.504696	0.2033401	-0.8506396	15.230772	141.1039	38.840504	-0.17261396	0.06288208	15.208792	177.96797	27.291437	0.053893097	-0.22587463	15.235919	355.10645	8.375649	0.59363365	0.07323906	0.9085753
brca	baseline	TCGA-AO-A03N-01Z-00-DX1.79A8816D-961F-4D79-90B4-341919297A90	192.79736	33.90406	1.4309624	-1.1543815	15.410205	132.10753	44.340446	-0.03363813	0.47858116	15.370812	166.42786	34.471035	-0.24919753	0.17246628	15.405591	904.9233	15.553086	0.48220128	0.060358595	0.82583076
brca	baseline	TCGA-D8-A3Z6-01Z-00-DX1.4076A770-5901-4325-85C3-AF7B192272F5	202.76501	24.042624	0.9805278	-0.6351694	15.459519	170.20392	33.35515	0.5486143	0.31360376	15.447554	190.30685	24.455843	0.79371226	0.3246694	15.458572	252.96227	7.9302783	0.48634994	0.05190512	0.8910523
brca	baseline	TCGA-BH-A0HI-01Z-00-DX1.89DB9F79-0DCC-4C65-831E-96AE026C2C4E	181.61615	31.996382	0.42808416	-0.84575313	14.623686	123.92325	35.775436	1.153042	0.66438913	14.599164	160.71184	27.57975	0.87473196	0.20319654	14.625494	217.2419	5.7004004	0.66797596	0.09273432	0.93957067
brca	baseline	TCGA-D8-A1JS-01Z-00-DX1.76C592B0-DC6D-401A-9533-C9FE5B6CA08D	199.3982	23.248697	-0.685731	0.27828065	14.435542	173.4674	35.368454	-0.53225344	0.59275305	14.422016	198.29144	23.019886	-0.2230896	0.43134972	14.435631	91.18768	4.494046	0.5080215	0.04149008	0.9186499
brca	baseline	TCGA-AO-A03T-01Z-00-DX1.8B75E203-6DC8-4AC9-A256-6FCB818DA0DD	163.16374	42.673004	-0.55386424	-0.12056748	15.450368	126.57624	48.289413	-0.16517125	0.5673522	15.41394	164.71895	34.979843	-0.20930864	0.20904043	15.46336	856.36945	15.309241	0.43885615	0.024395108	0.8629012
brca	baseline	TCGA-AR-A0TW-01Z-00-DX1.0C1EAE07-6BA6-4908-89E1-0133F3640174	153.3975	28.282194	0.14137565	-0.50997776	14.966276	93.866295	25.03477	2.9893594	0.7926898	14.949116	141.18779	20.542963	1.766281	0.21050926	14.973529	442.2428	10.9146185	0.49099195	0.043575827	0.9505613
brca	baseline	TCGA-A2-A0T6-01Z-00-DX1.207A3883-5B41-40EB-95A1-D64C9610650B	205.51315	20.054018	1.0411998	-1.0436957	15.802117	158.4164	26.231852	0.78148836	0.47543195	15.793506	200.76106	15.153789	0.83753234	-0.15997908	15.804205	227.94525	7.947433	0.47920373	0.03858318	0.90760916
brca	baseline	TCGA-BH-A18R-01Z-00-DX1.07E6FA7F-5072-4327-9982-A40F010B7532	167.03804	40.83437	-1.1417774	-0.14392816	15.230816	87.51159	39.13015	0.3116505	0.8412094	15.166099	125.48633	31.166193	0.2063036	0.75310326	15.231911	459.79745	11.894713	0.3959888	0.030176206	0.9471834
brca	baseline	TCGA-A7-A0CE-01Z-00-DX1.E67322FB-ED25-4B85-B3B0-2B8BD277BB4A	171.72472	35.50085	-0.36921537	0.28589338	14.240173	123.645744	47.89992	0.8365688	1.2093096	14.192935	157.57518	35.32195	0.6061865	0.9806385	14.2375965	190.27264	5.2400723	0.7113087	0.15080236	0.96065027
brca	baseline	TCGA-AO-A0JI-01Z-00-DX1.4DCDA545-B7E3-49DF-AB10-963E84BEB105	130.95842	44.71931	-0.34786868	0.23332654	14.394366	88.19607	42.929115	2.0533185	1.1827141	14.342698	133.7346	35.08958	0.83162	0.5390161	14.420096	759.7033	13.636092	0.53846174	0.058050156	0.90976965
brca	baseline	TCGA-BH-A18F-01Z-00-DX1.81A81589-2D77-4CD6-BD34-76E292AA031D	162.16174	36.871624	0.01741461	-0.18907097	14.783133	130.6278	39.08999	1.2543666	0.920834	14.767094	166.9095	28.30445	0.9212944	0.53454006	14.795939	265.01425	7.1536818	0.5563629	0.06298467	0.93034333
brca	baseline	TCGA-C8-A27A-01Z-00-DX1.0E26C46D-CD65-40F3-8976-EB4415582934	174.61119	31.529379	-0.3808769	-0.11706548	15.007473	126.095856	41.722637	0.07412787	0.60655296	14.970354	163.7282	30.747627	-0.06574325	0.30546078	15.006549	440.24792	10.075982	0.5374649	0.07386998	0.9147562
brca	baseline	TCGA-BH-A0BT-01Z-00-DX1.9087B9E7-C0CD-4179-AF57-AD9255785169	169.15869	31.833298	-0.466033	-0.3680697	15.178934	119.25288	31.130375	2.062942	1.1339973	15.165146	159.86339	22.59559	1.244296	0.77768296	15.18761	276.68884	8.228882	0.5132642	0.031207936	0.9517936
brca	baseline	TCGA-A2-A0CS-01Z-00-DX1.3986B545-63E8-4727-BCC1-701DE947D1FB	219.05373	15.785932	2.2972171	-1.1183065	15.810668	165.57959	31.995974	0.72067416	0.9986724	15.795505	205.84857	16.363876	0.91184354	0.5190819	15.810219	158.49022	7.192542	0.42075947	0.03251758	0.93444765
brca	baseline	TCGA-E2-A107-01Z-00-DX1.3BFCCC24-7286-488D-A9E9-98E498AD0767	211.86098	17.395735	0.6075674	-0.72128934	15.140363	178.3981	27.761421	-0.09716997	0.24397747	15.13172	202.8435	18.459845	0.118175335	-0.031654846	15.139651	196.34406	7.162164	0.48000267	0.041211247	0.8665619
brca	baseline	TCGA-AO-A12H-01Z-00-DX1.C6CCBD9D-FB41-4F6C-84FB-A43E0A77E696	184.66887	41.811054	-0.37520245	-0.5868414	16.044588	131.02068	61.552925	-1.1397531	0.2208464	15.957332	164.55772	49.739273	-0.76459503	-0.21719252	16.023294	848.4213	15.086334	0.44019797	0.04806871	0.87563986
brca	baseline	TCGA-AO-A0JM-01Z-00-DX1.94E75EFD-E5F5-4DF8-93A0-ED94CB4D203A	131.37222	46.698994	-0.22353378	0.31792566	15.255117	74.31641	50.62905	2.712904	1.7183799	15.124462	119.182625	41.47674	1.3180771	1.1418155	15.2631855	1167.9729	17.185898	0.39892668	0.017891396	0.89453655
brca	baseline	TCGA-E9-A1N9-01Z-00-DX1.982C83A6-0E06-47B3-A7C7-1773A2CD1771	207.71872	35.519363	2.3027387	-1.6649406	14.927774	133.92856	48.73793	-0.7842838	0.14564776	14.875541	163.36559	39.60163	-0.67110056	-0.1441314	14.913828	450.4993	10.528502	0.52357864	0.035194818	0.9166029
brca	baseline	TCGA-AR-A2LM-01Z-00-DX1.CB64A062-2E35-41F9-97C7-07BB60754799	187.21237	26.180922	0.30377352	-0.22719784	15.452416	132.61668	37.40231	1.7541114	1.3485881	15.425798	163.93112	28.336079	1.1172088	0.98985827	15.448062	177.86362	5.6342716	0.64995795	0.15432423	0.9577156
brca	baseline	TCGA-A7-A3IZ-01Z-00-DX1.7437130B-DF49-40C8-ABCD-FF9364B9B1B0	171.83617	49.61774	-0.17196256	-0.77010775	13.598154	127.61762	54.72845	-0.37739882	0.39894447	13.550885	163.08244	41.494053	-0.28462967	0.018878797	13.612099	610.0424	11.829656	0.50556207	0.048257556	0.893422
brca	baseline	TCGA-AN-A0FV-01Z-00-DX1.C0D02946-FCDA-472D-895D-7ACF5C96B264	198.79597	30.710976	0.42942524	-0.82644963	14.878042	151.62173	46.63812	-0.77215916	0.39303622	14.84365	180.37349	33.592175	-0.6628661	0.14208198	14.873255	401.0457	10.109394	0.47850668	0.033955973	0.8970476
brca	baseline	TCGA-C8-A12V-01Z-00-DX1.84B29360-B87B-4648-A697-B6610336C2BB	169.92082	31.556267	-0.35829967	0.081776395	15.42883	131.98991	38.945774	0.3581299	0.703215	15.403923	170.59573	27.056742	0.22065242	0.41977215	15.433803	592.8621	14.393468	0.3435906	0.013336905	0.8897042
brca	baseline	TCGA-A8-A0A2-01Z-00-DX1.47BCDF13-1065-466A-B7CB-F91F5EAD7D91	216.38632	38.20463	1.466635	-1.342316	13.819384	203.68126	46.783752	0.4766175	-0.96373975	13.807148	226.12451	23.845654	3.1418214	-1.6544969	13.830764	166.97337	2.910754	0.886175	0.6895577	0.8315198
brca	baseline	TCGA-AN-A046-01Z-00-DX1.C529B94F-AFE3-4701-BC98-5D6EDF7B82C0	183.72995	36.385822	-0.51159513	-0.41999608	14.001322	123.62919	48.21798	0.5668636	1.1564887	13.952153	161.05092	34.872482	0.14749531	0.848219	13.999355	148.02895	4.287278	0.7518518	0.14571768	0.9587016
brca	baseline	TCGA-BH-A18H-01Z-00-DX1.4EC9108F-04C2-4B28-BD74-97A414C9A536	146.35323	53.347584	-1.0444638	-0.013651232	14.1519785	119.53751	52.871952	-0.15018083	0.6805176	14.126059	158.09572	38.752483	-0.23173513	0.35538688	14.191879	320.56467	7.7866936	0.55045843	0.061396535	0.9101741
brca	baseline	TCGA-D8-A1XW-01Z-00-DX1.10187A1F-086B-4CD9-AC01-ADA2E435CD34	192.28029	25.753796	0.3120205	-0.57858485	15.625119	141.4539	35.629208	0.45541006	0.58930576	15.603215	174.50186	25.744028	0.3960465	0.32490048	15.623582	462.47098	12.211206	0.40665424	0.018979823	0.89010596
brca	baseline	TCGA-D8-A1JD-01Z-00-DX2.C6A7667E-25C9-48BD-A4E7-F4BB740FE589	188.8197	31.450325	0.9072415	-0.9017442	15.74333	169.89409	34.314587	0.598912	-0.47461897	15.736536	195.02588	24.327412	1.2440577	-0.6838455	15.750127	588.6617	13.871429	0.38348615	0.025221722	0.827527
brca	baseline	TCGA-AC-A2FF-01Z-00-DX1.012DAC86-E05C-44FA-81C2-FE4C754F409C	200.66594	35.93514	0.83968544	-1.0732936	13.76794	158.19551	43.71418	0.1513337	0.23677689	13.746398	183.39078	32.272987	0.16718741	0.046717286	13.769743	387.60617	10.233479	0.39361784	0.021954412	0.8817061
brca	baseline	TCGA-E9-A3X8-01Z-00-DX1.D1532F80-F5F8-47AF-8A1B-B59E345F5D70	207.8964	25.899466	1.1947657	-1.2324134	13.872306	156.309	36.861217	0.035997868	0.3792816	13.852818	186.72289	25.212475	-0.021032037	0.120276466	13.871418	293.3351	7.921591	0.5857261	0.10827542	0.90359485
brca	baseline	TCGA-A2-A1G4-01Z-00-DX1.0274DF5B-5920-419A-B778-2F04D9C602F2	212.45132	27.802855	0.4521923	-0.9694081	15.835665	166.81573	49.76598	-1.2033441	0.20759904	15.799851	205.86604	26.149195	-0.66384864	-0.18977275	15.836508	266.1993	7.731641	0.52240723	0.0652282	0.9106832
brca	baseline	TCGA-E2-A1LA-01Z-00-DX1.AE49E943-B830-4ED9-B09E-E499441BC2EC	197.35489	25.247478	-0.09263145	-0.50600815	14.70793	146.03235	35.15474	0.48934913	0.74384356	14.688268	175.86949	25.757143	0.21772178	0.49178383	14.70578	208.63693	6.453201	0.5633829	0.052695155	0.91026616
brca	baseline	TCGA-BH-A0DS-01Z-00-DX1.38E82A1F-21B9-4B97-A304-15B886EA68A0	185.85071	33.079453	0.25667185	-0.6435472	14.853301	118.79683	51.703346	-0.1113783	1.000345	14.782704	153.2954	39.624023	-0.39316177	0.73129135	14.837945	232.50687	5.299183	0.6833144	0.098134495	0.92053014
brca	baseline	TCGA-C8-A12L-01Z-00-DX1.01863BE4-F4AB-45DE-894A-46544777C519	179.47005	41.105213	0.24390203	-0.75574946	15.063338	128.80202	50.256554	-0.30144092	0.39078113	15.01445	168.53099	36.13199	-0.1228904	0.00315544	15.068623	1165.5995	19.678978	0.3746838	0.036091994	0.79212916
brca	baseline	TCGA-D8-A27T-01Z-00-DX2.7CCFE3AA-955B-4D77-9EDB-7B36D5A01168	195.58234	25.786192	-0.13226034	-0.6121672	12.791827	179.53922	27.010693	-0.1602544	-0.37852296	12.789165	198.45175	19.127174	0.4594784	-0.48694515	12.796091	84.08654	3.1502366	0.691352	0.14664723	0.8375098
brca	baseline	TCGA-A8-A09K-01Z-00-DX1.41B2DF5F-C0E1-43BB-BAA5-2946A9EC4650	189.27278	36.514538	0.04279608	-0.68780875	14.35347	163.01836	42.46645	-0.17048	-0.22180566	14.337401	217.0252	22.089663	1.8318849	-1.3327696	14.367898	419.17282	8.129833	0.6775682	0.30408862	0.8662672
brca	baseline	TCGA-A8-A08Z-01Z-00-DX1.D0AADCA6-C27C-4FB8-89C1-94B5901146E7	212.96846	35.59768	0.5222387	-0.86398077	14.750337	193.06766	47.837875	-0.44557443	-0.37804627	14.732526	226.9685	21.855125	2.1407804	-1.2443708	14.760419	192.19254	4.2376795	0.8066936	0.53982705	0.89919513
brca	baseline	TCGA-A7-A4SD-01Z-00-DX1.677152B3-17B2-42DB-AEEC-C9509ACCE831	180.41893	41.911682	-0.99094737	0.15936935	13.800801	140.1656	62.730232	-1.0201306	0.6961319	13.73259	171.56606	44.2352	-1.0157897	0.54983896	13.795622	116.22306	3.3194788	0.8174543	0.18752939	0.96795404
brca	baseline	TCGA-AC-A2FM-01Z-00-DX1.5D2309D5-C47B-4B04-B7B8-2F0685842889	184.16238	37.190094	-0.47566184	-0.13266052	14.622093	146.15611	51.365498	-0.4420841	0.5395576	14.582174	180.56516	35.79006	-0.48319215	0.19214287	14.623336	775.82965	15.376165	0.44428307	0.044492338	0.8661257
brca	baseline	TCGA-AC-A3W6-01Z-00-DX1.88CC534C-F032-4E5D-9CC4-4BB50AA46880	210.28029	17.826878	4.11769	-1.6028432	13.672395	165.00891	27.091825	0.9748574	0.2054531	13.662615	194.28217	18.316553	0.7877925	0.00822429	13.6717205	248.15689	6.16317	0.68047774	0.15711808	0.8556808
brca	baseline	TCGA-AC-A3HN-01Z-00-DX1.1AA71B9B-1B61-41A9-91CF-B7649DEC189E	167.30438	24.406172	2.2560422	-0.3601365	12.822243	124.716385	27.786707	4.836043	1.443063	12.809925	169.49913	19.333786	3.4160721	0.7726956	12.826907	212.32497	5.107098	0.685535	0.16151203	0.9470846
brca	baseline	TCGA-BH-A1FM-01Z-00-DX1.860C5169-FE2B-43A6-A13D-E736374303DD	191.55359	30.78664	0.47458643	-0.8431919	14.587557	130.03824	45.175728	-0.55088234	0.43634102	14.541154	174.12029	30.650255	-0.40724695	0.027755111	14.585613	496.45483	11.243076	0.49462587	0.038965106	0.9073408
brca	baseline	TCGA-E2-A1II-01Z-00-DX1.7F782477-0F92-4C57-8735-A1E3F95A6B94	209.03436	27.685278	-0.5538344	-0.23265141	15.179441	183.35204	42.092907	-1.0422692	0.3065097	15.162169	203.96515	28.415392	-0.7457708	0.18312956	15.178676	143.45763	4.5873427	0.68580663	0.1412292	0.9167437
brca	baseline	TCGA-BH-A0BW-01Z-00-DX1.39B0C363-46A2-4FFB-B1C5-C054A86F4A25	166.92795	32.11598	0.019026006	-0.4838664	14.320943	128.3053	33.300835	0.57862484	0.43185064	14.306731	168.38174	24.031958	0.6374134	0.04936138	14.330156	321.6945	8.561282	0.50817764	0.062919684	0.90084475
brca	baseline	TCGA-BH-A42U-01Z-00-DX1.130D060A-3DD8-407E-B8B0-EBBF743491AE	193.82759	32.81985	0.6539486	-1.0376214	11.310162	138.26068	31.312841	1.3798097	0.1948596	11.299435	168.82895	23.4808	1.5001316	0.024330437	11.315872	506.3836	11.437068	0.38921833	0.025754137	0.8644441
brca	baseline	TCGA-E2-A109-01Z-00-DX1.FCF5E9FC-F9FE-4F5F-96DD-5628E2609BEF	196.91023	26.236475	-0.24789608	-0.41843003	15.44799	162.51949	37.12208	-0.35548288	0.1666244	15.430726	192.00719	25.290125	-0.18078496	-0.07265892	15.448336	251.16972	7.737707	0.50001526	0.043044962	0.89874536
brca	baseline	TCGA-D8-A1XL-01Z-00-DX2.FDE2C80D-5DC4-4743-A180-C5AFC5BB0BE2	170.726	32.95039	-0.05570879	-0.18068592	15.997924	143.5361	38.22952	0.29406303	0.4030167	15.981578	177.91025	27.147726	0.49402568	0.040125594	16.00537	514.78424	12.950038	0.40439913	0.015584661	0.89672315
brca	baseline	TCGA-BH-A0B8-01Z-00-DX1.380ABAE9-EA83-4E9B-BFB2-6476A86C1ADD	161.5966	40.037235	-0.5560239	-0.069462724	14.1615715	102.063545	49.66372	0.95274705	1.2126232	14.085676	141.15959	39.06583	0.3059364	0.82318205	14.15656	219.50217	5.6930547	0.5947192	0.041303914	0.935819
brca	baseline	TCGA-AR-A1AI-01Z-00-DX1.5EF2A589-4284-45CF-BF0C-169E3A85530C	181.99228	30.465143	-0.15903433	0.15641502	15.611505	138.73436	42.650505	0.7746329	1.0678666	15.581253	171.49298	30.617905	0.47081572	0.7524884	15.610093	352.63367	9.525467	0.53207695	0.099638164	0.93470067
brca	baseline	TCGA-A8-A091-01Z-00-DX1.1F38CADB-A093-416E-A8A8-31E61CD730BA	210.48285	41.08591	-0.43864897	-0.7185322	13.884789	173.80156	65.262436	-1.314758	-0.08431743	13.830306	227.39523	25.481833	0.9162982	-1.2261857	13.898504	327.7607	6.8849144	0.70157295	0.26797935	0.9004681
brca	baseline	TCGA-A2-A1FV-01Z-00-DX1.F70ACD9A-7819-4296-BD28-4D24BBA8AFF4	202.42046	32.32373	0.25023538	-0.90527356	15.491364	133.00496	48.327194	-0.26431155	0.81599605	15.442203	187.70981	28.005316	-0.29721105	0.21502134	15.493832	290.5597	8.169997	0.5182819	0.059228092	0.9213187
brca	baseline	TCGA-E2-A2P5-01Z-00-DX1.375B5E5D-D8D0-425C-9163-6DF26E31BBE1	197.97372	25.445608	0.626755	-0.68091094	15.780156	140.7334	35.23533	1.4054006	0.8753579	15.758509	176.31529	25.191006	1.0618284	0.5757458	15.778698	409.23007	12.231253	0.34570125	0.017393276	0.9020718
brca	baseline	TCGA-AR-A2LE-01Z-00-DX1.E8E1FC5C-9A4A-463F-81D7-E9A8AF43EAD9	194.90837	22.505106	1.1535157	-0.54739976	14.381115	131.49788	38.191505	1.4064232	1.2461526	14.348932	161.17586	30.353214	0.66204375	0.814855	14.370828	190.10999	5.9227924	0.613043	0.12163449	0.95452917
brca	baseline	TCGA-C8-A12N-01Z-00-DX1.8E50110E-A6C0-496F-B44E-7190096C113E	195.44267	24.785124	0.7339992	-0.9328546	15.026011	155.50899	33.13145	-0.01674058	-0.044225484	15.011129	187.43648	22.224289	0.21114504	-0.26596588	15.0273075	282.0446	7.7469506	0.5404114	0.031180281	0.8915474
brca	baseline	TCGA-BH-A0DH-01Z-00-DX1.968AA1FD-068C-4B90-8C95-85BF2EFC3E3F	188.40356	33.382	-0.23483394	-0.52198833	15.480506	134.15785	53.237965	-0.8603054	0.6688307	15.421427	165.06375	38.89135	-0.8936373	0.48989636	15.469769	331.29034	7.6908765	0.5545607	0.028041862	0.91318494
brca	baseline	TCGA-B6-A0RM-01Z-00-DX1.31DE3E32-7996-4D30-BB5F-72C94409C940	192.1435	33.01901	-0.3513496	-0.5351931	15.027679	120.96377	50.806507	0.00788535	0.9547041	14.9608	170.62036	32.212425	-0.20165984	0.5566991	15.025658	239.13281	6.4605484	0.6166703	0.06829976	0.94160247
brca	baseline	TCGA-BH-A0HN-01Z-00-DX1.4997F641-C593-41F6-82ED-6A0E4EFA55F3	152.20233	37.64425	-0.37030372	0.27369955	14.9358835	108.84355	45.864185	0.48490614	0.9567999	14.882789	147.97992	34.98433	0.12808606	0.58129495	14.939197	361.585	8.427279	0.5414703	0.04557904	0.93187475
brca	baseline	TCGA-BH-A0EE-01Z-00-DX1.872EA586-25C8-4835-A138-152DFA1EBF30	182.35686	44.52249	-0.71204937	-0.4053069	16.02526	138.24883	62.6896	-1.1848711	0.32835677	15.952588	168.01262	47.36073	-1.0823753	0.11120796	16.01651	519.94366	10.49766	0.5453526	0.05262728	0.91186297
brca	baseline	TCGA-AR-A24V-01Z-00-DX1.E749C2FE-E26B-4306-80B4-8269EEB23270	188.25516	27.916033	0.5201565	-0.57900274	15.622916	133.63321	35.87721	2.28848	1.20385	15.600435	165.53941	27.574076	1.9286666	0.68075013	15.620739	330.45026	10.522472	0.37698033	0.023964623	0.9338776
brca	baseline	TCGA-AO-A03L-01Z-00-DX1.DE6561A9-E6B8-4BF0-AAA8-F91C87A66037	178.44923	43.77186	-0.16350216	-0.6107583	15.600686	111.43202	56.712383	0.116052754	0.9038234	15.510114	142.96367	46.617027	-0.23881426	0.5415791	15.580993	822.5382	14.573234	0.43291074	0.02553611	0.8845512
brca	baseline	TCGA-D8-A1Y0-01Z-00-DX2.7C25E941-12A6-46CE-B1A5-488D08E35684	205.9193	31.487055	0.56828415	-0.9520414	14.150021	188.0375	39.594807	-0.33224633	-0.41397128	14.139117	203.38754	28.23151	-0.08084508	-0.46042785	14.152544	198.21252	6.208389	0.5496901	0.060055558	0.8671688
brca	baseline	TCGA-BH-A209-01Z-00-DX1.88B11AEB-11FA-4D23-BC21-378EF177E04B	169.28114	36.655933	-0.4267117	-0.088131696	15.469703	105.159935	47.91408	1.2520969	1.1570891	15.397602	157.26674	33.42908	0.40297672	0.6204236	15.4717045	611.76086	12.367254	0.5370076	0.065514505	0.919905
brca	baseline	TCGA-A2-A1FZ-01Z-00-DX1.0BAAEF41-DCA4-4677-9A27-09E990033FA6	174.27045	36.029034	-0.29917604	-0.10525532	15.099805	133.51904	45.615234	0.25466627	0.8205734	15.065768	172.31027	31.264387	0.096561745	0.5357053	15.105604	288.82556	7.340919	0.5934393	0.07938106	0.9271276
brca	baseline	TCGA-EW-A1PD-01Z-00-DX1.6F6A0122-A50B-4D00-9A3F-7A2502D44E38	195.08096	22.70172	-0.034290075	-0.556512	13.756072	129.44698	30.511013	2.2823992	1.1958404	13.736814	163.17348	22.69889	1.724836	0.8682941	13.753623	230.41776	7.3477645	0.49442235	0.04082099	0.91816336
brca	baseline	TCGA-E9-A2JT-01Z-00-DX1.49C2B936-3B1A-4014-8B43-26D483DEF53A	206.78348	26.516554	-0.2801706	-0.57600814	11.559391	166.99712	41.47598	-0.81670797	0.34976685	11.537251	192.11311	28.969343	-0.7659542	0.20847388	11.55654	186.34642	6.4455323	0.5623925	0.06828743	0.9290735
brca	baseline	TCGA-A2-A04Y-01Z-00-DX1.4DC97AD6-4806-4A3A-A998-FD36F93590A4	173.05988	29.108442	-0.19760133	-0.2567428	14.470467	144.20737	31.406635	0.13278258	0.2730539	14.461191	178.47379	21.776445	0.33031982	-0.050837595	14.477505	156.27168	4.9310536	0.6053561	0.049374793	0.9289753
brca	baseline	TCGA-C8-A1HF-01Z-00-DX1.81EF9A57-54E1-4750-9816-5571FD18A297	178.00507	34.453426	-0.13116972	-0.5296543	15.570156	135.81862	39.32826	-0.031738836	0.28093454	15.547382	174.59644	28.140978	0.025737897	-0.04550125	15.576753	652.1851	13.709132	0.47961542	0.043223068	0.86602455
brca	baseline	TCGA-AC-A3YJ-01Z-00-DX1.8E665F69-FD8C-419A-871F-3AEE2E5A3A60	182.51576	34.67783	-0.7365471	0.1200593	14.1371565	131.20149	46.154724	0.35656434	1.0055895	14.097458	177.70256	30.47905	-0.047827866	0.6471332	14.1409645	332.2439	9.047623	0.52512485	0.070818625	0.92563033
brca	baseline	TCGA-A7-A13F-01Z-00-DX1.AB4ADDD3-8E1C-4AB9-813E-D137A2CFB950	190.146	33.615864	0.89021856	-1.0867186	14.269897	162.57812	37.22949	0.28418797	-0.32570043	14.259133	190.15804	26.105307	0.67251873	-0.544485	14.277177	295.2202	7.3010187	0.6338371	0.107575886	0.90691924
brca	baseline	TCGA-AR-A2LH-01Z-00-DX1.40D4FD67-FB13-46D9-A202-56A5791EA11C	199.2391	27.582283	1.5680313	-1.2609088	15.026198	153.3421	35.278015	0.16479902	0.05005511	15.009341	179.61043	27.367472	0.24513182	-0.22810146	15.024615	358.5438	9.661083	0.4974841	0.04575792	0.90005374
brca	baseline	TCGA-AO-A0JE-01Z-00-DX1.82D33053-E305-47D8-9B02-B55511EBB06D	150.97449	40.33275	-0.1472383	0.1208822	15.841593	99.805725	48.191303	1.3430355	1.2742971	15.772393	140.49585	37.17509	0.62387145	0.838213	15.844549	822.3448	14.491977	0.43583494	0.008636717	0.8971869
brca	baseline	TCGA-AC-A3QP-01Z-00-DX1.4B97E53E-1069-40C5-A062-C988663B37DD	199.31046	20.993929	1.0177678	-0.31255695	14.286243	153.09781	30.439093	2.3711078	1.1804584	14.273112	189.38684	19.813883	1.9556469	0.9640638	14.286563	237.0222	7.9698043	0.48948106	0.051491365	0.9264242
brca	baseline	TCGA-E2-A1L9-01Z-00-DX1.F2CC1036-8EEE-4664-962E-541B8ACB10DE	209.50006	20.970999	-0.17501633	-0.6255003	15.078982	156.9015	29.966585	1.3701465	1.0967613	15.066752	184.69902	21.11139	0.9998175	0.9165074	15.077768	109.53313	4.070206	0.6547744	0.15545452	0.940371
brca	baseline	TCGA-AN-A0FL-01Z-00-DX1.20A041C6-A306-4599-A7D1-65032A252AA9	141.40129	41.777588	0.7492894	1.0466198	14.543649	93.04136	51.937	3.2365572	2.058994	14.461122	139.80798	37.679245	2.3551662	1.7191414	14.5522585	178.02528	5.096114	0.7339914	0.14736596	0.97611964
brca	baseline	TCGA-BH-A0E0-01Z-00-DX1.01E88024-83DF-4282-ABAF-F4E35807DA06	169.9926	40.382076	-0.5348606	-0.11788801	15.994814	121.38941	53.900192	-0.22689316	0.7380708	15.928776	156.41527	40.95695	-0.42491198	0.43766072	15.990121	729.6636	14.565612	0.47494373	0.032345176	0.89985657
brca	baseline	TCGA-C8-A278-01Z-00-DX1.188B3FE0-7B20-401A-A6B7-8F1798018162	197.40831	29.461012	0.6943158	-0.7930615	14.972888	145.84973	42.977207	-0.14245848	0.4957176	14.941613	177.79863	31.07529	0.04660855	0.16487727	14.969276	517.2166	11.921169	0.3832248	0.022138888	0.88627696
brca	baseline	TCGA-C8-A12Q-01Z-00-DX1.CE74E5B7-FD30-4CBE-8716-ECCF2213AAC3	204.7397	24.348007	1.7145886	-1.2329096	15.278149	165.96094	31.764797	0.44031388	-0.23567732	15.266613	197.41478	20.69116	1.0732297	-0.54216206	15.280023	420.27463	11.228212	0.3920594	0.026709894	0.860548
brca	baseline	TCGA-A8-A07E-01Z-00-DX1.AC684481-979A-46F9-91D7-C56CE85992F2	225.62965	32.643707	2.48235	-1.5318708	15.063662	214.99059	42.12086	0.901679	-1.1170534	15.05386	235.22842	18.666805	4.8045034	-1.8469832	15.071853	125.38331	2.608838	0.8713347	0.6124164	0.86944956
brca	baseline	TCGA-E2-A56Z-01Z-00-DX1.EC28E279-B869-4485-A19F-C732D4CCD374	208.11502	31.790962	0.15500258	-0.9146846	15.267568	194.67058	34.91016	-0.42363918	-0.28073704	15.263346	210.47008	23.97404	0.31673747	-0.4656019	15.273302	161.2825	5.120636	0.6140101	0.09246177	0.8808539
brca	baseline	TCGA-D8-A27N-01Z-00-DX1.85613A4F-1FFB-4091-B925-8E8A7C7A6D95	201.90192	22.89743	0.4160537	-0.37356013	14.440012	162.49768	38.76409	-0.24833614	0.27761266	14.417966	189.35295	26.984268	-0.002175989	0.061902866	14.436349	147.29732	4.317413	0.7399246	0.065527365	0.9031198
brca	baseline	TCGA-C8-A134-01Z-00-DX1.78D10BCC-98B3-4587-897D-3E27DA28D2EB	185.6258	25.761688	0.20453271	0.37881607	15.112101	121.46791	46.284184	0.92897135	1.2306811	15.055445	159.07492	33.418213	0.60992104	0.9811083	15.100612	280.38818	7.531191	0.6024712	0.08919447	0.9506354
brca	baseline	TCGA-BH-A0B9-01Z-00-DX1.C23ADB4C-52D4-4DFD-B8E3-156E43F0E645	141.83199	40.697956	-0.33340713	0.28862253	15.155689	87.35277	45.20793	1.7342135	1.343735	15.076571	125.85876	37.772045	0.7811002	0.88403004	15.154098	545.3806	11.469881	0.53468966	0.04162405	0.9324959
brca	baseline	TCGA-B6-A0WX-01Z-00-DX1.1C4F7BCC-8423-4941-9490-0F35038E1878	223.87506	17.256577	3.2587512	-1.7472168	13.956919	189.3704	26.446356	0.5621433	-0.73580545	13.949814	214.48212	15.846895	2.2877946	-1.0671616	13.957227	153.61702	5.247118	0.6093455	0.04781571	0.88083816
brca	baseline	TCGA-A8-A09W-01Z-00-DX1.BF33B0F9-5786-4682-B59E-DCBD33D7BB03	217.4165	24.339691	2.745202	-1.4028585	14.214062	197.17924	31.583265	1.102548	-0.6477171	14.207181	230.23874	12.759406	9.056677	-2.2492814	14.219144	203.17467	5.1403036	0.726271	0.37773287	0.8652139
brca	baseline	TCGA-D8-A1X6-01Z-00-DX2.F36D68F2-70C3-4E0E-ABE6-6969170BA6DC	176.0058	42.608704	-0.57642204	-0.4098245	15.656344	142.77751	52.701797	-0.84678096	0.13790098	15.616762	175.31	38.0959	-0.6330676	-0.083372384	15.663249	739.4792	15.034087	0.38089904	0.023380328	0.8698482
brca	baseline	TCGA-AO-A0J8-01Z-00-DX1.9BDD4BDE-2A07-4E0C-B146-87365CA9DE3A	188.20274	27.054434	0.7759329	-0.8127211	14.844867	142.07515	31.106861	1.0468901	0.5381305	14.831989	177.46777	22.613995	1.3061078	0.09230824	14.847567	376.27667	8.481462	0.54388523	0.0467218	0.87249553
brca	baseline	TCGA-A2-A4RX-01Z-00-DX1.E2C96C9D-5023-4F41-8CC8-24C6E015B252	165.12569	34.726074	-0.07030955	-0.20270427	14.710553	103.96908	38.578144	3.4963052	1.4632958	14.670275	163.29608	26.203922	1.8602024	0.4427318	14.720707	246.14	7.2295895	0.5660216	0.08353871	0.9541165
brca	baseline	TCGA-A7-A0CJ-01Z-00-DX2.4B591117-5FC9-4B43-8A45-444CCCABC666	155.12308	41.43279	-0.37174937	-0.04302706	13.406964	100.18018	48.426117	1.64733	1.3373936	13.338385	141.1399	37.288845	0.9174091	0.93463814	13.410691	235.85196	5.262651	0.757447	0.14041582	0.9585908
brca	baseline	TCGA-BH-A0B7-01Z-00-DX1.6950CDDF-8A81-4B10-BFFF-BE0E33A2C6CC	166.03267	31.622147	0.1867998	-0.14264971	15.245276	127.92293	33.275227	1.8011321	0.91196406	15.231306	168.28197	23.336063	1.6875541	0.5127337	15.254446	246.46825	7.383412	0.5525562	0.05938274	0.94088244
brca	baseline	TCGA-AR-A1AH-01Z-00-DX1.5D5D7774-77BB-4EA0-9E8E-A8D28F70A575	180.50977	37.231865	-0.5567368	-0.05118124	15.756427	133.25438	56.361713	-0.4801315	0.8091576	15.693352	165.5679	40.535927	-0.5596516	0.58803344	15.748978	296.48853	7.667359	0.5976851	0.04902553	0.95209545
brca	baseline	TCGA-AC-A5XS-01Z-00-DX1.E5F2481E-9314-4B20-84B7-370EF82AF4BB	187.98112	29.3369	0.17110986	-0.43857595	13.578928	153.65585	33.31281	1.1892035	0.6559787	13.568479	188.55995	22.00515	1.3301523	0.33132607	13.584777	325.2217	8.872481	0.5243067	0.066811524	0.91392833
brca	baseline	TCGA-C8-A8HP-01Z-00-DX1.B6EE8271-2E51-4184-9B0C-2ADA69B4A714	175.97394	26.654665	0.19339767	0.16841249	14.806535	122.44571	40.021507	0.7861671	0.94390345	14.767286	155.23773	30.38253	0.49017316	0.6871597	14.7993765	543.0984	12.728736	0.45528868	0.033991694	0.90859
brca	baseline	TCGA-A2-A25B-01Z-00-DX1.58D7BEDE-5558-4A9E-A95E-DDF24C9267EF	178.06369	37.44617	0.03599094	-0.5669451	16.066303	141.30496	42.771618	0.11380769	0.46160167	16.0441	179.46527	29.106163	0.17228836	0.13037398	16.076704	643.2584	13.25295	0.47458813	0.059516978	0.870095
brca	baseline	TCGA-A2-A0SY-01Z-00-DX1.279A5479-E183-4F79-AF40-50BF1834BA4A	212.01987	19.782272	2.0238645	-1.128039	15.589826	167.35405	35.041786	-0.4219691	0.23637931	15.572389	191.91437	25.170956	-0.2739949	0.027098913	15.585708	242.82846	7.7426076	0.48907498	0.041341554	0.89261544
brca	baseline	TCGA-D8-A1X7-01Z-00-DX2.F0631B8C-EB75-4995-8ED7-1A8972BE8997	214.50288	26.842289	2.7449632	-1.5736008	16.023867	202.49161	35.50498	1.3971556	-1.2343997	16.015371	216.74069	24.233578	2.4142735	-1.4057214	16.025698	286.72116	8.22447	0.4386384	0.027621549	0.8136148
brca	baseline	TCGA-C8-A1HN-01Z-00-DX1.7EBBEAB1-EBB7-456F-8848-AFE2263242B7	179.80864	29.833828	0.10196214	-0.24995014	14.727819	138.94379	40.357323	0.035096705	0.4288059	14.699807	172.72612	29.336357	0.08925098	0.096355245	14.727432	538.48596	12.344953	0.4329127	0.03167079	0.8852842
brca	baseline	TCGA-E2-A570-01Z-00-DX1.64E5F2CA-9396-40DC-A300-04A54657BDE6	179.92517	30.09481	0.26883888	-0.49676275	14.7462845	145.71169	35.91881	0.3409485	0.53788507	14.730921	175.12228	26.960287	0.1205785	0.22078936	14.749053	311.69907	8.364928	0.5189514	0.033073585	0.9110498
brca	baseline	TCGA-A7-A5ZX-01Z-00-DX1.A4C651F0-DB8E-4534-84A2-AD875F62209F	198.36812	36.901024	-0.28986096	-0.52935517	13.271499	167.62758	55.374794	-1.3281511	0.1850885	13.234436	193.2207	37.351513	-1.0993618	-0.006424594	13.270779	94.53844	2.5615315	0.8391157	0.18894444	0.9608396
brca	baseline	TCGA-AR-A0U4-01Z-00-DX1.DE722DC5-859D-4866-ADCC-ED98EDBFB588	151.74532	26.379667	1.9287994	-0.35688514	14.892974	100.876816	25.263222	7.078892	1.2106128	14.878077	148.40997	20.327682	6.0626245	-0.16955717	14.899127	326.72192	8.665465	0.54839385	0.065776944	0.9534931
brca	baseline	TCGA-BH-A0BG-01Z-00-DX1.0838FB7F-8C85-4687-9F70-D136A1063383	186.08875	32.023132	-0.5098717	-0.45505562	15.016896	150.51715	34.08478	0.5426584	0.60597193	15.007138	183.74449	22.209452	0.58213013	0.5251134	15.02509	141.78561	5.433499	0.5266424	0.032474212	0.9459214
brca	baseline	TCGA-A2-A3XT-01Z-00-DX1.336D6C78-576A-481B-8C83-F3A0FC4B182C	182.00012	35.358177	-0.73723835	-0.08404227	15.5501375	131.4893	49.339012	-0.24973792	0.8018725	15.502369	177.79205	31.219948	-0.414396	0.4532455	15.554205	408.27695	9.492539	0.53154856	0.06773844	0.912623
brca	baseline	TCGA-A8-A09Q-01Z-00-DX1.C7240AFB-5971-4577-812C-A255C249001A	202.4066	41.808674	0.32487455	-0.8670255	14.143745	171.92262	57.80842	-0.98231965	-0.007614784	14.107736	221.58679	25.613976	1.9096715	-1.4307309	14.159928	502.68976	9.79439	0.6181349	0.21751381	0.8894075
brca	baseline	TCGA-A2-A0EO-01Z-00-DX1.D7A09E23-2CAB-4B3B-814C-BF0BA75B7589	183.43909	32.99926	0.4077197	-0.54047704	14.835605	131.77773	47.510555	-0.0035936	0.73062795	14.789735	180.66045	29.478277	0.08878478	0.1265357	14.8392725	310.71887	7.887459	0.54674774	0.04661039	0.9381965
brca	baseline	TCGA-B6-A0RP-01Z-00-DX1.02A55E9D-2AA9-497A-B481-85724EA813AD	197.52719	29.850397	0.46091324	-0.9815496	13.758955	145.95378	36.68771	0.15173054	0.28068545	13.739229	187.53044	24.408943	0.19990325	-0.19710375	13.762505	320.18542	8.196574	0.48245335	0.037312463	0.91199064
brca	baseline	TCGA-A7-A5ZW-01Z-00-DX1.5F571EE3-A1A3-4604-BE89-1A46E0EC508B	186.93196	36.08683	-0.029794615	-0.112789325	12.68429	128.86766	62.06293	-0.48635468	1.0128498	12.597947	162.81456	44.608536	-0.5957955	0.8332137	12.667818	81.3133	2.5074635	0.776232	0.11932981	0.9773206
brca	baseline	TCGA-A8-A076-01Z-00-DX1.BAAC4F9C-0C04-42FB-95F4-D765305089B8	212.06982	30.235092	0.33317333	-0.8097356	14.3909445	156.14442	52.78247	-0.6243162	0.43159193	14.344703	220.70134	23.424612	1.1400206	-1.1981462	14.395718	121.45048	2.961793	0.83417743	0.5449972	0.9293666
brca	baseline	TCGA-AO-A12A-01Z-00-DX1.4E9609A7-9AAD-40A8-8344-8369DF998006	192.45174	34.392963	-0.1446067	-0.62478405	16.022219	126.45897	48.031475	0.0774017	0.8384357	15.970223	160.7943	35.96151	-0.15545824	0.5708371	16.014595	651.09094	13.378496	0.4002521	0.019415524	0.8747957
brca	baseline	TCGA-AR-A0TQ-01Z-00-DX1.2BEA298C-6B3D-4133-ADBC-769E62CEFFA0	170.6083	32.312202	0.15901802	-0.15856794	14.843229	106.215065	43.370037	2.0537786	1.46508	14.78711	144.10893	33.914917	1.2097086	1.0659068	14.835467	412.37665	10.297333	0.49935552	0.058420986	0.94670844
brca	baseline	TCGA-BH-A5J0-01Z-00-DX1.73CFBC85-8449-48FF-86F8-D4D49A90498B	149.6916	39.28879	0.2264661	0.21286593	14.647629	127.29706	41.134834	1.3214809	0.9716456	14.632798	163.31798	30.090553	0.9679012	0.55806875	14.666017	428.46384	10.24188	0.43126354	0.03311309	0.879669
brca	baseline	TCGA-A2-A0CR-01Z-00-DX1.F7D36CA5-A4C6-443A-AEED-5B23CD924FA3	219.73557	20.319464	2.8233428	-1.5616689	14.277942	173.27968	31.475441	0.49610752	-0.33500406	14.265252	207.53574	18.784317	1.250792	-0.7431903	14.278253	208.77225	5.536799	0.6751186	0.109286375	0.84663314
brca	baseline	TCGA-BH-A18S-01Z-00-DX1.B36FC684-0010-4ABB-9E25-303C8DF1C4E2	164.83244	48.501778	-1.1507192	0.058082767	14.908358	119.56117	61.53138	-0.821962	0.7148493	14.82612	154.36935	45.69235	-0.8410739	0.5443034	14.90996	250.62042	6.3321767	0.5746895	0.060774583	0.9412664
brca	baseline	TCGA-D8-A1XZ-01Z-00-DX1.8E51A61D-B01C-4A52-8F5D-44D2ABCA46FC	176.65361	36.208405	-0.40521178	-0.4198642	14.340798	157.51202	40.00477	-0.4274598	-0.051176388	14.329467	180.76942	30.201616	-0.25639597	-0.19414252	14.348569	248.10196	5.997183	0.66364354	0.033658832	0.8881534
brca	baseline	TCGA-A2-A3XZ-01Z-00-DX1.B7A1344E-7015-4A21-B3D4-EB760161BE7C	157.71355	37.534378	-0.23786439	0.09456064	15.423247	130.45694	39.151497	0.84151983	0.7110694	15.408056	170.2795	27.587404	0.6085175	0.25044417	15.438998	338.67276	9.033305	0.4863628	0.045223325	0.9288417
brca	baseline	TCGA-BH-A1F2-01Z-00-DX1.17E2FD6F-0DCF-425B-864B-21ADCDAE734B	213.22977	20.445543	0.6235148	-0.7249934	15.266688	162.52187	39.87271	-0.33765855	0.66977686	15.242232	199.76428	22.354763	-0.09579291	0.35541722	15.265204	137.39214	5.1331644	0.6249316	0.102863535	0.93521047
brca	baseline	TCGA-BH-A0H3-01Z-00-DX1.C6D4DFB9-A4FA-40B2-90EF-75294CBC4523	174.63954	34.075695	-0.046666633	-0.8779271	14.293506	123.56822	28.5588	0.27204114	0.021675749	14.286614	162.9577	20.621178	0.39166942	-0.111062944	14.305979	193.88882	5.883022	0.6081399	0.05931246	0.93310463
brca	baseline	TCGA-D8-A27N-01Z-00-DX2.EB803DEC-438B-43A9-B906-FD7C3B9A0138	211.88852	34.068695	1.5729718	-1.3520828	13.854879	196.72426	45.349842	-0.07417692	-0.80691487	13.839856	209.45782	32.962234	0.30092728	-0.9005363	13.855917	149.61952	3.7446008	0.7888435	0.16268863	0.8838365
brca	baseline	TCGA-AN-A0AS-01Z-00-DX1.51E551E9-E5F4-4C94-9B25-71DA41109E92	185.65802	32.109093	-0.37775153	-0.3123397	14.411087	136.14627	43.275684	0.15209784	0.8502798	14.378356	178.1643	28.652937	-0.09879796	0.4372201	14.4137535	305.41202	8.62176	0.5365736	0.066148594	0.9304598
brca	baseline	TCGA-BH-A0DT-01Z-00-DX1.73AFCEBB-06B1-4870-ADA2-881511B1BE2D	168.17332	37.520874	-0.6122902	-0.3751311	14.061596	143.7736	39.37933	-0.33325386	0.10981501	14.049336	178.67744	27.190763	-0.30257207	-0.10535346	14.075995	146.95062	4.1302686	0.73036265	0.13428487	0.9370982
brca	baseline	TCGA-D8-A1JH-01Z-00-DX1.4A4F2502-612C-421D-9F64-444BF2C85620	207.35728	17.981857	1.580088	-1.0516737	14.643085	156.60245	28.00766	0.049127925	-0.10479601	14.630608	182.01593	20.721048	0.47978047	-0.25576225	14.640388	136.04666	5.15464	0.58557135	0.09716138	0.91526234
brca	baseline	TCGA-E2-A1LL-01Z-00-DX1.D1AA1613-902C-4579-9612-48A76042B0AE	213.46878	20.75931	0.56239593	-0.037159495	14.9226	175.53528	37.353363	-0.21782432	0.7930287	14.905571	199.57265	25.27098	0.056244995	0.7252547	14.919528	127.58963	5.146083	0.58349425	0.09833256	0.92185426
brca	baseline	TCGA-E9-A1N4-01Z-00-DX1.71c8d4a5-ec99-4012-9fe2-ddb3349ad5bc	208.83066	30.724724	0.8619566	-1.2597982	14.925448	139.26038	47.418102	-0.94126666	0.09191243	14.877167	168.39082	37.19545	-0.8377784	-0.1314078	14.912018	489.3696	11.709762	0.49180698	0.047074176	0.902181
brca	baseline	TCGA-AN-A0AT-01Z-00-DX1.DFD68CD2-C25E-47BE-BC06-8CE3C657B9FD	161.47238	44.01827	-0.7036702	0.11536632	14.764229	108.13235	57.069073	0.4688267	1.1730317	14.67636	149.65279	42.275875	-0.05292411	0.8264195	14.764016	239.70454	6.157996	0.70086265	0.13792537	0.96226805
brca	baseline	TCGA-BH-A0HK-01Z-00-DX1.019036F5-647A-4EC4-8479-F2C100291AEF	156.92891	36.642147	-0.12892891	-0.120111525	15.294304	116.24295	39.46936	1.5664698	1.1893727	15.268971	154.77686	29.503576	0.94522035	0.8153103	15.305023	618.78033	13.316981	0.39721394	0.015853481	0.9078464
brca	baseline	TCGA-D8-A1JP-01Z-00-DX1.B02959C4-6AAD-4ACA-9838-61D224D838E4	213.15038	21.621368	2.5913024	-1.4982499	15.383747	190.27045	27.898533	0.8491294	-0.64612955	15.377941	208.20209	18.617224	1.3361604	-0.74447757	15.385101	206.96547	7.21126	0.4756516	0.045175847	0.8582862
brca	baseline	TCGA-A8-A075-01Z-00-DX1.8E06AF51-951F-48E8-934E-42A455F65E5F	213.37196	32.566555	0.10798028	-0.8002502	14.469555	199.16515	40.296124	-0.55902815	-0.3839283	14.460427	232.71727	13.507605	5.9427094	-1.8113434	14.480103	266.82202	6.516165	0.6901505	0.3455091	0.86437416
brca	baseline	TCGA-BH-A42V-01Z-00-DX1.B6D78256-05D1-45FA-826A-1B8554D60B7D	146.77359	40.523045	-0.5967829	-0.4370573	13.124835	108.07947	39.14744	-0.33915794	0.016418753	13.096183	142.00903	30.941895	-0.11156466	-0.1895189	13.141369	589.1383	12.31752	0.37634987	0.020546598	0.8598372
brca	baseline	TCGA-A2-A0CW-01Z-00-DX1.8E313A22-B0E8-44CF-ADEA-8BF29BA23FFE	199.53804	21.82176	0.26924366	-0.7560782	14.8101845	125.89963	29.686146	0.9820175	0.7703873	14.789404	183.42203	17.637794	0.43150932	0.21610916	14.811759	209.07797	7.1346045	0.5453663	0.068627976	0.95006025
brca	baseline	TCGA-AC-A8OP-01Z-00-DX1.A2AF501D-7DCD-4BE7-93A4-EBCAF0C0D54E	180.23326	34.331097	-0.17510699	-0.06807746	10.850246	152.68907	44.816788	-0.1902592	0.65888137	10.826919	180.40288	31.664059	-0.28937882	0.19771564	10.853368	250.12384	7.0694227	0.50836354	0.043616865	0.88933873
brca	baseline	TCGA-E9-A249-01Z-00-DX1.CA244384-FD89-44F6-8F94-A060A4C241CA	198.37253	27.006819	-0.08492095	-0.71547097	15.810424	133.45557	31.972376	1.5558227	0.7975176	15.792144	171.58751	22.562634	1.2534558	0.4708739	15.811523	281.46494	8.669609	0.51292485	0.0487722	0.9395818
brca	baseline	TCGA-D8-A1XJ-01Z-00-DX1.660DDF8D-6816-4EBE-AF37-6F7A374F4E9E	211.9688	19.663454	1.670892	-1.0534856	15.357811	169.17255	36.236538	-0.43706316	-0.09563902	15.338661	192.5402	25.145247	0.26702398	-0.295061	15.353552	272.12073	9.00063	0.37820327	0.018437326	0.8868846
brca	baseline	TCGA-A2-A3XY-01Z-00-DX1.E57FC9BF-411E-4028-AC10-8BCA5D0C8472	183.55789	37.547558	-0.45332342	-0.59517133	15.365022	97.1503	40.809174	3.4336042	1.6436627	15.309019	169.00197	26.172213	0.91172814	0.4180162	15.375361	289.68524	7.834695	0.567051	0.07354465	0.9568861
brca	baseline	TCGA-D8-A27T-01Z-00-DX1.1E3A4D57-9CF2-4EBF-B74D-ADD7BD8CBFA5	190.43451	21.996508	0.6459605	-0.6876654	15.490688	128.76532	33.078705	1.0760745	0.66591465	15.465201	165.17674	24.430418	0.71434903	0.39045236	15.486729	338.54935	9.79816	0.43133742	0.022258751	0.9411776
brca	baseline	TCGA-AR-A254-01Z-00-DX1.EA5CD008-1106-41EC-998A-04EF08EEEC9D	177.61688	34.528767	-0.23318431	-0.021322163	15.371711	120.68636	49.65428	0.80584496	1.1846671	15.313492	153.45006	38.05269	0.4497328	0.90579885	15.361624	338.45358	8.441333	0.59106034	0.07601144	0.95178556
brca	baseline	TCGA-A8-A07L-01Z-00-DX1.D9E1051F-724E-4E88-940A-C97005DC5BEB	209.41324	35.726524	0.5119527	-0.9385894	14.164298	188.34134	48.104164	-0.46684098	-0.43465227	14.144905	225.26324	20.975029	2.422766	-1.477748	14.175385	365.74512	7.8024445	0.6642321	0.28228003	0.8772408
brca	baseline	TCGA-AO-A03O-01Z-00-DX1.054BBC89-69F4-4311-814D-E343472CD2C0	183.77985	41.725758	-0.4515597	-0.4642464	15.802928	144.61282	55.29126	-0.7683204	0.32163402	15.756011	177.41228	39.613907	-0.622521	0.002162887	15.804861	880.90564	15.233084	0.47637314	0.047101516	0.8357742
brca	baseline	TCGA-BH-A0HY-01Z-00-DX1.D7A1BF42-F268-4220-B71B-354CE2AF32D8	188.53217	28.65015	0.94161326	-0.8164915	14.334992	126.482574	41.065147	0.55234045	0.8942499	14.296962	161.82169	31.359398	0.15649752	0.5020132	14.328721	309.5011	8.18987	0.51172715	0.059793238	0.9213312
brca	baseline	TCGA-AR-A2LO-01Z-00-DX1.A8C81E1E-B224-4CF4-83D4-FFB2F51A7002	190.37491	28.369953	0.42989573	-0.5777255	14.109907	151.43446	39.72472	-0.24879168	0.40880725	14.08726	178.3543	29.759563	-0.24768928	0.13830718	14.107501	253.2	7.245989	0.56786054	0.06695452	0.9039034
brca	baseline	TCGA-E2-A105-01Z-00-DX1.192813F9-2D7B-40C7-88D9-BFA939D43FEE	201.82465	27.465693	-0.3463399	-0.42535186	14.38964	173.99571	36.598915	-0.48479757	0.41199583	14.377285	198.87022	23.96762	-0.38907588	0.3309031	14.3919525	138.27333	4.8935285	0.6303687	0.080408886	0.9033267
brca	baseline	TCGA-D8-A1Y2-01Z-00-DX1.77451A0F-00FD-44A9-A0D0-CB7A39CE74CC	193.46579	30.144316	1.3508437	-1.0578865	15.478441	154.54912	39.509785	0.08111899	-0.039392468	15.457445	182.25754	28.270807	0.34988272	-0.19683951	15.479199	354.57074	8.71868	0.5175636	0.060341343	0.90105915
brca	baseline	TCGA-A2-A4S0-01Z-00-DX1.5878187D-325F-4274-BE41-86BB2BA5F841	181.34258	43.983654	-0.41642737	-0.7189412	15.771901	158.34137	55.76051	-1.0594091	-0.32474095	15.736248	188.17033	39.374664	-0.85995877	-0.5009811	15.780964	407.79837	9.562427	0.47358927	0.045666307	0.9132831
brca	baseline	TCGA-A2-A0CM-01Z-00-DX1.AC4901DE-4B6D-4185-BB9F-156033839828	150.97101	31.286234	0.36421263	0.23167507	15.031958	89.62557	36.472893	4.2962866	1.8098078	14.981232	152.6813	24.890581	2.0917232	0.88955516	15.040705	328.6113	7.5166845	0.6331972	0.07868167	0.9501419
brca	baseline	TCGA-BH-A1FC-01Z-00-DX1.B816A21B-1559-42F5-902A-A1532E59C015	192.10323	27.978306	-0.2145919	-0.46698624	15.052765	170.84483	30.260603	0.021515068	0.045827176	15.047826	200.6293	19.514517	0.25273928	-0.26162755	15.058937	220.32617	6.5589995	0.57294405	0.05789949	0.8758545
brca	baseline	TCGA-EW-A6SB-01Z-00-DX1.D56E1922-01A9-4AEE-AB95-D69447DD13EE	165.7238	31.15309	0.21535054	0.49837095	15.571447	124.14766	39.08435	1.7535522	1.2554618	15.54294	163.45192	27.364296	1.6098949	0.8890778	15.575292	275.15475	8.133246	0.5217299	0.02888147	0.9462681
brca	baseline	TCGA-BH-A0BV-01Z-00-DX1.3C9CD4F7-A001-430D-AA8D-80CAD61C344E	167.75757	41.228027	-0.44219947	-0.43604052	15.869892	116.54806	45.44604	0.2619796	0.79974896	15.828896	153.11272	34.852005	-0.060377225	0.51339823	15.876665	502.70584	11.16503	0.5154509	0.043766633	0.9285901
brca	baseline	TCGA-BH-A0WA-01Z-00-DX1.C0EB7B73-5529-49EC-B660-3F849B041963	136.87692	56.249187	-0.5446758	0.42777327	14.985724	107.00588	62.036224	0.2702872	1.0625365	14.915313	148.8522	46.377335	-0.015960915	0.646141	15.0236025	532.9941	11.94967	0.43992612	0.030995624	0.9378342
brca	baseline	TCGA-AR-A1AJ-01Z-00-DX1.34B9FCF0-74D8-4328-9B5A-698AD57EDA85	160.4751	36.72126	0.16757601	0.075261734	14.420677	101.41856	44.958572	3.3848095	1.7788925	14.362135	141.235	34.6044	2.3280966	1.2319583	14.419197	258.15527	6.7611647	0.6498576	0.11796052	0.954454
brca	baseline	TCGA-AR-A0TS-01Z-00-DX1.2DB81A2E-16C1-4EE0-8175-65FA46768277	172.67554	34.418972	0.4253467	-0.51924455	14.888356	108.91436	42.84851	2.5545769	1.6258435	14.84121	147.64363	32.405018	1.6467727	1.2425073	14.88686	354.9568	9.622813	0.4531009	0.028955625	0.9439527
brca	baseline	TCGA-A2-A0YJ-01Z-00-DX1.8135C74E-DAA8-4C8E-AF14-A4B5B57695BE	187.15572	26.325031	0.40137678	-0.57492226	15.070237	123.79724	32.00457	2.7320201	1.1982278	15.048934	181.8473	20.117594	1.3557353	0.12639995	15.074384	237.4632	7.925481	0.52083904	0.05902129	0.9487721
brca	baseline	TCGA-A8-A06O-01Z-00-DX1.FA4495B2-5B13-4448-ADCB-EF5316E0955B	225.10486	36.13429	2.1066003	-1.5746983	14.552463	215.39317	46.099884	0.9845157	-1.3010184	14.540704	232.18474	23.329937	4.020068	-1.8771431	14.561399	357.97305	6.454717	0.74190986	0.3966327	0.8115581
brca	baseline	TCGA-EW-A2FR-01Z-00-DX1.FF521BBF-F5BA-4B03-9CA1-101A337F4B45	188.65793	29.20851	-0.281394	-0.013835629	14.718536	150.72186	42.513687	-0.24200268	0.68757933	14.692177	182.0482	30.261606	-0.03616143	0.2979255	14.716882	223.89738	6.2828565	0.5723337	0.051536776	0.8926195
brca	baseline	TCGA-A7-A13D-01Z-00-DX2.8165A362-6A08-4BFD-9428-7EEB6C59D7F1	212.901	30.128763	1.5162964	-1.1199061	12.334135	188.89885	47.425068	-1.0984926	-0.20903428	12.3119955	206.86118	32.63569	-0.67376894	-0.36917883	12.332055	108.07376	3.784021	0.7257088	0.13417824	0.93125427
brca	baseline	TCGA-A2-A0YC-01Z-00-DX1.F01F2268-17D8-45FD-8917-FD89454D0709	185.39528	30.849121	0.6250436	-1.0716861	14.957661	120.28515	30.948505	1.2929089	0.53355986	14.939622	157.20486	23.497713	0.97943735	0.24575579	14.961435	153.26749	4.7337875	0.65909094	0.06072094	0.9524948
brca	baseline	TCGA-AN-A0FD-01Z-00-DX1.8970DBBA-7D43-4C2E-B14A-6D21F1EF3425	207.52339	31.07125	1.7155561	-1.4563242	14.468608	159.65048	42.31573	-0.41339198	-0.3649182	14.443206	187.01855	31.715174	0.19754313	-0.6926605	14.465678	293.9827	7.2541823	0.6600673	0.1216546	0.90602416
brca	baseline	TCGA-AO-A0JB-01Z-00-DX1.250FE098-345B-4981-9236-0519E1C9058E	197.65884	31.76879	0.5727278	-0.7114857	16.161688	148.33049	48.04795	-0.4866582	0.5752521	16.123964	178.36845	34.578613	-0.43412608	0.32423082	16.156647	726.8208	13.821798	0.47696835	0.039817758	0.83805305
brca	baseline	TCGA-E9-A1RB-01Z-00-DX1.845074ea-43bc-4752-9dc0-fca72d2ab5de	169.58607	37.030487	0.3092103	-0.55020785	14.260105	113.89339	37.408775	1.6824713	0.4632518	14.22982	158.3928	28.750387	2.3900676	-0.4389823	14.268263	164.21344	5.5283165	0.60760295	0.043412924	0.979283
brca	baseline	TCGA-A2-A4S1-01Z-00-DX1.C69B14F6-5021-4FD8-8F2D-70227A5DA2B1	186.43446	27.422234	0.6717063	-0.4408048	14.326615	129.11879	36.543636	2.7424726	1.5911435	14.301566	164.87961	26.377365	1.9659551	1.2931962	14.325694	221.06694	6.259586	0.59308416	0.06850415	0.94927794
brca	baseline	TCGA-A2-A0T5-01Z-00-DX1.128C288B-B357-439B-A8D4-8E7DEBF73E4E	190.93027	26.812475	-0.6601044	-0.47306493	15.856108	135.17046	33.26779	0.1599657	0.5942883	15.836621	186.88803	20.273487	-0.21692678	0.10258219	15.860378	228.90588	7.607542	0.5055177	0.039792996	0.9372104
brca	baseline	TCGA-A8-A08O-01Z-00-DX1.BC87C01D-F081-41CA-939A-875C61588E88	208.28247	41.84558	0.29343298	-1.0194706	13.782037	185.68544	54.544575	-0.68564916	-0.48732796	13.756951	228.26341	21.49723	2.616375	-1.6327496	13.7995205	400.78784	7.5609236	0.7170739	0.3539269	0.8685128
brca	baseline	TCGA-BH-A0H7-01Z-00-DX1.21502FEA-DB37-4630-BA42-778DDF3A6D17	183.75589	35.303123	0.6916761	-0.8858152	14.775694	122.17566	47.598755	-0.21804358	0.5799154	14.720689	156.13312	37.864483	-0.31584457	0.21095534	14.766065	413.77676	9.16759	0.5571374	0.0644019	0.8899908
brca	baseline	TCGA-E9-A1N6-01Z-00-DX1.C0E8FFDC-2614-4DBF-B51E-4646A3919911	223.35022	18.745571	3.020086	-1.5944693	13.343603	181.61984	34.49199	-0.30153647	-0.3601671	13.328505	203.31909	23.702513	0.42193896	-0.6167402	13.340291	121.72322	4.0170026	0.72876334	0.073352545	0.9739752
brca	baseline	TCGA-D8-A1XM-01Z-00-DX1.5F6A140E-5D20-45F6-B76F-0F98AB27AD08	199.06364	19.960646	0.3501603	-0.23343842	14.490037	176.91577	27.500883	0.16039006	0.07535511	14.482937	203.1684	17.670212	0.43512774	-0.11883603	14.491321	138.1126	5.312545	0.513272	0.051574413	0.8822452
brca	baseline	TCGA-C8-A273-01Z-00-DX1.6E5D581F-DF80-478D-82D1-6D6525EED1B5	207.86783	25.735855	0.6788754	-0.9351263	14.954171	166.34784	40.947475	-0.6986417	0.06430273	14.931302	192.52298	28.069231	-0.49067062	-0.06250188	14.951457	518.9937	12.207196	0.34167433	0.016601892	0.8162802
brca	baseline	TCGA-A2-A4S3-01Z-00-DX1.50699E65-E536-4C9B-93A7-4C9894624A29	164.73721	35.563488	0.02796827	-0.3939667	15.818589	127.14355	37.010452	0.9685447	0.49192256	15.800631	167.78462	26.91943	0.81981176	0.04072183	15.830181	548.91437	13.156382	0.38787267	0.028236482	0.90511185
brca	baseline	TCGA-AR-A0U0-01Z-00-DX1.C8BECD9F-68D9-47B1-B31E-C1C6CAE456B6	154.13339	38.164886	0.42206794	-0.18890294	13.032037	93.55678	43.07207	3.8605459	1.6978427	12.969821	137.24965	34.24744	2.4356449	0.8259062	13.033886	306.44623	8.18595	0.5759039	0.066917166	0.95002264
brca	baseline	TCGA-A2-A04U-01Z-00-DX1.06D17357-46A8-4DC3-A22B-2F4EB6EE3F79	180.57817	38.69294	-0.5790214	-0.21841215	15.185185	130.36188	55.44219	-0.5461125	0.68443835	15.1216135	175.1022	36.112144	-0.57228684	0.2907961	15.187798	335.70712	7.005008	0.6901585	0.12798597	0.9051901
brca	baseline	TCGA-AC-A7VC-01Z-00-DX1.EB247544-EADE-419C-B7A7-BB9CC978336F	171.8144	47.12631	-0.53324306	0.24753737	15.083343	141.2811	62.119118	-0.64742196	0.60092163	15.026392	178.7576	43.649467	-0.6439172	0.25427356	15.091433	807.94855	16.172531	0.4010842	0.03606028	0.8964232
brca	baseline	TCGA-E9-A1R3-01Z-00-DX1.779642c7-b3b0-4ff2-af97-201d4bcfc197	179.95499	27.980577	-0.6414982	-0.40091032	12.331207	112.405304	25.34571	0.44425994	0.24297467	12.318007	157.3657	18.73997	0.53724205	-0.03137056	12.336518	125.524445	4.4441566	0.6629817	0.08702982	0.9832825
brca	baseline	TCGA-AC-A6IX-01Z-00-DX1.45B63C4F-9DC3-4CED-9DF9-0F86E647BEA3	186.16444	55.02883	-1.2543169	-0.3620832	13.980283	163.94034	75.94251	-1.6381532	-0.1529158	13.909833	186.07207	53.532578	-1.3604041	-0.3180531	13.983174	381.7597	7.60793	0.61298746	0.056456473	0.93264353
brca	baseline	TCGA-BH-A0C1-01Z-00-DX1.21FE357E-B182-4397-BFEF-7E96E994236A	194.77524	25.672497	1.5663406	-0.91239023	15.184262	151.63675	33.76268	0.59984666	0.6205614	15.169104	182.59706	23.617887	0.5725689	0.3303548	15.185114	192.29796	6.211231	0.566914	0.05044835	0.9209297
brca	baseline	TCGA-AN-A0XT-01Z-00-DX1.882AF4CE-62A1-4808-9B4B-780066E5E602	182.11792	38.500397	0.19298382	-0.8303638	14.591593	134.88988	45.72426	-0.2964512	0.4857821	14.55885	169.90262	33.40873	-0.41563588	0.19876677	14.59658	698.2133	14.490688	0.4520453	0.037731897	0.8794418
brca	baseline	TCGA-C8-A9FZ-01Z-00-DX1.FA6B5909-3024-44B9-9CC5-71F8AB133A45	178.57571	25.434464	-0.03341219	-0.08087239	15.117923	125.65931	32.047947	1.643495	0.9097169	15.096893	157.86809	24.912155	1.1850519	0.6642762	15.116003	268.3644	8.09798	0.5681415	0.06972575	0.96078426
brca	baseline	TCGA-BH-A0B4-01Z-00-DX1.A2CB0BF4-32F9-48FD-9B96-A744013BADDB	180.29092	33.42245	0.19252174	-0.31776148	15.238862	123.67484	49.771214	0.12146675	0.9078929	15.180256	157.90079	38.00355	-0.122358695	0.5730429	15.228378	400.83124	8.637943	0.6021339	0.051920105	0.9189675
brca	baseline	TCGA-A8-A08T-01Z-00-DX1.ABA1ABF2-DDB1-4E31-89DC-0F7821311D11	223.25192	27.138403	1.3436433	-1.2667778	14.485312	201.01117	37.211887	0.16250893	-0.6216419	14.474987	238.66684	11.684864	7.4372153	-2.1667132	14.491933	323.40408	8.4125595	0.5348398	0.14054167	0.8324459
brca	baseline	TCGA-B6-A0RV-01Z-00-DX1.C46C2937-868D-47B7-B9B9-E51F5433BE97	204.82866	26.691345	1.1031325	-1.2384704	15.585482	128.0114	35.602165	0.8041874	0.84829825	15.5573435	172.59477	24.236675	0.25729722	0.35902223	15.584759	391.83017	11.242792	0.3607007	0.01107422	0.9095282
brca	baseline	TCGA-A2-A0CO-01Z-00-DX1.B191DADE-7DEA-4575-AED7-1C52BE15B8D5	227.16109	11.241158	4.321326	-1.7213175	12.616671	173.32983	25.202978	0.16816068	0.429752	12.6074705	212.04343	12.561406	0.59448814	0.022297747	12.616177	124.91698	4.967308	0.6224109	0.09171049	0.9312742
brca	baseline	TCGA-EW-A1OY-01Z-00-DX1.42AF5C9A-A90F-4A58-B5D4-B615F8CD4333	157.33049	27.602852	0.38339502	0.057847757	14.815989	116.89727	34.30756	0.8900161	0.7720541	14.789793	156.7122	25.699034	0.5390513	0.4243151	14.818269	463.22043	11.497226	0.4213469	0.030482952	0.9063307
brca	baseline	TCGA-A7-A3IY-01Z-00-DX1.B4E75265-3B2A-456C-996A-F95B5A645BF8	210.22029	43.405403	2.5075116	-1.8067818	13.76585	190.23093	61.073826	0.13885652	-1.1592692	13.72808	206.43361	44.978535	0.74972475	-1.3601698	13.764044	153.11018	3.2755601	0.8158702	0.16678351	0.93952405
brca	baseline	TCGA-A2-A0YK-01Z-00-DX1.FB23FC30-B3B2-452A-A6B0-94129B333207	217.99834	15.036397	3.2486632	-1.7147954	13.928568	159.47653	19.17625	1.2977954	0.39614913	13.923868	206.13783	10.786757	2.3635325	-0.70393145	13.929665	85.69196	4.274169	0.56403226	0.058494315	0.938471
brca	baseline	TCGA-A2-A25D-01Z-00-DX1.41DADDB8-3E3F-4F8F-8BE7-C43F8FBCFD2B	204.46136	30.50977	0.7420608	-1.057532	15.875302	153.20772	45.78848	-0.5426843	0.45043394	15.84294	198.72174	25.625702	0.17051856	-0.25229245	15.878735	348.10263	9.116967	0.48818144	0.041415434	0.8974135
brca	baseline	TCGA-BH-A1FR-01Z-00-DX1.03E51FCD-DDF2-4924-827D-85A02280C9C7	178.60483	30.046759	-0.5616758	-0.093453065	15.733124	121.270515	40.713432	0.23944354	0.82166314	15.693583	171.09702	26.230633	0.002104163	0.4495298	15.735911	434.83377	10.667107	0.47563955	0.028418012	0.91386515
brca	baseline	TCGA-D8-A27P-01Z-00-DX1.EF426996-D0DC-4418-BEC4-F7CE3C82C869	211.05473	20.303978	0.38292065	-0.6416769	15.054692	182.48004	32.57962	-0.25912416	-0.023830457	15.043225	203.86722	21.522993	-0.08406647	-0.080635935	15.053822	138.48344	5.3803177	0.5478149	0.06435019	0.8992311
brca	baseline	TCGA-A7-A26G-01Z-00-DX1.29A27673-A16D-4044-BCCF-14BF6236D7D3	173.48146	33.65829	-0.28330407	-0.30830017	12.940169	113.21974	41.8671	1.4874642	1.2604748	12.897046	150.54424	32.39548	0.7510156	0.913895	12.93754	152.50226	3.8841636	0.7696553	0.1253092	0.950287
brca	baseline	TCGA-C8-A132-01Z-00-DX1.6CCE1FE0-BB4B-4046-BAF0-43AA110B2EBE	188.52155	23.573164	0.69569796	-0.10118958	14.705737	140.26105	38.98525	0.28939125	0.6433563	14.675863	172.78395	28.118614	0.24954522	0.3559828	14.700496	368.8519	9.229929	0.5343146	0.05803384	0.90244037
brca	baseline	TCGA-A7-A13E-01Z-00-DX2.1E1262AE-A32D-4814-94A5-D951CA8BA35D	153.54951	47.590675	-0.755384	0.24147159	13.360386	120.32481	55.652664	-0.14307474	0.834556	13.307089	157.92484	41.276527	-0.25167695	0.49908915	13.375308	125.29882	2.9665723	0.832256	0.14617759	0.9531276
brca	baseline	TCGA-A8-A0A7-01Z-00-DX1.A0FD4EEF-B536-47C1-BDA1-7AC71BA3E978	202.31615	39.869984	0.23886307	-0.77988386	14.602582	185.24863	49.34112	-0.39323598	-0.4027591	14.5852785	217.1341	26.567041	1.3998846	-1.1473465	14.615613	672.2204	11.989158	0.5966942	0.22502367	0.8242288
brca	baseline	TCGA-A8-A084-01Z-00-DX1.2B52D1B8-5AD4-4BD6-ADF7-9D65B8EE2621	229.04738	25.411694	2.2871108	-1.4876146	14.699724	210.7497	37.391808	0.67889637	-0.92803353	14.689277	239.11897	11.961804	7.7246337	-1.9726399	14.705004	170.8253	4.3248277	0.7663657	0.46500525	0.84156024
brca	baseline	TCGA-E9-A1NE-01Z-00-DX1.f332124a-cdab-4ab5-82d1-4b8b7f3c9821	204.25911	28.028118	0.32095307	-0.92642	11.440177	143.33788	41.52436	-0.8453288	0.12077642	11.407264	174.24527	31.163227	-0.6937673	-0.09684572	11.43381	319.05536	7.441954	0.66157174	0.06839739	0.92211723
brca	baseline	TCGA-D8-A1XY-01Z-00-DX2.33D96E5C-5291-4864-B282-8BACA2043586	202.38771	25.635452	2.270155	-1.3342785	15.368691	175.27718	31.918125	0.7798421	-0.56610703	15.3597	195.32233	23.165083	1.6133214	-0.69333893	15.369996	258.29825	7.24798	0.5523492	0.05854942	0.94065905
brca	baseline	TCGA-BH-A1ET-01Z-00-DX1.05C126CD-CC10-44BF-9A68-6CDDE97272B2	204.02095	24.549088	0.917814	-1.1587421	14.79289	141.77512	30.254805	0.93659925	0.3784599	14.77774	186.6095	19.342875	0.84056544	-0.12029917	14.795116	208.17184	6.2839704	0.60561466	0.060794648	0.9351302
brca	baseline	TCGA-BH-A5IZ-01Z-00-DX1.6C871030-82E1-463E-A67B-976A5F3DCDB2	121.85829	32.67971	1.2679591	0.70161784	14.826638	92.656105	32.37717	4.2845893	1.495831	14.805689	137.87338	24.974905	2.66319	0.8940648	14.8459635	366.37155	8.941425	0.5012939	0.03585472	0.92389905
brca	baseline	TCGA-A2-A0T0-01Z-00-DX1.51F904DA-A4B5-4451-8AEF-58E7EF7651DB	206.51178	30.726099	0.4119568	-0.94653124	15.783636	189.80675	38.418724	-0.445776	-0.4926484	15.773776	210.01181	24.126287	0.12882243	-0.66915953	15.788584	196.61412	5.5046	0.58336884	0.038776323	0.885269
brca	baseline	TCGA-AN-A0FW-01Z-00-DX1.5EEDFC71-6ABE-4189-8C45-2127403A8F04	215.47708	22.838797	3.6216328	-1.6616178	14.76236	184.06377	31.64643	0.3325422	-0.22921224	14.753136	209.28906	20.52818	1.684549	-0.72770095	14.76343	300.77246	9.162532	0.45612484	0.0422265	0.8500473
brca	baseline	TCGA-AR-A24O-01Z-00-DX1.04EFBAC8-7A4A-4005-890C-5CC3E1C67DBD	198.38745	25.298544	1.6112406	-0.83743423	15.263521	131.1515	45.710606	0.49065265	1.1218588	15.215961	162.49548	34.823914	0.1430155	0.7886115	15.249903	321.08066	9.19843	0.47507176	0.044958644	0.9334692
brca	baseline	TCGA-D8-A1XO-01Z-00-DX1.A9EF6AFF-62B0-4E2D-ABC7-DC06FF473890	202.71112	27.88814	1.0632252	-1.0812166	14.920815	177.58556	35.269627	0.28773236	-0.43481842	14.910073	198.94867	24.732792	0.91296893	-0.56732553	14.922896	254.87228	7.4378886	0.5161619	0.069815986	0.84663624
brca	baseline	TCGA-E9-A22H-01Z-00-DX1.0ee39fd1-b077-40ea-bd0d-8a3db474fdd5	212.84445	24.531416	0.9203249	-1.1646079	15.474621	167.7885	36.83612	-0.2417053	0.09486961	15.457118	195.65099	24.923742	0.064253256	-0.2085652	15.47337	251.78104	7.321991	0.5751106	0.06806139	0.8985885
brca	baseline	TCGA-EW-A1P6-01Z-00-DX1.A8024C26-6336-4858-88FD-5679795899BA	197.46617	25.13078	1.8403625	-1.0335528	15.346865	155.01402	34.058727	0.73372203	0.31973937	15.331061	184.24324	23.827002	1.7675277	-0.016911743	15.346953	281.7977	8.135298	0.50343096	0.04989997	0.9006645
brca	baseline	TCGA-AC-A2BK-01Z-00-DX1.A3A1F275-9CDC-48BA-BB81-BCA6F02ACA94	162.71805	47.731865	-0.6423162	0.42767632	14.731879	123.83284	59.578556	0.13892171	1.0747694	14.668507	164.4267	42.22873	-0.08071457	0.7780986	14.742791	558.0369	12.960239	0.4468773	0.052842762	0.93519855
brca	baseline	TCGA-D8-A1XB-01Z-00-DX2.B262C269-F22B-4306-8195-079C0874EF8E	194.10431	27.315298	1.2951757	-1.048597	15.669727	165.18208	31.335897	0.79436505	-0.2665292	15.6614895	191.35454	21.869629	2.348452	-0.59730273	15.673519	315.4204	9.385581	0.40038338	0.032657795	0.9057321
brca	baseline	TCGA-AC-A2FE-01Z-00-DX1.C036AE58-3C0D-4DBF-B658-296D03FD6701	195.55887	22.373308	2.2028754	-1.4394665	10.487438	153.00113	23.958883	1.5945678	-0.09261586	10.481868	187.5987	16.236689	1.6980793	-0.38446122	10.490625	205.56358	5.1502037	0.6466834	0.08369941	0.87018234
brca	baseline	TCGA-D8-A1XS-01Z-00-DX1.E5C78E5A-947C-499D-9E95-619FEEC63E69	192.96391	31.658285	0.22470757	-0.8835898	15.334139	172.06992	35.038517	-0.019390823	-0.46057945	15.326587	198.47813	22.926502	0.4493369	-0.5983165	15.341612	386.768	10.686582	0.3834975	0.017936284	0.83601266
brca	baseline	TCGA-BH-A0B5-01Z-00-DX1.742DB0E8-8EB1-47C8-B698-8E2438FB6299	182.64656	29.636139	0.5526491	-0.55143785	14.981368	127.87066	39.587143	0.52920496	0.85050225	14.949208	162.9839	29.417997	0.25245622	0.53090024	14.97914	309.4423	8.717477	0.51730347	0.044153027	0.9311325
brca	baseline	TCGA-AN-A0XN-01Z-00-DX1.A8EB9F62-236E-4C59-A206-DF0C7654AC30	188.81166	35.02109	0.05565332	-0.761622	15.001068	148.78532	41.88356	-0.16037355	0.26761875	14.979297	178.54538	31.205477	-0.08181694	-0.08333483	15.003877	547.03827	12.34547	0.49783793	0.050291367	0.8800827
brca	baseline	TCGA-A8-A095-01Z-00-DX1.97072E53-7323-4836-9D58-22B7C346A7CE	223.75887	27.789316	0.6104972	-1.0191722	13.757928	209.53581	40.100132	-0.12110159	-0.7956236	13.746375	235.18002	13.127343	4.33881	-1.5559337	13.764444	138.11533	3.3921273	0.8254884	0.5486676	0.84801245
brca	baseline	TCGA-BH-A1EO-01Z-00-DX1.0E624888-D7E4-48DF-B51A-9AD8F75A66B7	205.05774	16.263777	1.6041472	-1.1610799	13.515726	148.71124	24.850725	0.07131411	0.048185002	13.50485	193.45302	14.849156	0.615399	-0.31577575	13.516005	122.4597	4.8198	0.5921863	0.08525883	0.93963337
brca	baseline	TCGA-AC-A8OS-01Z-00-DX1.3FD44846-8BD2-4A7A-9A87-8D3D29C25F60	179.84581	32.5653	-0.096743844	0.23240776	14.228814	143.20111	47.587254	-0.091360286	0.9430521	14.193389	176.44092	32.911793	-0.29659042	0.58315957	14.228228	337.65372	8.228674	0.56675005	0.040774487	0.92707235
brca	baseline	TCGA-BH-A0C3-01Z-00-DX1.14D3210D-0CBE-4DCA-A986-A26AE5382502	165.21814	34.241856	-0.16160242	-0.24934609	14.507281	117.29682	36.061447	1.8867466	1.1052272	14.484945	158.92287	25.839083	1.3681589	0.7304158	14.51671	255.3838	7.292313	0.52169245	0.028664786	0.9312361
brca	baseline	TCGA-AR-A2LQ-01Z-00-DX1.2F579E62-69A8-40F4-A516-542C7C808628	209.02425	17.324657	3.4716918	-1.270272	14.912277	149.85709	31.58261	1.3538892	1.1943935	14.894928	175.06151	24.392164	0.9633549	0.8839671	14.90644	214.48836	7.0636287	0.4910446	0.041191246	0.9299688
brca	baseline	TCGA-E2-A1LH-01Z-00-DX1.F85384B7-1EBF-4F57-A45B-4A668B68E535	205.28757	21.139687	0.35871342	-0.6546199	15.035441	156.2287	31.445581	0.53310263	0.63781685	15.02107	184.84448	22.077927	0.4832532	0.45350018	15.033837	169.17714	5.4224935	0.5947363	0.06803616	0.910036
brca	baseline	TCGA-BH-A1FU-01Z-00-DX1.3D195750-8C9E-48C6-92EC-44AC6AB56267	182.79433	32.708675	1.0142579	-1.1048914	12.610313	102.72014	36.476852	0.5259331	0.31354046	12.562254	146.89212	29.505054	0.30069125	-0.08051711	12.607084	362.9253	9.628265	0.50980455	0.07543763	0.9372572
brca	baseline	TCGA-A7-A26I-01Z-00-DX1.0077D012-BC14-4E96-84F7-A1A6A3A778DF	157.71313	43.53277	-0.13019365	0.24597052	13.108798	119.70678	54.693848	0.32501695	1.1132851	13.051851	157.79094	40.15528	0.1055233	0.75087124	13.116231	81.44734	1.9683218	0.8774667	0.3088437	0.9685569
brca	baseline	TCGA-C8-A12T-01Z-00-DX1.EF628C26-C570-4D15-A0C0-58B2CC40ABFC	190.83736	27.99728	0.16575639	-0.6915079	15.479791	147.07999	36.50293	-0.30801567	0.1341663	15.459707	182.58478	24.723043	-0.016336702	-0.1160015	15.481761	488.51166	12.72286	0.38957578	0.022566779	0.8867173
brca	baseline	TCGA-BH-A0BP-01Z-00-DX1.63A87C1D-87FA-494D-9836-74290B5DC30D	169.8946	36.412407	-0.3325231	0.055127252	13.309087	127.25226	48.23504	-0.31680194	0.9023218	13.265149	163.61716	34.062923	-0.44167426	0.70191574	13.311507	233.45384	5.9482684	0.6053775	0.04306465	0.9267462
brca	baseline	TCGA-EW-A1J2-01Z-00-DX1.F1D8E593-2DF4-44C3-873D-FD3C910011E4	189.37833	29.330633	0.2653727	-0.39326444	13.686634	151.9023	38.349754	0.39985445	0.66315484	13.667863	182.38666	26.685402	0.6709556	0.37176627	13.6884	228.48384	5.9613566	0.6156288	0.11022317	0.8693827
brca	baseline	TCGA-D8-A1JT-01Z-00-DX1.F278C419-E405-4BDA-BA50-BFBA08801168	199.52103	31.203129	-0.43875018	-0.4469178	15.192969	177.48218	40.578255	-0.8475241	0.14230046	15.179256	199.86963	27.266281	-0.66348714	-0.012389842	15.196252	256.82642	6.991008	0.6391961	0.09309933	0.90438634
brca	baseline	TCGA-D8-A3Z5-01Z-00-DX3.BB83C7D4-F795-47E7-9A5C-7DBF0EB7FDAA	213.40056	16.958694	3.4616802	-1.541723	13.017573	192.76976	21.12557	2.056893	-0.8049957	13.014629	206.10588	14.6668415	2.5679052	-0.66988647	13.0183	169.60747	6.545243	0.47490206	0.028403105	0.8323788
brca	baseline	TCGA-AC-A2B8-01Z-00-DX1.14F3A9B2-1382-436A-B53C-92FC8495AD48	182.45618	30.679144	0.63096184	0.169509	13.802167	139.56117	40.38976	2.1665049	1.5670149	13.7786455	180.11917	26.279505	1.8896003	1.3695756	13.806327	180.17264	5.2497025	0.6522917	0.1201919	0.954469
brca	baseline	TCGA-D8-A1XC-01Z-00-DX1.E7494388-838B-4D35-9CA1-77017CBE77F2	205.20831	28.060665	-0.38943297	-0.595859	15.832179	184.04318	40.3409	-0.9582529	-0.27905044	15.816886	205.68709	26.414742	-0.6190851	-0.39611104	15.833425	355.0508	10.096866	0.4511181	0.03675888	0.86880094
brca	baseline	TCGA-BH-A0W7-01Z-00-DX1.93F11232-A1FB-4682-B744-3531D4DF11AF	161.29395	42.259792	-0.34095374	-0.3250847	14.565401	121.09714	46.278675	0.28733107	0.7538972	14.531001	158.43344	34.575302	0.034320246	0.39267007	14.578351	301.38174	7.267711	0.5432137	0.039251026	0.9126097
brca	baseline	TCGA-BH-A0AW-01Z-00-DX1.9D50A0D2-B103-411C-831E-8520C3D50173	183.55069	33.28961	0.65311825	-0.7762371	15.161264	130.13058	44.90746	-0.14371379	0.56288344	15.12014	162.82089	35.03132	-0.25371218	0.19241287	15.155593	369.3474	8.496445	0.55042	0.057146188	0.9062863
brca	baseline	TCGA-A8-A09B-01Z-00-DX1.97CCDA89-AB73-4F05-A900-668160227B78	213.5504	36.89109	0.53181344	-1.0511097	14.547217	204.61028	43.72484	0.12742247	-0.90400136	14.538314	227.59042	20.667227	2.4812157	-1.4836241	14.559051	308.4265	6.2605047	0.7267405	0.37874985	0.8434566
brca	baseline	TCGA-A7-A0CJ-01Z-00-DX1.E26F2F62-D688-4373-BB7B-790A06734E49	152.08408	51.23795	-0.821359	0.1288775	11.24783	99.75544	64.00277	0.02303792	1.0895528	11.119686	136.44447	50.198505	-0.2716323	0.82813036	11.242113	234.4816	5.536572	0.72214013	0.12854347	0.9524427
brca	baseline	TCGA-AN-A0XS-01Z-00-DX1.B4D4B73E-2912-4B2E-B18A-FBC35F8160D3	200.60284	34.276314	1.4805219	-1.2807877	13.935856	139.8717	48.297672	-0.23705342	0.6559486	13.893867	171.18828	36.80384	-0.38015035	0.34377035	13.928964	291.91974	6.4972816	0.7042823	0.24574809	0.9219536
brca	baseline	TCGA-AC-A5EH-01Z-00-DX1.DF59B26B-379F-4047-B7AE-4493810D30A0	189.47543	24.400219	0.9021848	-0.7276767	14.747844	152.57915	27.646843	1.2719965	-0.03148897	14.739631	186.4055	20.499352	1.3232715	-0.30201462	14.750327	319.48373	9.61739	0.4204382	0.028135171	0.9011745
brca	baseline	TCGA-D8-A1JA-01Z-00-DX1.BD43F94A-D5A8-490E-AED4-5F3AB24080FA	218.00986	12.485052	1.995574	-0.930598	15.776774	199.50578	18.264084	2.0641031	-0.48032477	15.774157	214.00299	12.333865	8.008235	-0.9941219	15.77674	129.04314	5.974059	0.5102891	0.0383884	0.8571294
brca	baseline	TCGA-D8-A1JI-01Z-00-DX1.9BDB647F-EEAB-4235-BE44-A3815A48CCE0	220.7917	16.100971	2.8066404	-1.4274019	14.845359	179.81348	31.544477	-0.056937773	-0.17149302	14.832318	197.77171	23.443697	0.19709532	-0.30423743	14.840957	158.90398	5.314116	0.61434317	0.10581173	0.8773289
brca	baseline	TCGA-E9-A1NG-01Z-00-DX1.30d2a611-21ad-4ba0-a03c-31f36ecb83d5	199.79942	34.96825	0.6242969	-1.1140865	12.698701	120.10192	46.52254	-0.5111547	0.4829922	12.640577	152.55885	38.296932	-0.541402	0.17305817	12.683473	364.54214	9.0725765	0.5478735	0.041278247	0.9251654
brca	baseline	TCGA-AC-A6NO-01Z-00-DX1.61B7F48C-6D6E-4C1B-B236-DD130ECBDA9D	152.02155	52.765324	-0.8968374	0.3470682	13.784638	118.033676	65.500084	-0.5062901	0.8375797	13.699386	156.15016	47.11601	-0.66923916	0.48611638	13.80018	371.63995	7.114452	0.6749137	0.08550719	0.9325337
brca	baseline	TCGA-BH-A208-01Z-00-DX1.C7A2885D-0535-4506-B06E-82BC62D6DFE9	210.94038	29.744135	3.2263222	-1.7085539	14.851438	167.8645	41.44111	-0.17672786	-0.2371362	14.830256	201.94199	25.474134	0.79953295	-0.6601894	14.854199	432.13916	9.512544	0.58297974	0.11587415	0.83741516
brca	baseline	TCGA-AC-A8OQ-01Z-00-DX1.15946A44-711C-4765-AB46-5CFB7BD11E42	155.76233	35.44592	0.06185729	0.0245689	13.6391735	115.424736	40.55312	2.2179668	1.2411331	13.608119	154.42638	30.356878	0.92481375	0.5710648	13.646708	310.69275	7.6789765	0.56466055	0.04659532	0.9348549
brca	baseline	TCGA-AO-A1KT-01Z-00-DX1.47878910-4359-4795-B0BB-FAC147C8D932	195.71442	35.014175	1.4545077	-1.2140862	15.783722	154.17888	38.954334	0.5265605	0.18067195	15.768641	184.10922	28.063406	0.83257306	-0.21629697	15.789492	742.4954	14.489488	0.31337717	0.008446096	0.81447196
brca	baseline	TCGA-E9-A3Q9-01Z-00-DX1.2D0CA5D4-CCE5-4647-BFB3-D5359F53DA83	208.897	26.735598	0.11543693	-0.8984184	15.178865	145.84167	43.36976	-0.34022102	0.6208199	15.144416	173.25327	32.81595	-0.46616942	0.41783515	15.169727	364.1091	9.928085	0.4625677	0.043071654	0.9025143
brca	baseline	TCGA-A2-A04T-01Z-00-DX1.71444266-BD56-4183-9603-C7AC20C9DA1E	167.31906	30.879679	-0.2679915	-0.03927462	14.257167	117.66915	39.39511	0.4861044	0.88636816	14.221135	171.03326	25.13356	0.064750455	0.37243116	14.263809	295.6836	6.8724904	0.6512085	0.048670884	0.92006165
brca	baseline	TCGA-A2-A0YI-01Z-00-DX1.1CF2EC2D-C722-467F-8832-409B823E8D8F	162.49153	31.529646	-0.08185948	-0.2877963	13.799774	115.02877	30.958557	3.3828099	1.3251944	13.785394	159.9439	21.636621	2.211722	0.86509395	13.810421	187.3795	5.7300563	0.64004767	0.08422498	0.9620025
brca	baseline	TCGA-A2-A0SX-01Z-00-DX1.219A994C-8974-4458-98FA-FB1F14868E04	199.38525	38.512096	-0.6964267	-0.6355201	12.522402	158.1319	54.14716	-1.2081944	0.31196544	12.483553	198.26643	31.888048	-0.9734395	-0.091953464	12.529035	119.85052	3.9549072	0.62217206	0.03755012	0.939126
brca	baseline	TCGA-BH-A0DI-01Z-00-DX1.6A42D535-8842-4C36-8299-A40E9E56759D	172.15956	39.088898	0.14879243	-0.7723752	14.308994	145.81049	38.96969	0.10706748	-0.15628964	14.299418	174.49695	29.409771	0.5185939	-0.40722787	14.322462	330.81894	7.903105	0.5831606	0.10163252	0.90095174
brca	baseline	TCGA-C8-A1HE-01Z-00-DX1.83A5D816-E3A6-46B8-B1B8-B31486EB686E	197.99635	26.125345	0.75174767	-0.9600821	14.773211	160.12772	33.48232	0.21161242	0.016172037	14.760009	191.57927	22.32727	0.431934	-0.22135623	14.775495	333.25964	8.378016	0.53446525	0.057747398	0.879561
brca	baseline	TCGA-AN-A0XO-01Z-00-DX1.204E554E-B1A8-41AD-8E39-62484DF4E3CD	201.10701	30.488197	2.2629135	-1.4940848	13.8093605	132.27252	43.046932	0.6738295	0.8117835	13.770703	163.32353	33.59933	0.4003566	0.43376902	13.801005	207.70139	6.2430725	0.5689792	0.059696678	0.9521893
brca	baseline	TCGA-A8-A08C-01Z-00-DX1.0602211C-1098-4711-AA41-8F56B11DB36F	204.96498	39.949856	-0.4079691	-0.63439655	14.416024	188.45409	50.783134	-0.87102515	-0.34246153	14.39756	228.05978	19.795376	1.3396708	-1.1514311	14.432284	89.95273	2.0450845	0.9069997	0.7581252	0.92008644
brca	baseline	TCGA-A2-A04P-01Z-00-DX1.5B481E02-D269-4732-8FDD-6494E6EE2B71	179.41289	32.352097	0.04218147	-0.32682145	13.68865	132.37863	42.833252	-0.044317212	0.63806766	13.654459	180.80206	27.010622	0.05714474	0.17906238	13.694357	267.6166	6.409771	0.6609357	0.05688895	0.9193079
brca	baseline	TCGA-A2-A0T7-01Z-00-DX1.EA4DF9B5-8D04-4BCC-9ECB-CB8CB8ACBE1C	195.71744	28.203495	0.13337438	-0.6519091	15.316441	140.71501	38.98907	0.49388108	0.86782074	15.290536	189.94202	23.349564	0.19865383	0.16057695	15.319716	220.05252	7.026885	0.5146661	0.04643292	0.93135697
brca	baseline	TCGA-AR-A5QM-01Z-00-DX1.A9017CED-FF57-4090-95B9-94DC91854347	198.7666	25.259903	0.48592544	-0.61740494	15.00778	143.55748	42.011227	0.2480352	0.95591056	14.975683	169.9682	32.07756	0.10109429	0.67605627	14.998794	276.2559	7.8026342	0.52410287	0.04419842	0.92894894
brca	baseline	TCGA-E2-A1L8-01Z-00-DX1.842BF73D-2D64-4ABA-880D-DBE8F4C2AA19	210.87337	19.895687	0.46085948	-0.7777052	11.611194	166.81395	32.614307	-0.001862905	0.50512785	11.5969515	190.79413	22.943182	-0.07137796	0.40646362	11.608618	154.60164	5.3046618	0.6160034	0.09835319	0.9076094
brca	baseline	TCGA-E2-A1IK-01Z-00-DX1.25C554BB-AA90-4FF4-9D68-EEC899B8A27D	216.01321	23.21982	1.9421921	-1.4942394	15.077098	183.16475	43.769207	-0.77177453	-0.6465875	15.052403	202.16696	31.725561	-0.38048977	-0.7669004	15.070277	199.9885	6.387237	0.53824246	0.08360709	0.913454
brca	baseline	TCGA-D8-A1X6-01Z-00-DX1.ABF237D4-708C-46A5-AEF8-58712E5DCC04	196.2927	25.193577	0.2114851	-0.7325817	15.477208	156.61694	32.8565	-0.097840875	0.05393661	15.4633665	184.27287	23.234972	0.15935536	-0.05118434	15.477751	468.41882	12.811773	0.35083476	0.015269863	0.8524924
brca	baseline	TCGA-AC-A62Y-01Z-00-DX1.5075F4DA-488C-40AD-BD73-6DE8953E1864	197.12917	28.160597	-0.13587461	-0.31736007	12.735982	175.47063	35.2011	-0.18656424	0.24488653	12.726271	202.09259	22.079405	-0.03480102	0.19199498	12.740488	215.72856	6.98864	0.47625878	0.045254923	0.9034779
brca	baseline	TCGA-A7-A6VW-01Z-00-DX1.1BC4790C-DB45-4A3D-9C97-92C92C03FF60	169.67146	45.176556	-0.8320548	0.31321877	13.268063	116.87873	65.25249	-0.28253347	1.0649549	13.1631365	152.66899	48.39156	-0.37822622	0.9397461	13.256396	229.70207	5.4302197	0.7176925	0.07956189	0.9587297
brca	baseline	TCGA-D8-A1XD-01Z-00-DX1.E500D561-1F49-4F08-99AE-E8345F21B406	192.273	29.19492	0.10049069	-0.6378267	15.619283	171.76628	34.683834	-0.10899779	-0.25884387	15.610115	196.2302	23.086302	0.4624092	-0.41690865	15.624254	328.03485	8.989813	0.48154268	0.048308097	0.85948753
brca	baseline	TCGA-A8-A09C-01Z-00-DX1.19E0C0E9-0ED6-4E3A-95FE-A5778F5DDBCD	205.93393	36.85825	0.40896314	-1.0002434	13.859607	192.52397	41.9691	0.16767223	-0.75977325	13.851066	224.71446	20.811047	2.7363517	-1.646689	13.872423	134.10214	2.8070843	0.86488944	0.6498855	0.8817527
brca	baseline	TCGA-E9-A247-01Z-00-DX1.3B2DF1CB-054A-44C4-9AD5-D8FA6D386A93	193.13162	33.95876	-0.24841774	-0.70415986	14.658212	136.59982	42.67182	-0.032697413	0.3899377	14.625481	172.53986	31.002937	-0.14210008	0.07485973	14.658257	382.8601	9.555389	0.52281284	0.06492538	0.9141613
brca	baseline	TCGA-D8-A3Z6-01Z-00-DX2.19C6AA07-5D58-46CD-91D0-90DD5CC84022	203.42497	18.536133	1.478331	-0.9480223	15.26771	173.10045	24.306389	0.9349569	0.023739722	15.262029	189.94106	18.551023	1.0850666	0.025042469	15.267212	245.96521	8.72455	0.43015155	0.03402918	0.88459706
brca	baseline	TCGA-A8-A08R-01Z-00-DX1.72FBD9A3-5EB9-4855-89EB-697883C2EA9B	222.031	37.31796	0.56237084	-1.114868	13.76489	208.10925	50.75472	-0.6464609	-0.73167497	13.747706	234.38785	20.093391	3.4155293	-1.689324	13.776338	76.4814	1.6644918	0.92754036	0.7777386	0.90547675
brca	baseline	TCGA-AR-A256-01Z-00-DX1.950D4546-4BF4-4380-9877-51D86A93D755	192.51747	29.69862	-0.36179104	-0.3108183	14.77687	142.36987	45.04677	-0.11389614	0.8888422	14.741757	170.38382	33.927837	-0.24438052	0.65743905	14.769807	252.90071	6.9852815	0.59363663	0.071907885	0.93138874
brca	baseline	TCGA-AR-A5QN-01Z-00-DX1.BF92AA24-3D44-4FFA-BCC0-CDB934EC3BBC	184.03387	31.525927	-0.09653592	-0.11956876	15.347873	124.65147	47.64693	0.75565517	1.2368597	15.296394	155.54285	36.682217	0.49318448	0.9557364	15.336377	343.0565	9.53785	0.48346743	0.04465774	0.9419214
brca	baseline	TCGA-BH-A0DL-01Z-00-DX1.553F0021-1FC2-4675-810D-BBD9785D065E	135.57887	37.596523	-0.073206596	0.1618334	15.299898	88.83253	35.036484	2.5060418	1.2024754	15.266136	133.64279	26.95673	1.6760653	0.5862675	15.319178	361.98486	9.549679	0.47162652	0.020103434	0.9528584
brca	baseline	TCGA-BH-A0E1-01Z-00-DX1.257EB36A-1008-4890-927B-204EF05DBE90	153.13507	38.13476	-0.3096544	0.080229476	16.125862	88.652824	47.059517	1.6439816	1.3431132	16.031128	126.64729	40.871693	0.5187482	0.6719806	16.106417	637.9748	13.600227	0.45852575	0.04040045	0.9386348
brca	baseline	TCGA-A8-A09Z-01Z-00-DX1.D56497BE-5099-4537-9600-60F3213F7BF5	214.03894	39.66658	-0.7979548	-0.51875347	15.615773	198.11082	53.03294	-1.3590313	-0.24243733	15.596289	234.29921	19.24571	0.8476881	-0.9391771	15.63029	186.7808	4.463433	0.80845565	0.56100035	0.91453433
brca	baseline	TCGA-A8-A081-01Z-00-DX1.06D727F7-4B41-419B-A251-3D804235ACE5	230.12814	29.292664	1.0761476	-1.2884033	14.004168	209.80258	49.158043	-0.537028	-0.7633632	13.98285	238.47307	16.767977	4.4304547	-1.9050866	14.010224	444.5529	9.467604	0.6102292	0.15127535	0.8268308
brca	baseline	TCGA-AN-A0FT-01Z-00-DX1.6F263AB3-FB1D-4056-AEC2-4F163017324F	181.72928	41.00407	0.07004143	-0.8609851	14.3256235	130.21793	48.56402	-0.17857768	0.5367142	14.284513	167.88309	35.878597	-0.29213166	0.14545032	14.330565	348.64957	6.892181	0.72313666	0.22678135	0.9266088
brca	baseline	TCGA-AO-A0J5-01Z-00-DX1.20C14D0C-1A74-4FE9-A5E6-BDDCB8DE7714	193.0797	31.802225	1.1999342	-0.98533964	15.445843	151.29027	40.39572	-0.09045765	0.3064651	15.424528	181.10594	29.722841	-0.077112876	-0.009711983	15.446827	696.91583	13.9302225	0.39681274	0.02436779	0.8369505
brca	baseline	TCGA-BH-A1F6-01Z-00-DX1.E83F0DC0-EA2C-4641-81B0-8702B9C5D579	191.79869	30.876143	0.57659143	-1.0760708	14.494735	127.05366	28.1752	1.6053122	0.48457438	14.484131	160.7494	21.057741	1.3973945	0.3070355	14.500136	166.89137	5.377188	0.60600185	0.07971932	0.9415029
brca	baseline	TCGA-D8-A1JN-01Z-00-DX1.3B02989C-CEA0-4EDD-A6DC-21C3A957C640	202.19124	19.498848	1.7175509	-0.80107677	16.311127	159.66714	31.4615	0.26808703	0.48962575	16.296755	184.58545	22.794405	0.62149394	0.30092466	16.308329	333.60782	10.783821	0.3697486	0.030770523	0.88974124
brca	baseline	TCGA-A2-A0ST-01Z-00-DX1.AE05A5DB-4861-40DE-B0F5-7955FC903A96	177.70822	34.654778	-0.38272333	-0.20804574	11.99907	119.03824	43.545948	1.565106	1.3040775	11.957564	173.64671	28.015018	0.50846106	0.5084651	12.005858	71.75028	2.6871755	0.6998744	0.09695667	0.9634692
brca	baseline	TCGA-D8-A13Z-01Z-00-DX1.517140BB-D34C-42F8-952C-340EF16D382F	212.86801	19.758335	3.1152415	-1.5826471	15.432387	180.41457	26.103476	1.3344092	-0.5556342	15.42601	203.28714	17.343473	2.039678	-0.70448834	15.433215	174.86696	6.3101845	0.5253187	0.04509036	0.88935405
brca	baseline	TCGA-A8-A0A9-01Z-00-DX1.16524DDD-539D-4E47-9A8F-1B910D4FEC2D	202.16588	40.284798	-0.21023823	-0.7581485	13.626496	177.36668	54.310253	-0.7653079	-0.41891873	13.596664	218.52028	27.289122	0.92024165	-1.2054855	13.639545	594.752	10.674739	0.59594256	0.1843324	0.8406903
brca	baseline	TCGA-A8-A07I-01Z-00-DX1.37E7BB2E-8210-4216-B75F-0FD06D6C9AE3	218.23396	39.48169	0.35663158	-1.0637254	15.01201	207.78043	48.239895	-0.25210804	-0.8410737	15.000166	232.0998	22.283047	2.2642267	-1.4103078	15.024976	267.02795	5.9599357	0.73184854	0.39588445	0.8810593
brca	baseline	TCGA-A2-A1G6-01Z-00-DX1.BCC3EC46-CEBF-4B37-BCF0-266D18170B54	178.52281	28.269823	0.38883844	-0.4473533	15.019095	138.08742	32.859104	1.1365451	0.64627075	15.004281	178.008	22.222378	0.9333281	0.3029015	15.024367	221.18166	6.4784374	0.6018392	0.1238572	0.9351703
brca	baseline	TCGA-EW-A2FW-01Z-00-DX1.4F948681-81F3-46C5-A4E8-FDE8A4116F7A	175.04106	34.4944	-0.7407981	-0.11928298	15.536719	142.167	40.943382	-0.45660803	0.47123292	15.515638	173.62137	29.656284	-0.39257622	0.2314901	15.542017	415.95206	10.14125	0.46455243	0.038613226	0.8847133
brca	baseline	TCGA-A2-A0YE-01Z-00-DX1.8A2E3094-5755-42BC-969D-7F0A2ECA0F39	191.1187	29.782475	0.7953276	-0.880781	15.008334	128.43236	36.777985	1.3605207	0.9333823	14.9819145	163.78416	27.188513	0.96990985	0.59634435	15.007717	203.16447	6.2365108	0.61477095	0.069268376	0.94474274
brca	baseline	TCGA-E9-A3QA-01Z-00-DX1.9D664AF3-9ABD-4EED-B826-4C4FBFC33F3E	152.95193	44.902622	-0.6180714	0.17096679	13.651279	96.065636	53.71679	1.2063271	1.3315537	13.555882	133.61255	42.381527	0.690595	0.99121225	13.6477165	269.647	6.207693	0.69629884	0.11587917	0.95509505
brca	baseline	TCGA-AR-A24U-01Z-00-DX1.220FD0D0-0DB6-4E3C-92A0-66CD6509F0AD	186.248	31.002377	0.17767261	-0.25643414	14.6567955	140.66164	45.188263	0.12811558	0.72306365	14.620915	170.79225	34.050453	0.26488984	0.3070833	14.65115	222.6534	6.4155154	0.625407	0.103437476	0.9384842
brca	baseline	TCGA-BH-A18Q-01Z-00-DX1.E89E49C7-D62A-4408-A3D9-19E79FCB249E	148.64093	41.51512	-0.78143066	-0.27181694	15.588112	92.511604	34.610424	2.556058	0.95292497	15.561279	135.87225	28.116066	1.4297822	0.39835984	15.60806	321.87094	8.805873	0.51174057	0.063324235	0.9597563
brca	baseline	TCGA-A8-A079-01Z-00-DX1.DC32BC20-A3BC-43B3-B69F-1E71E289EA34	216.42242	32.570038	0.34624147	-1.0407405	15.365704	181.06451	50.85321	-0.8352584	-0.32624117	15.3356905	232.65015	16.664	3.471099	-1.7021469	15.375116	437.0294	11.0162945	0.43039182	0.08697282	0.8615995
brca	baseline	TCGA-D8-A27V-01Z-00-DX1.F937C53B-0B55-4271-843E-2C28F72CF28E	214.48708	15.783367	4.6384735	-1.5753732	13.171969	173.25255	24.118431	1.0358523	0.009261508	13.164983	196.71242	17.017656	1.8562604	-0.14567645	13.171021	207.97768	6.034963	0.60388607	0.060700014	0.88347775
brca	baseline	TCGA-BH-A0HB-01Z-00-DX1.F90F7139-B804-4548-9FAF-9B475BF225EB	170.64963	39.687996	-0.60454595	-0.15104823	15.432125	142.8884	42.905594	-0.03207063	0.48051092	15.415333	176.36302	30.121292	0.012497449	0.21071653	15.4455385	259.18768	7.3516173	0.5037772	0.03707804	0.92400265
brca	baseline	TCGA-A2-A3Y0-01Z-00-DX1.A1EDDF82-FFAA-44A4-A749-7FB6F8133CC0	165.33337	31.197315	-0.024763407	-0.020446654	15.173589	127.40693	32.25311	2.421789	0.9989346	15.160927	169.74266	22.305525	1.829773	0.5338787	15.183211	324.2708	8.878885	0.52736723	0.05879331	0.93477815
brca	baseline	TCGA-A7-A0DB-01Z-00-DX2.6C6A5F9C-294F-4A86-A0F1-B68D4729B535	161.18025	35.449387	0.14954296	-0.42501608	13.097958	109.21888	39.037342	2.2032611	1.1610494	13.063406	145.79747	30.889835	1.3470985	0.77092355	13.1018	105.35117	2.6717303	0.83632255	0.13752434	0.9691948
brca	baseline	TCGA-A8-A06P-01Z-00-DX1.37660D0F-1595-43C5-9D30-58D6CB93B52C	204.37648	31.462437	1.1222245	-1.0443078	14.128863	193.13106	36.608772	0.68902045	-0.7987638	14.122186	222.66333	18.807713	3.5172968	-1.7241927	14.13783	289.94113	6.667191	0.65587044	0.28172365	0.86104965
brca	baseline	TCGA-BH-A1FL-01Z-00-DX1.D3E9F46E-9A28-4AAE-8C87-D6F1851227A3	201.52051	27.799484	0.28069088	-0.63842654	15.169856	149.07849	46.175346	-0.4312462	0.67927516	15.133402	185.04233	29.93729	-0.37538007	0.39637104	15.166814	336.46243	8.780307	0.50924927	0.03725274	0.91075194
brca	baseline	TCGA-D8-A1XF-01Z-00-DX2.1460E522-5B87-4690-8B6B-3183C5D282D6	187.43555	31.705978	1.3667884	-1.15135	15.7779255	158.7383	34.877636	0.62415123	-0.4353138	15.767734	186.91426	25.47321	1.4693488	-0.7535625	15.783822	446.60242	10.936502	0.44563344	0.025661342	0.87193763
brca	baseline	TCGA-D8-A3Z5-01Z-00-DX2.6196B9FF-F09E-4D44-873D-E53BFB2BF4E1	211.43056	16.258629	3.8240592	-1.4896971	15.141453	188.59625	21.246696	2.1131325	-0.46871546	15.138008	202.83652	15.0909395	2.4568222	-0.2900733	15.141743	196.1762	7.1480703	0.47625154	0.045504246	0.89468604
brca	baseline	TCGA-D8-A1JE-01Z-00-DX2.CCF3DFEF-E851-425A-BCD0-0F7B377A00BC	206.02695	37.51628	0.3706166	-0.9876969	15.03744	186.76155	51.196495	-0.88498706	-0.42798993	15.015	204.58694	35.528038	-0.54050785	-0.5555109	15.039643	289.08273	7.4024434	0.5237587	0.039266933	0.9159815
brca	baseline	TCGA-A7-A13F-01Z-00-DX2.8CC23BAD-B3CC-4BBC-832A-A3879D6EF62D	186.82657	36.140377	0.5946427	-0.96819365	14.075645	159.90028	40.304012	0.07854549	-0.18275842	14.062572	188.00755	28.508762	0.4186235	-0.4198878	14.084189	252.37898	5.618027	0.74407357	0.11718928	0.9226266
brca	baseline	TCGA-AR-A24R-01Z-00-DX1.47D79205-63E7-43E6-A513-2CD10DFA53C9	179.45103	35.6234	-0.19230045	-0.2782513	15.575545	118.73449	48.824287	1.1650095	1.3225707	15.519762	151.45181	37.54545	0.7363137	0.9939724	15.566845	298.16516	8.821744	0.50291973	0.06175404	0.9568544
brca	baseline	TCGA-B6-A0IC-01Z-00-DX1.60ED7BBF-A448-4E4E-80F9-91527A697588	185.22011	48.539	-0.92153096	-0.5569683	14.620469	130.50293	71.29487	-1.4355035	0.21473008	14.500975	167.24837	51.17711	-1.3016927	-0.006087884	14.609321	389.30582	7.697869	0.6148759	0.077382356	0.90829873
brca	baseline	TCGA-A8-A07O-01Z-00-DX1.3D657129-F2A7-4BC1-A910-805FBDCE2212	213.23909	44.8613	-0.6105145	-0.708851	14.668762	206.71161	51.43851	-0.8688025	-0.6075268	14.659045	231.49205	24.18408	1.0954349	-1.2158314	14.686781	334.6508	6.7205944	0.74769026	0.39920712	0.8832399
brca	baseline	TCGA-A7-A0D9-01Z-00-DX1.FBC3B90F-C58B-4476-8354-0AF9248324E3	178.5497	40.203312	0.23971304	-0.74498576	13.150202	130.54396	47.196747	0.40727082	0.5336944	13.112118	163.4946	36.792526	0.26160175	0.13636872	13.152124	138.95518	3.2512581	0.8398789	0.21905194	0.9521292
brca	baseline	TCGA-AC-A3W5-01Z-00-DX1.522F702C-776E-45F1-84D3-1648DF04137C	211.66827	27.691067	0.7308996	-0.1666778	12.286517	171.24841	47.555153	-0.48625642	0.759217	12.2582655	200.94116	31.353168	-0.1840754	0.5503287	12.2832775	120.89051	3.3838284	0.7944637	0.19179846	0.94522905
brca	baseline	TCGA-BH-A0DX-01Z-00-DX1.45C27E71-9A0A-400E-93A9-5CE7780F3C5E	168.49272	35.730854	-0.20311067	0.4148314	13.251037	138.63004	45.159424	0.09206808	0.9260983	13.223218	173.49208	30.872309	0.04717372	0.7200498	13.257933	113.64869	3.3500206	0.7244168	0.10603695	0.91375726
brca	baseline	TCGA-AC-A3QQ-01Z-00-DX1.86463263-AB12-49FB-8967-D5FD1F7D221A	200.59297	24.073858	0.91775155	-0.038467612	12.824234	158.88196	34.84545	1.9208316	0.9978756	12.808427	195.99968	22.439884	1.5624434	0.68326044	12.825077	161.19948	5.5455055	0.5809042	0.06626858	0.9311523
brca	baseline	TCGA-AN-A0FX-01Z-00-DX1.C9656600-F823-4044-972B-7059B39FC539	184.26619	34.060196	-0.23131962	-0.6693051	14.568143	139.4677	39.38702	-0.17519861	0.24558567	14.545795	172.14459	29.848957	-0.1830523	-0.08205825	14.57094	470.4058	11.460191	0.48515406	0.048757527	0.90199214
brca	baseline	TCGA-AN-A0AK-01Z-00-DX1.4B410152-8588-4000-870A-B31B21161015	172.01004	42.785137	-0.5904422	-0.20827846	15.212526	124.67632	52.27577	0.09478468	0.8407714	15.160981	164.07147	38.047993	-0.17996615	0.48476088	15.218398	423.1144	9.536183	0.59930223	0.1576458	0.9336644
brca	baseline	TCGA-A2-A0YT-01Z-00-DX1.63CA3E36-B3E4-4D3F-9F80-2703970DBE5B	201.344	29.48493	3.2605684	-1.8299242	15.263724	131.777	32.997513	0.69574463	0.19057393	15.243596	164.7797	25.453241	0.52874106	-0.035624776	15.263617	254.67328	8.010429	0.5019475	0.043183334	0.9342138
brca	baseline	TCGA-AO-A03V-01Z-00-DX1.52EBCB72-0C65-4E67-B9BB-DA15494327DE	184.38417	44.59918	-0.21632934	-0.73355275	15.306916	160.85924	51.91659	-0.6400619	-0.32830185	15.282078	181.8159	40.80789	-0.3575283	-0.47122267	15.312231	1079.5482	16.938282	0.39396834	0.024856322	0.76484835
brca	baseline	TCGA-A2-A0YM-01Z-00-DX1.A48B4C96-2CC5-464C-98B7-F0F92AE56533	166.624	36.39291	-0.4939423	-0.03868276	14.836777	111.204315	42.75287	1.4551531	1.2682809	14.793599	151.7099	31.135998	1.0042115	0.97217673	14.84106	224.63005	6.797676	0.5438979	0.044948075	0.94457823
brca	baseline	TCGA-B6-A0WZ-01Z-00-DX1.6CFB236E-36F5-43D6-8DE3-C4ECBD3C14C6	203.54736	29.372505	0.85607994	-1.0114441	15.141877	164.82251	42.182922	-0.60768235	0.150189	15.119699	195.09354	27.436745	-0.19047326	-0.15034768	15.142914	235.81818	6.547846	0.5799899	0.048419785	0.8893327
brca	baseline	TCGA-A7-A0CH-01Z-00-DX1.48ADDD0B-527A-404C-B794-7D7D35BF861F	156.88948	37.5965	-0.40927592	-0.19003172	13.933316	103.454094	39.555103	2.3523977	1.1790617	13.894453	143.32582	30.444115	1.5339615	0.79426205	13.94133	244.91228	6.5737534	0.64805293	0.082897015	0.96576685
brca	baseline	TCGA-A2-A0EX-01Z-00-DX1.F4C293E9-9BB2-48A1-8080-5F3082E219C5	188.41113	35.274563	0.32177022	-1.061617	14.082869	122.007866	33.39552	1.9360986	0.76777804	14.065243	177.84494	23.423038	0.94185156	-0.35894	14.0931	265.3126	7.2683506	0.5623744	0.07100419	0.94286865
brca	baseline	TCGA-A8-A0AB-01Z-00-DX1.103ED338-A0F9-403B-A10C-49840BD60EB8	224.09178	29.466293	1.8271438	-1.3306754	14.106762	213.95021	35.62136	0.8676235	-0.98332775	14.10111	236.23682	17.738987	6.0103884	-2.0944064	14.113074	232.50253	5.455045	0.7198753	0.3437216	0.83565074
brca	baseline	TCGA-AC-A3TM-01Z-00-DX1.4421EE37-A2CC-4638-AC44-9C26CB09FDC1	198.3235	30.802341	0.5186632	-0.88125336	15.980565	156.4292	40.109047	-0.17837314	0.37263483	15.96056	186.96709	28.111012	-0.102276415	0.12341505	15.982033	604.09705	14.146839	0.36233878	0.018009333	0.8414434
brca	baseline	TCGA-AO-A0J7-01Z-00-DX1.DBA7BA24-CEEF-4636-87BB-D12D8DF016A3	178.6761	42.546814	-0.24169055	-0.48137537	14.707644	136.05365	55.51385	-0.5894204	0.46242446	14.654386	170.43745	41.175785	-0.43476394	0.05696591	14.708188	731.5679	12.359472	0.56470895	0.075966984	0.85081065
brca	baseline	TCGA-E2-A1LI-01Z-00-DX1.503dd2fa-23ef-4b11-8aab-301e069eaa88	187.77155	31.22394	-0.555216	-0.086150944	14.9620285	132.96983	44.801876	0.6700231	1.1615387	14.923732	166.55635	31.864801	0.47826213	0.9851644	14.958605	225.85242	6.3837633	0.6153146	0.064186744	0.92405707
brca	baseline	TCGA-A2-A3XS-01Z-00-DX1.867925C0-91D8-40A0-9FEA-25A635AC31E7	204.71169	30.110363	1.3938742	-1.3292449	14.731234	145.79765	41.10247	-0.13011967	0.21915959	14.702456	189.44533	27.129976	0.3674851	-0.44074067	14.732378	327.5912	8.392676	0.57994044	0.1273621	0.90579367
brca	baseline	TCGA-E9-A1QZ-01Z-00-DX1.CDAECCA9-4F09-491F-A975-B775D47E46F0	226.47409	15.770181	8.722481	-2.4925804	14.739262	157.01573	36.725826	-0.3067998	0.2688098	14.714394	185.95728	27.62405	-0.30869186	-0.06399314	14.73067	192.18063	5.9078407	0.61863375	0.07696128	0.9627914
brca	baseline	TCGA-EW-A2FS-01Z-00-DX1.A01C9183-2AC8-456A-B5A6-85C5BB0361D8	190.08409	29.628963	-0.051328525	-0.4040048	15.418077	150.54633	42.06503	-0.49375975	0.36567584	15.39168	181.81763	29.99586	-0.37177956	0.098925024	15.416944	317.75574	8.103574	0.6120078	0.075658396	0.9063653
brca	baseline	TCGA-E9-A54Y-01Z-00-DX1.5FD70369-6514-4E5E-8BEF-65DAC5671E1A	192.33974	29.16098	-0.015103063	-0.744639	14.940898	128.63062	29.762249	0.9187807	0.37591162	14.926114	162.20882	23.11388	0.6523469	0.11213833	14.942762	276.2635	8.291967	0.5228405	0.062255185	0.93710953
brca	baseline	TCGA-AR-A1AR-01Z-00-DX1.E7B7F6F0-9CC0-4D4F-8C9F-443A74D2BE40	164.87639	40.57371	-0.14680001	-0.36241868	14.690916	102.71169	47.201786	1.8359717	1.2598596	14.625465	141.7412	37.987427	0.82151467	0.68165195	14.68802	741.193	14.273946	0.45393923	0.047158122	0.90430224
brca	baseline	TCGA-D8-A73X-01Z-00-DX1.5F0DF75C-594C-42DF-BE3F-E00E5E01DCD6	211.87877	22.530155	1.2120695	-1.0701612	14.836418	195.12155	27.565561	0.26317075	-0.31126848	14.832088	209.2773	18.846672	0.45825976	-0.22622016	14.838237	143.17827	5.378267	0.5555054	0.084898606	0.873336
brca	baseline	TCGA-AO-A1KQ-01Z-00-DX1.CAB7D9A5-7030-4A33-BE51-9B04D67A7676	142.76642	42.895996	-0.10118165	0.10449007	15.307696	93.17838	46.452305	1.8382438	1.2540652	15.239553	136.9321	37.613884	0.6314164	0.58522165	15.317321	927.6243	15.526411	0.43690434	0.026124308	0.8971683
brca	baseline	TCGA-BH-A0E2-01Z-00-DX1.5F6FA19C-D59F-45BE-80CE-F738CAB1EF0B	188.65265	33.95254	0.81767076	-0.8876356	15.363353	134.0716	49.03532	-0.44453737	0.5391429	15.314848	165.8916	37.604267	-0.5059719	0.21416555	15.355024	410.7546	8.983054	0.5755466	0.0576149	0.90696603
brca	baseline	TCGA-A7-A0CE-01Z-00-DX2.5AD1DB65-10E7-4996-AB5E-13D7851EC5FA	181.61964	35.411457	-0.6864292	0.06439667	13.924728	128.00421	52.496746	-0.029936342	0.9791455	13.865717	158.81665	39.183384	-0.11896268	0.81816715	13.91479	196.5639	5.3383317	0.70158374	0.13022643	0.9539289
brca	baseline	TCGA-E9-A1RE-01Z-00-DX1.fd100503-ba95-4af8-8e59-689b2cea145c	153.52466	32.318718	0.53657424	-0.32896712	13.207778	99.98007	28.768127	1.150417	0.05970807	13.1870985	150.522	23.868492	3.1280382	-0.9006473	13.217613	170.94554	5.434157	0.63305014	0.06862672	0.97840923
brca	baseline	TCGA-D8-A1XT-01Z-00-DX1.9E4DEEEB-AB0A-45F6-A69B-65B3E6F22D46	208.76225	21.917938	1.6732066	-0.9381141	15.186254	180.9049	32.116318	0.007104664	0.11590602	15.176077	203.73824	21.037342	0.31899545	-0.07132638	15.186625	200.25	5.900125	0.6239112	0.063187405	0.86479837
brca	baseline	TCGA-AR-A1AX-01Z-00-DX1.2389D54F-545E-499E-B392-DD731834460A	188.001	29.476799	0.28912508	-0.54732865	15.010062	149.04378	38.850338	0.20876355	0.43993384	14.98902	176.90395	28.887371	0.1791439	0.14669935	15.009483	211.1677	5.4659233	0.7195613	0.20571595	0.92224294
brca	baseline	TCGA-E9-A1R7-01Z-00-DX1.af9ff432-440e-44ac-bc33-298f5db9a706	205.77698	24.6809	0.68475246	-1.0743402	13.911291	152.97772	26.330595	0.8345876	0.19300298	13.903935	185.07043	18.625473	0.7100841	-0.03191683	13.913769	171.54941	5.8444924	0.5638783	0.039952938	0.9763775
brca	baseline	TCGA-AC-A62X-01Z-00-DX1.36FDC9AA-4EBE-40E6-92C2-8471049171A4	176.56406	38.511898	-0.62094086	0.18565209	15.217427	139.57977	51.48132	-0.15070459	0.828152	15.176612	177.26276	34.83733	-0.29294086	0.49873486	15.222358	571.7914	13.624651	0.38497826	0.026322566	0.9102121
brca	baseline	TCGA-AO-A0J3-01Z-00-DX1.8F28BFC8-D37E-425F-A9E3-4C23F083237C	175.3626	54.458862	-0.72655874	-0.45765194	15.139517	130.78409	71.5043	-1.102828	0.4066708	15.039226	162.4441	55.758064	-0.9825826	0.052697122	15.131197	728.77356	11.501106	0.6290433	0.114309184	0.87660253
brca	baseline	TCGA-AN-A0AM-01Z-00-DX1.169CE39A-DD54-46D8-8D03-60B69A473CDB	183.43228	29.316961	-0.13056313	-0.24448073	14.278015	119.97305	41.01709	1.3354033	1.1644989	14.236792	165.20244	28.837841	0.5578104	0.63283926	14.276203	343.6233	9.5476465	0.512821	0.053074677	0.9339498
brca	baseline	TCGA-AR-A5QP-01Z-00-DX1.256FDB13-1F81-42DA-AF6E-8A94835550C1	193.1223	28.240023	0.70042694	-0.57532805	15.585875	141.65544	42.90989	0.5705621	1.0945783	15.554227	169.33807	32.299007	0.2602583	0.8167823	15.579469	271.061	8.330622	0.4943537	0.048445415	0.93610734
brca	baseline	TCGA-B6-A0IA-01Z-00-DX1.8A868F0A-6CE2-46A7-AF0C-C5FC5D657D86	188.39542	34.934784	-0.31145325	-0.5149921	15.258685	131.85161	46.275536	-0.41374776	0.36517823	15.214397	176.05745	33.46616	1.1692618	-0.6265349	15.257342	245.93504	7.5829735	0.51240826	0.024412716	0.9449117
brca	baseline	TCGA-EW-A1PA-01Z-00-DX1.03B033F8-62C0-49E1-BDEA-C5217AB3460A	192.09084	28.37318	0.2914907	-0.73380274	14.669928	159.76326	36.382294	-0.19026701	-0.003402225	14.654746	187.99681	25.407578	0.025114106	-0.22324549	14.672071	435.59808	10.600685	0.49506962	0.043655653	0.8675381
brca	baseline	TCGA-D8-A1JB-01Z-00-DX1.6CF48257-066C-4B8C-91AA-30A6B4AD4307	208.25153	23.081905	1.5218186	-1.2545742	15.369103	194.5523	26.711916	0.9510688	-0.9024059	15.36564	209.43494	18.53736	1.315344	-0.9488694	15.371548	223.47096	6.885427	0.5482408	0.09857704	0.8263991
brca	baseline	TCGA-BH-A0AV-01Z-00-DX1.5A686DA4-A29D-4BA7-9BCA-B707F8755E83	177.62207	43.820522	-0.66903776	-0.43952927	15.022338	137.69579	52.47569	-0.708513	0.49601963	14.9829235	172.07384	36.756428	-0.662412	0.32708803	15.032117	276.5808	7.895938	0.48078033	0.020203402	0.91912574
brca	baseline	TCGA-C8-A12U-01Z-00-DX1.8E90FC9F-630E-4611-A5D2-D6F11DBE81EF	181.96909	34.96594	-0.013034752	-0.6530937	15.952428	145.90628	42.61862	-0.48279935	0.027024126	15.9277725	177.64334	30.638287	-0.17150299	-0.2408263	15.95679	843.2697	16.440102	0.39896867	0.019297156	0.8362206
brca	baseline	TCGA-A7-A6VY-01Z-00-DX1.38D4EBD7-40B0-4EE3-960A-1F00E8F83ADB	173.02046	44.061794	-0.8784611	0.39798957	12.979542	125.93328	66.512825	-0.73156947	0.9084804	12.883439	162.27417	47.26592	-0.7899521	0.7792205	12.971261	60.918404	1.5747025	0.89613855	0.19580078	0.97018725
brca	baseline	TCGA-A7-A0D9-01Z-00-DX2.66CD9ED8-223B-4AC8-AA1A-2481FB0C47B3	164.96721	34.177036	0.63290113	-0.92581433	12.128443	106.12953	33.432278	1.3655862	0.46563768	12.101461	144.81134	27.85357	1.1225824	-0.036135353	12.133006	113.718506	2.8046985	0.85019684	0.21403113	0.9603481
brca	baseline	TCGA-D8-A1JL-01Z-00-DX1.FE3F0C6B-F98A-4036-BF9A-25A8CC66B1FD	203.40909	22.461346	0.3994403	-0.6506495	15.644972	181.9475	28.107876	-0.05630864	-0.057991415	15.639144	203.3772	18.744091	0.27754417	-0.19303672	15.64697	252.54282	7.9655156	0.5424488	0.06411683	0.87235284
brca	baseline	TCGA-AR-A1AY-01Z-00-DX1.6AC0BE3B-FFC5-4EDA-9E40-B18CAAC52B81	182.66959	39.2588	-0.60941213	-0.039856378	15.188293	135.12148	60.95173	-0.74411845	0.79166347	15.115853	166.91183	43.916992	-0.7677531	0.5891083	15.178283	311.63525	8.490739	0.55106425	0.07317662	0.9451858
brca	baseline	TCGA-AN-A041-01Z-00-DX1.96D3628B-FB6E-4A41-A5E8-8896B0657F1C	206.07541	28.700603	2.1558843	-1.5731012	14.467378	148.40327	33.628746	-0.23770067	0.08367479	14.451834	180.9354	25.614983	-0.09578856	-0.28452945	14.467739	249.85303	6.888965	0.64181834	0.087561704	0.9263762
brca	baseline	TCGA-BH-A18U-01Z-00-DX1.63940315-59BC-462B-87A8-2BBB33C9503E	177.19077	34.29294	-0.09833804	-0.62762195	14.825402	125.786125	33.551468	1.269619	0.63386166	14.810161	161.00111	25.519146	1.0112818	0.28512236	14.8327465	303.20648	8.0909	0.52506953	0.058096774	0.920535
brca	baseline	TCGA-E2-A1IO-01Z-00-DX1.C812D02F-3B40-496B-9EF5-7F68ADE64962	190.87465	28.641422	-0.2074102	-0.42838806	13.652233	144.21866	37.581783	0.30859557	0.70874935	13.630876	175.6211	27.110056	0.19383596	0.43832657	13.652078	189.46881	5.4551373	0.60716647	0.077477194	0.92159915
brca	baseline	TCGA-BH-A28O-01Z-00-DX1.B37603E3-BC80-4DDA-B44D-B5F794E3398E	181.368	35.34442	0.76136076	-0.71953577	13.61334	150.82442	38.428226	0.63847417	0.76328874	13.602288	182.92842	26.335121	0.6490974	0.4830546	13.623571	434.17355	9.912002	0.49390215	0.03834535	0.8667455
brca	baseline	TCGA-AN-A0FJ-01Z-00-DX1.97B60767-916E-4938-9D0B-E6C0FE1CB3FC	164.7798	51.410088	-0.92964643	0.248257	14.854353	121.79502	67.86221	-0.5816398	0.92535883	14.760642	160.3897	48.650295	-0.6918218	0.7244952	14.859435	236.86487	6.1226172	0.7140675	0.1385336	0.96767944
brca	baseline	TCGA-BH-A0DQ-01Z-00-DX1.5A98747C-52D9-45AD-BC84-934A96F069EB	181.8313	35.315784	-0.37116942	-0.1966421	15.218399	132.22664	52.09775	-0.49267447	0.7453789	15.16364	165.75024	38.284317	-0.60397476	0.47566158	15.211627	437.76923	9.920505	0.5128938	0.037654933	0.92064816
brca	baseline	TCGA-B6-A0I8-01Z-00-DX1.E576652B-C3F6-4A01-83BC-6DD154C75605	213.82161	23.268568	2.3971348	-1.4560426	16.359987	156.73561	35.217796	0.6643538	0.7974415	16.341864	189.937	23.143694	0.6695274	0.51198494	16.358963	260.1212	8.368064	0.47132972	0.04853209	0.9159628
brca	baseline	TCGA-AR-A1AT-01Z-00-DX1.6ED69002-2CC1-4AD4-9573-B245D7C2D060	178.48906	33.63683	-0.12209033	-0.007956183	15.610326	116.55122	49.70285	1.2981564	1.3788733	15.547146	152.26486	37.336964	0.837618	1.0561016	15.599993	414.90552	10.7486515	0.45445183	0.04332843	0.9358778
brca	baseline	TCGA-BH-A0HO-01Z-00-DX1.D3D66547-F5D4-40F5-B737-2FECEEB35ACB	127.43038	41.671574	-0.17975615	0.46197015	14.243826	71.16509	45.733482	2.4992013	1.6326492	14.120792	114.54187	37.64667	1.2786458	1.077274	14.246307	289.50015	6.844308	0.61120963	0.05650343	0.95698
brca	baseline	TCGA-BH-A0E9-01Z-00-DX1.5FC4A5E1-3984-4869-9FFB-C0C7F9EAF5FE	184.44818	25.70976	1.2662284	-1.1526645	12.63865	121.95411	23.688143	1.1583667	0.34588107	12.630125	158.59904	18.448898	1.0925872	0.047365677	12.6422415	174.30602	6.7432456	0.45839897	0.029782185	0.9574034
brca	baseline	TCGA-BH-A0DZ-01Z-00-DX1.138BAEC2-589E-4960-B94E-DF48DDAA5490	153.2057	39.799557	-0.18018004	-0.004341136	15.57064	126.73118	42.991306	0.41410178	0.5738629	15.548318	167.77988	30.730108	0.36191875	0.11018717	15.588617	320.1377	8.568399	0.5150302	0.054757737	0.9371795
brca	baseline	TCGA-A7-A3J0-01Z-00-DX1.59DB32BC-F59C-43B3-8DDD-4A728EBA8AB8	178.13652	44.19388	-0.81889	-0.47838476	12.099489	136.94171	56.14731	-0.83981776	0.39320353	12.047784	170.34428	41.235996	-0.8195651	0.15899996	12.102781	91.99977	2.3863008	0.8584981	0.19539005	0.9589826
brca	baseline	TCGA-B6-A0IP-01Z-00-DX1.3723A250-AA4B-4AFE-A692-C1311E9BA268	211.6709	24.370611	0.9447601	-1.227363	14.981268	141.26591	27.117367	1.3982167	0.6273458	14.97015	182.2434	17.923578	1.0394934	0.24402891	14.98345	174.95981	6.008145	0.58697164	0.054607734	0.92817634
brca	baseline	TCGA-A7-A13G-01Z-00-DX2.72EF429E-75A7-4D1B-AFFC-8767CB213CDA	163.25157	41.71489	-0.57890284	-0.04853732	12.57807	120.711235	52.788986	-0.17012201	0.75499064	12.519604	157.51299	39.173138	-0.35001794	0.5036123	12.581399	245.33318	5.380335	0.75985587	0.12267592	0.9421925
brca	baseline	TCGA-B6-A0WS-01Z-00-DX1.020ED7BF-9497-4F13-AA07-FE0E839F9A06	210.07013	22.233088	0.605062	-1.005807	14.375749	168.55064	24.33611	0.46059346	-0.02945787	14.37102	203.76537	14.736187	0.9739535	-0.4346561	14.378941	132.2589	4.874311	0.6087694	0.090449624	0.9185702
brca	baseline	TCGA-D8-A1XB-01Z-00-DX1.DA8E2FA4-DBBA-4157-8052-B90FB3BB58F1	185.06747	33.173367	1.059451	-1.0792954	15.369488	142.34155	37.883705	0.32552013	-0.017533772	15.349934	175.62317	27.752443	0.6928612	-0.29322016	15.374174	425.85483	10.449582	0.4562873	0.032323297	0.89097303
brca	baseline	TCGA-EW-A3E8-01Z-00-DX1.E185B2E4-3E16-4C66-90D7-FDB9A14BA00D	206.41855	21.373362	3.7327604	-1.7177472	14.3826065	160.71375	25.951305	1.2673591	0.210136	14.375221	185.77347	19.174017	1.4286679	0.04373724	14.383003	223.1965	7.3799815	0.45156175	0.05020988	0.89312947
brca	baseline	TCGA-A2-A0YL-01Z-00-DX1.69A438C7-B1E0-4990-B1E6-586C551DC79C	202.34874	18.60492	1.2342731	-1.0446668	13.587327	122.66847	27.325247	2.5235503	1.181467	13.568222	183.76749	15.985056	1.168557	0.3370426	13.587954	170.12349	6.448226	0.5090991	0.035368264	0.95755154
brca	baseline	TCGA-D8-A1X7-01Z-00-DX1.3529AEED-2827-4D94-9A8B-32F116EE49D5	216.1528	25.42099	2.5724378	-1.6709657	14.045844	185.90182	47.288662	0.18725307	-1.0756975	14.01625	202.18109	34.840355	0.6669682	-1.1969882	14.03709	250.30261	7.3513412	0.46898144	0.029831564	0.8650215
brca	baseline	TCGA-A7-A13H-01Z-00-DX2.6C937651-4D3E-475D-99F6-4A9FD25CD48B	188.11615	28.311436	1.0173976	-0.9969863	13.396383	138.47868	32.275814	1.1826593	0.5333591	13.381499	173.239	23.74	0.76455766	0.18774654	13.399078	220.46286	5.7195725	0.69053286	0.1599924	0.9376252
brca	baseline	TCGA-D8-A27F-01Z-00-DX1.C1A87F27-49F1-46BA-B2E2-A89293F7FD0C	194.50853	29.023525	-0.0762487	-0.56482774	15.179473	162.92326	35.99996	-0.25178635	0.14000684	15.166328	189.49127	24.813782	-0.011733952	0.03269624	15.182424	371.67834	9.595651	0.5431992	0.06663986	0.8842547
brca	baseline	TCGA-D8-A27G-01Z-00-DX1.04FCF306-67AA-4F56-AE90-44A4F5DD56D4	202.27545	20.185768	1.4923218	-0.5534302	14.672159	171.19843	29.69453	0.504339	0.3258483	14.662245	198.28793	19.463673	1.1194111	0.08693971	14.672434	234.94458	8.261884	0.39397284	0.02086416	0.8793059
brca	baseline	TCGA-A8-A09V-01Z-00-DX1.2D6731CA-5712-4EB8-8602-E53301BF4238	229.37329	30.501333	2.4901733	-1.6449945	14.125068	223.56024	36.192474	1.8192843	-1.4695572	14.120209	236.26938	18.102	3.5259805	-1.6332523	14.131667	271.10495	5.5774555	0.75203305	0.41773102	0.7927481
brca	baseline	TCGA-E2-A1L7-01Z-00-DX1.BE796CD2-2E81-44E8-8CA2-85B4D2A31B64	202.76549	27.38275	-0.12635338	-0.6610291	13.301726	166.3146	39.245914	-0.5858085	0.16352701	13.283065	191.95064	27.245184	-0.4933976	0.01184839	13.301054	131.89189	4.2675133	0.6787595	0.11953555	0.90796244
brca	baseline	TCGA-A2-A0SV-01Z-00-DX1.F5645E47-3540-4753-AF5D-F5709BD8DFC1	186.42375	34.49191	-0.28727746	-0.51779395	14.608509	115.726456	47.500946	0.33034572	0.954439	14.547292	174.22562	29.8632	-0.12700106	0.28550526	14.611847	417.92587	9.801299	0.52624434	0.060231913	0.92179924
brca	baseline	TCGA-BH-A42T-01Z-00-DX1.6E4609B9-BE7E-4CA9-A1C0-A77A7DEFBB2B	141.58844	47.005177	-0.34024712	0.3094035	13.405233	115.38363	51.45943	0.34101686	0.9080872	13.366542	153.03911	38.49753	0.07855618	0.61819524	13.430256	510.11945	11.401589	0.4134995	0.02198693	0.8437695
brca	baseline	TCGA-D8-A1X5-01Z-00-DX1.81B10B43-0D99-44D0-A245-D652041B8FEE	205.17606	19.189396	1.2750617	-0.68606466	15.723802	183.17644	25.64979	0.8186597	-0.11711788	15.718305	204.83911	16.826618	1.5226835	-0.24939193	15.724884	322.99066	10.9251995	0.34358847	0.02076771	0.8332197
brca	baseline	TCGA-D8-A145-01Z-00-DX2.B834BF47-1CD6-45EA-BB88-D8ECE1FDDC6A	200.55125	35.217087	-0.0731711	-0.51750195	14.317702	188.33266	40.48496	-0.5086393	-0.15711288	14.30998	206.35355	28.741997	0.048870742	-0.2679472	14.323942	217.66975	6.2213507	0.57083666	0.06405174	0.8408016
brca	baseline	TCGA-A2-A0ET-01Z-00-DX1.41E86BB9-EA52-4615-94E7-0F09DDB094F4	142.6793	45.573986	-0.67963433	0.4028966	15.082864	95.70031	49.232	1.6200324	1.392822	15.016108	153.6805	34.32533	0.22210601	0.7039429	15.10938	266.74927	7.5373535	0.5863311	0.086327486	0.95817405
brca	baseline	TCGA-EW-A1PH-01Z-00-DX1.77e0f907-fe59-4dc2-b582-6f10330a9c01	165.80016	33.21811	-0.56535435	-0.26199618	14.9099455	103.55622	39.70435	0.6183918	0.8809508	14.86051	144.04909	30.626225	0.23284799	0.6251288	14.908653	417.0394	10.909726	0.41111705	0.023956584	0.9236099
brca	baseline	TCGA-AR-A2LN-01Z-00-DX1.3EF43524-28B8-4326-9356-6BCBC63A1DA8	186.02419	23.099033	2.5506399	-1.2212261	13.430782	107.41998	28.849745	5.247592	1.7691667	13.406263	140.60524	24.962605	2.6757686	1.0988233	13.423904	178.40013	5.1904874	0.6477986	0.1491992	0.962511
brca	baseline	TCGA-D8-A27L-01Z-00-DX1.6572593C-B015-4F9A-8C9B-B634CAA0D3B4	214.90562	24.842125	1.640634	-1.3259513	14.752762	170.2074	37.39783	-0.061994918	-0.05205338	14.734986	202.17882	24.886505	0.29080284	-0.4522448	14.752083	230.51956	6.581032	0.60202265	0.13450222	0.8610172
brca	baseline	TCGA-BH-A1FG-01Z-00-DX1.DA665FB6-9DD9-4B18-A925-2EFD9BC4C43B	198.40094	27.64213	0.62801963	-0.50896263	15.081884	137.19333	48.351147	-0.03931849	0.8863523	15.033224	182.94176	29.702072	-0.117198974	0.5487994	15.079009	219.56158	6.135972	0.6148843	0.10982802	0.92487264
brca	baseline	TCGA-AR-A2LL-01Z-00-DX1.F0AF890C-2B34-4758-A929-58AAFF593EC5	201.00243	33.54646	-0.20367225	-0.52377	15.778041	161.19438	56.075996	-1.257599	0.37010995	15.732557	184.02052	40.957188	-1.1463789	0.20589799	15.767811	237.27731	7.313804	0.56380796	0.07818971	0.950342
brca	baseline	TCGA-AC-A8OR-01Z-00-DX1.C9A35592-1E73-40D4-834A-46E3471D84A3	178.98212	45.702877	-0.64367497	-0.112471275	13.4883	160.54208	58.35112	-0.7269302	-0.11515448	13.450749	188.68451	42.145527	-0.32240573	-0.40561545	13.495801	465.63464	10.412699	0.5306367	0.05794501	0.9237133
brca	baseline	TCGA-D8-A1XR-01Z-00-DX2.A103FB8B-4397-4DD4-8587-90A736407484	181.80284	33.065582	0.4878082	-0.6455384	15.569679	162.8466	37.011578	0.23362285	-0.09719152	15.560404	191.06361	25.994503	0.6075776	-0.37608394	15.577744	458.4609	11.04215	0.41276214	0.024312865	0.8794994
brca	baseline	TCGA-BH-A0C7-01Z-00-DX1.C70D358E-C48F-4F69-86CE-3218E9C95837	174.34196	33.930206	0.6992831	-0.7449575	15.924961	134.28435	37.23115	0.44374016	0.25263444	15.906074	171.6417	27.336763	0.67080104	-0.19177529	15.932376	489.76663	11.64262	0.44595394	0.046801023	0.90801364
brca	baseline	TCGA-E9-A1NI-01Z-00-DX1.AF90ACEF-EDED-40E6-955B-80ACC49778F9	210.93013	28.13316	1.4486197	-1.3593824	13.460042	148.91022	40.43354	-0.65200776	-0.03945311	13.431374	179.11671	30.239317	-0.3036323	-0.30103445	13.454921	335.93326	8.669673	0.55921334	0.047594853	0.90928
brca	baseline	TCGA-A2-A0T2-01Z-00-DX1.29A5C4C8-6AE8-44EE-98C2-ACBCBFBE9D60	202.39516	24.283257	0.5284494	-0.84519964	15.763681	180.22844	27.434248	0.21132876	-0.3622179	15.759231	204.30464	17.648565	0.96937704	-0.56985265	15.767383	270.08722	8.472376	0.4311654	0.017929364	0.86229104
brca	baseline	TCGA-B6-A0I1-01Z-00-DX1.86BEC5E4-A2D1-4039-8D08-0598FA8BCC2B	203.50943	25.457739	-0.13469736	-0.5073833	15.874712	157.71613	40.99612	-0.524726	0.41109955	15.849273	196.93893	23.688187	-0.28718317	0.0964443	15.875515	329.52637	8.827998	0.5333094	0.085459985	0.8854961
brca	baseline	TCGA-A8-A08L-01Z-00-DX1.0FC652B1-336D-4198-93FE-58D2214866D3	202.65924	36.452488	0.38802323	-0.8087472	14.596421	177.63252	47.199	-0.3829424	-0.28744984	14.576123	223.4696	23.027874	3.1776803	-1.6415262	14.6081	288.85443	5.1402216	0.82132316	0.5805707	0.84800804
brca	baseline	TCGA-BH-A0W3-01Z-00-DX1.38DCA2B7-1A54-4FFA-BABA-29F80974BB17	152.78304	47.65369	-0.90514886	0.079458915	14.957956	118.58494	49.831062	0.10391532	0.8532441	14.923805	157.36687	36.051624	-0.04891388	0.59033155	14.982345	379.90533	9.36266	0.46679896	0.035147417	0.91738296
brca	baseline	TCGA-A7-A6VX-01Z-00-DX1.F74DA243-C65A-4997-BCA0-F1C89675978C	159.36029	39.15145	-0.13538767	0.16026314	12.778748	113.50919	48.728348	1.2013427	1.2264142	12.7249775	153.98549	36.048443	0.67680794	0.8241267	12.783004	163.65942	4.2106967	0.7603174	0.12525435	0.951166
brca	baseline	TCGA-EW-A1PF-01Z-00-DX1.9420D058-65CE-4DF8-815F-EB407003096E	182.295	24.47894	0.4125778	-0.6545659	14.428423	144.3579	28.207355	0.3875697	0.20226726	14.418558	177.73836	20.40593	0.40771684	-0.019958293	14.431167	242.89804	7.112265	0.53524405	0.047215447	0.8883608
brca	baseline	TCGA-AO-A12B-01Z-00-DX1.B215230B-5FF7-4B0A-9C1E-5F1658534B11	157.72194	42.736683	-0.02333401	-0.112656176	15.061211	115.038765	47.269676	1.0334901	0.96007574	15.01875	157.00137	35.4528	0.7860906	0.3407771	15.074282	638.68005	10.81079	0.56640875	0.05722869	0.86324227
brca	baseline	TCGA-E2-A1L6-01Z-00-DX1.AFE87067-2BFD-42C2-9334-9DDE8AB61B49	198.43626	23.834473	-0.26588616	-0.5005465	12.218267	159.8656	31.054213	-0.010854378	0.4216948	12.206987	188.64352	21.235308	0.062364697	0.3132241	12.219377	155.0696	6.450753	0.48127335	0.050054096	0.9086363
brca	baseline	TCGA-BH-A0DE-01Z-00-DX1.64A0340A-8146-48E8-AAF7-4035988B9152	192.72675	30.890945	0.18737708	-0.8719039	13.33404	141.04025	31.609417	0.9005591	0.69590145	13.323168	174.99347	22.763845	0.5733335	0.47893062	13.339339	210.6511	6.387151	0.54670745	0.107061006	0.9371189
brca	baseline	TCGA-AO-A0JL-01Z-00-DX1.473CC200-221A-4777-B19E-ADC41D10FC94	176.42137	41.05816	0.19224586	-0.6272893	15.81233	128.4325	50.292343	-0.2192149	0.50683457	15.764845	165.16246	38.055054	-0.15718575	0.11703196	15.814808	992.66815	15.333294	0.5239677	0.10870845	0.8222008
brca	baseline	TCGA-BH-A0AZ-01Z-00-DX1.E20051E8-DEEF-48E5-B519-40777DDBC96B	170.26172	32.00471	0.46334785	-0.24859919	15.376943	139.89752	35.853367	0.9635897	0.82517827	15.363526	175.8699	24.995802	0.8322584	0.4421395	15.385293	339.096	9.531046	0.45242256	0.03592357	0.93076915
brca	baseline	TCGA-BH-A0BO-01Z-00-DX1.1A704471-FEB3-40F9-9838-3E347A18285F	177.4609	32.805264	-0.3516321	0.120062225	12.939459	135.27345	46.66108	-0.43946218	0.82991374	12.900404	168.87526	33.41218	-0.5372796	0.6290257	12.937647	128.5689	3.7851493	0.6869098	0.091061704	0.915289
brca	baseline	TCGA-A8-A07Z-01Z-00-DX1.713945D9-6855-456D-87FB-EF8AF8980F51	209.36765	36.34837	-0.513887	-0.52326965	14.323952	192.63412	47.667526	-0.87846464	-0.3022741	14.30748	226.10349	20.680435	1.373956	-1.0986147	14.33536	386.655	8.641548	0.62390375	0.22953643	0.8725875
brca	baseline	TCGA-A2-A25E-01Z-00-DX1.46D1950B-0BAF-4A44-B58F-CD738E74CB27	202.52625	23.08945	0.4118399	-0.81763923	15.583584	148.28394	35.964787	-0.14267905	0.31687158	15.56087	190.4038	22.358892	-0.023897534	-0.11123521	15.583366	479.22604	11.8857155	0.46485385	0.037902627	0.87632066
brca	baseline	TCGA-AR-A2LR-01Z-00-DX1.C686A7D6-0361-49EE-B6CA-672B3086243C	193.26813	27.26726	2.630306	-1.548683	14.643907	145.10434	38.129185	-0.424033	0.19308005	14.619813	173.41672	30.307936	-0.5027926	-0.03267512	14.639325	309.41165	9.201919	0.43237117	0.034651335	0.91651726
brca	baseline	TCGA-A8-A096-01Z-00-DX1.FCECFB0D-4E02-4C69-A0FE-7D6C7F9FEB07	220.02257	35.45042	0.23865975	-1.0209533	13.711037	214.3837	40.06304	-0.11187294	-0.8891142	13.706146	235.90825	15.476533	3.0262136	-1.450324	13.722734	249.59193	5.2659454	0.7771339	0.43941024	0.8111707
brca	baseline	TCGA-EW-A424-01Z-00-DX1.662894F0-31FE-494B-9A9E-7C369AE23D27	196.01808	26.524826	0.7393445	-1.1196321	14.608317	137.36961	29.670448	0.48121238	0.38972974	14.59479	169.11208	22.665424	0.2591611	0.22514474	14.609088	310.95007	8.672508	0.52763283	0.060178414	0.92188007
brca	baseline	TCGA-AR-A1AU-01Z-00-DX1.F06647D1-E5A3-46FE-8537-01A10A08A4EC	184.35748	38.972923	-0.44276255	-0.25250965	16.010052	132.96338	60.36968	-0.66385895	0.7654344	15.935252	164.20645	44.447243	-0.725263	0.5555286	15.9975605	531.5413	12.591082	0.42334083	0.030957825	0.92266667
brca	baseline	TCGA-A2-A4RY-01Z-00-DX1.143E32FC-E10F-4590-9C72-32094B24EF8C	192.48236	26.96584	0.3543641	-0.6960648	14.768363	160.43452	31.5554	0.28951615	-0.25204337	14.758476	190.8898	20.922115	0.72714555	-0.47940955	14.772467	177.543	6.290134	0.46610764	0.02501508	0.90843517
brca	baseline	TCGA-AC-A2QI-01Z-00-DX1.977549F4-D866-4465-85FB-5C916282A488	205.53754	22.388462	0.5045189	-0.4961072	14.183787	161.82828	36.204376	0.3936526	0.9668475	14.166044	194.06088	22.772871	0.23540275	0.70190907	14.183128	183.4891	6.50451	0.52647036	0.061552804	0.93903387
brca	baseline	TCGA-A7-A0CG-01Z-00-DX1.D77019C2-96B1-4EF5-A61E-5F2D5B8D9852	201.34703	29.175829	1.5166461	-1.1961164	13.6897	166.95181	33.07164	0.88748795	-0.118788704	13.680674	189.30077	24.83125	1.185813	-0.29592386	13.692195	249.05817	6.4016404	0.6485853	0.10545995	0.91380334
brca	baseline	TCGA-EW-A423-01Z-00-DX1.31502D62-9C83-4A9C-9682-05A185486EAA	153.32475	38.783726	-0.07179398	0.42791626	14.795012	106.63326	48.641445	1.2534747	1.32374	14.733404	146.94597	36.48599	0.7098733	0.954558	14.797451	467.33817	9.680872	0.5874814	0.08936212	0.9280427
brca	baseline	TCGA-BH-A0HF-01Z-00-DX1.1EB2F7CE-54F4-4E41-A3CF-78209770B7CE	159.63058	38.10625	0.01355375	-0.39811093	13.464485	132.67906	39.27298	0.58922327	0.42344698	13.450707	167.76355	29.35934	0.4619268	0.033621367	13.479334	302.75696	6.702289	0.6173129	0.06136989	0.91181135
brca	baseline	TCGA-AR-A24K-01Z-00-DX1.3A56BAEC-484E-4F9B-BCB4-360ABF6DDB4B	187.63919	41.541794	-0.9843975	-0.21016896	16.128809	146.25317	63.35398	-1.2422001	0.46053657	16.06168	175.26738	44.77603	-1.1591091	0.3174469	16.12176	244.52968	7.4103208	0.5619924	0.06267902	0.9580426
brca	baseline	TCGA-BH-A0HQ-01Z-00-DX1.0921FCEF-20A2-4D4B-A198-91AF9F6C814C	170.57056	36.910515	-0.18331917	-0.25836068	14.414792	109.69301	50.102276	0.49124578	1.0678915	14.342721	147.96118	38.39158	0.050533917	0.7361357	14.406734	325.92996	7.8637085	0.5512079	0.05967066	0.93464327
brca	baseline	TCGA-B6-A0IO-01Z-00-DX1.D8898C30-4016-4983-9359-5C1507C01715	191.23279	32.20173	0.727121	-1.0824947	13.996481	153.05566	37.831966	0.037955187	-0.477356	13.9788265	194.94284	25.155905	0.9477948	-0.94897974	14.00308	321.6342	7.8912115	0.52431834	0.043422367	0.861501
brca	baseline	TCGA-BH-A2L8-01Z-00-DX1.ACA51CA9-3C38-48A6-B4A9-C12FFAB9AB56	151.27402	41.06751	-0.4185777	-0.23723425	16.3055	116.88722	40.974663	0.55988836	0.57282364	16.283237	153.42421	31.309484	0.3515202	0.26225355	16.323648	620.2935	14.746484	0.31965387	0.01519292	0.91565156
brca	baseline	TCGA-A7-A4SF-01Z-00-DX1.CDCFD4BC-4363-4CF2-95F5-4922E04C3B9D	174.07979	31.306644	0.27054492	-0.46648237	13.271611	122.48856	37.13788	1.5049342	0.825166	13.24381	158.50703	28.665815	1.0503293	0.4430237	13.272325	260.20032	6.3782644	0.68401736	0.09553818	0.94291836
brca	baseline	TCGA-B6-A0IN-01Z-00-DX1.5C1CBEF7-0C4A-4B22-A85B-6F6FD9435573	203.45273	20.536747	0.9041677	-0.8778605	15.68435	147.88092	36.947067	-0.12427368	-0.05356156	15.657195	180.93874	27.29525	0.73808783	-0.6559378	15.677679	219.79068	8.005241	0.41559765	0.014182135	0.916345
brca	baseline	TCGA-BH-A0E6-01Z-00-DX1.44DFEFB4-FA05-4246-8D6B-55BA8C3275DB	162.716	35.03197	-0.3168011	0.17220715	14.798313	118.51795	46.26969	-0.04981026	0.8075802	14.748878	155.61163	34.847115	-0.20455377	0.5150405	14.797049	402.4323	8.382832	0.60266143	0.059133377	0.9028581
brca	baseline	TCGA-C8-A135-01Z-00-DX1.B69A605E-B577-4F43-9471-2C95312B05D9	185.66377	26.756868	0.32008246	-0.23419128	15.763325	125.28318	41.13272	0.8025569	0.9302715	15.722604	161.90804	30.505547	0.55450225	0.61662394	15.756552	429.80206	11.219053	0.45514336	0.037248094	0.9242715
brca	baseline	TCGA-BH-A1F5-01Z-00-DX1.9A1AA3BB-80B1-473D-B075-8D65A94C4E0B	171.13574	36.359848	-0.82565707	-0.11365755	15.487356	121.087944	40.79863	0.7078836	0.9648174	15.456859	158.0027	29.711504	0.52036875	0.7449453	15.493335	260.62622	7.78541	0.4644228	0.030016037	0.9420464
brca	baseline	TCGA-D8-A140-01Z-00-DX2.0C0A62BB-1FB8-47D8-8FAF-112D221F18BE	190.28194	36.199196	-0.0440854	-0.45957553	14.44851	175.30865	41.494057	-0.43660218	0.000939018	14.438746	198.29582	28.691824	-0.13849252	-0.15668209	14.456876	178.94626	5.3825717	0.5850382	0.05036079	0.87601465
brca	baseline	TCGA-E2-A3DX-01Z-00-DX1.75094CA2-CE51-4886-A564-BD10043A6E4C	185.87614	33.45282	-0.6268706	-0.2896947	12.540878	117.59745	50.29545	0.3360155	1.1948754	12.475147	152.02531	37.882706	0.07702812	0.98708475	12.528274	400.11722	9.174988	0.55580753	0.03787242	0.8976335
brca	baseline	TCGA-D8-A1J9-01Z-00-DX2.E1C59487-9563-4501-845F-2067A0C5C59B	186.30772	30.843678	0.20291176	-0.5275407	14.800845	170.44337	35.230453	0.025858184	-0.183935	14.793004	195.68198	24.088806	0.44014087	-0.39222333	14.807422	256.25497	7.1211233	0.5705864	0.0436908	0.87807536
brca	baseline	TCGA-A2-A25F-01Z-00-DX1.87499CD4-E41C-46B1-AAF3-5CE881F2B8BC	211.34737	23.64349	1.2096672	-0.94100845	14.39376	175.35478	38.437157	-0.26294392	-0.07953836	14.3755045	196.3347	27.450497	0.21518499	-0.24275166	14.3903	176.09705	4.8252926	0.66623384	0.10371626	0.85821027
brca	baseline	TCGA-AR-A5QQ-01Z-00-DX1.4185D6D2-498E-4E71-8CB3-EDB4739C6229	186.90947	25.710928	0.63338804	-0.6144636	15.576925	126.075356	36.194996	0.67364377	0.79930836	15.5469885	159.09953	28.476044	0.44285756	0.41506922	15.570869	287.68774	8.101287	0.5768079	0.08194728	0.9427654
brca	baseline	TCGA-A7-A56D-01Z-00-DX1.87D9CCF4-04EE-46D2-B7FC-A83561D7752C	155.79312	44.76686	-0.07685411	0.25882912	13.222191	105.392456	59.79597	0.5974704	1.2889084	13.121883	144.73576	44.95163	0.2097673	0.9370271	13.218613	124.08627	2.9336991	0.8396003	0.11896076	0.969768
brca	baseline	TCGA-D8-A1XG-01Z-00-DX1.0A58EF43-B97E-4111-8DC3-2F8D9BDBE7D6	204.16788	28.643341	0.2628278	-0.8746764	15.587746	186.29092	34.448666	-0.18031156	-0.47838962	15.580179	206.32864	22.946177	0.1412508	-0.5376426	15.591767	328.52594	9.15759	0.5061763	0.05276719	0.8521975
brca	baseline	TCGA-A2-A0CV-01Z-00-DX1.B02D017A-61CD-45FE-BB31-705CD127DDAB	217.3204	15.886285	0.6804708	-0.91224307	15.378903	165.06456	26.085186	0.7773885	0.62569815	15.369384	204.65967	14.413785	1.0988439	0.051193666	15.379158	132.99336	5.7530856	0.5485808	0.10589588	0.9531308
brca	baseline	TCGA-A8-A0AD-01Z-00-DX1.A831FB53-7605-4138-9341-6BBCA284441C	205.34991	37.45423	-0.3301964	-0.6396976	13.788167	185.34113	49.516865	-0.8857655	-0.31888852	13.767908	222.66228	20.505566	1.0029902	-1.0563353	13.8013525	244.92647	5.3453264	0.76783085	0.44160947	0.88436455
brca	baseline	TCGA-A2-A0CU-01Z-00-DX1.5B77D21C-A497-478B-9752-3730322AD9ED	203.00195	31.429544	0.8760605	-0.96954197	15.911129	155.02998	52.851273	-1.0475179	0.17008385	15.864557	196.02138	31.073553	-0.4970024	-0.23797259	15.911088	464.024	10.917287	0.47143602	0.03651913	0.889529
brca	baseline	TCGA-A8-A08X-01Z-00-DX1.01FB49CC-6B8E-4317-8C42-6B6D81187A40	200.40154	37.251484	-0.12446576	-0.60912853	14.101839	177.16393	46.365143	-0.5030515	-0.13233536	14.084285	220.82281	21.579813	1.9397099	-1.3060236	14.11511	577.98804	11.87096	0.523564	0.13115537	0.84462464
brca	baseline	TCGA-AN-A03Y-01Z-00-DX1.074C48E5-ED69-40AE-8709-444898122BF4	205.46898	23.124472	0.08566668	-0.6629911	13.359378	159.58638	27.276764	0.23880292	0.28359616	13.351317	191.7363	19.652042	0.29546443	-0.11841655	13.36061	116.495804	4.239024	0.73039156	0.15833768	0.9374975
brca	baseline	TCGA-B6-A0IG-01Z-00-DX1.4238CB6E-0561-49FD-9C49-9B8AEAFC4618	188.9356	29.324533	0.5454408	-0.888729	15.066526	131.18896	39.553875	-0.041746657	0.45501277	15.03402	178.6353	25.652733	0.16253136	-0.09348209	15.068864	383.52887	9.946832	0.47546664	0.018971715	0.91436857
brca	baseline	TCGA-BH-A18V-01Z-00-DX1.7797760A-05CD-436E-97DA-31D6201F943B	197.78284	24.554188	-0.40050092	-0.17813937	15.551366	138.07481	35.426987	1.700993	1.2850269	15.528571	185.34663	20.868916	1.1724113	0.8086848	15.552986	205.8146	6.7294374	0.5660963	0.08012806	0.9385343
brca	baseline	TCGA-BH-A0HL-01Z-00-DX1.972DE96D-51F4-4A2D-B074-8D965023DC01	174.88531	54.968292	-1.1153564	-0.33209175	15.686723	134.57841	75.38609	-1.4668437	0.32965952	15.579317	162.79668	56.87999	-1.3507783	0.15257564	15.6776705	477.45978	10.465155	0.53701764	0.027833514	0.9365775
brca	baseline	TCGA-A2-A0EP-01Z-00-DX1.1180C406-5C18-4373-8621-1B7B70875113	219.39116	21.30121	2.507493	-1.6412011	11.737577	180.99034	30.734701	0.53282595	-0.5700232	11.727408	209.49608	18.749506	1.5296206	-0.9872405	11.7384405	88.12626	3.0326877	0.6902309	0.11643843	0.8780074
brca	baseline	TCGA-AR-A1AL-01Z-00-DX1.0970370F-6D4B-449A-AF33-76355DD99F91	189.75711	23.026787	2.1140578	-0.76018035	14.368471	121.22546	34.908028	3.9534194	1.7755721	14.339007	154.49797	27.519915	2.3690553	1.1855197	14.361046	212.61977	7.2555876	0.5328947	0.0650684	0.9618216
brca	baseline	TCGA-AC-A6IW-01Z-00-DX1.C4514189-E64F-4603-8970-230FA2BB77FC	123.72765	48.031033	1.2400551	1.2902769	13.445587	83.06419	58.858234	2.5649657	1.8267273	13.311168	128.69397	44.79075	1.5214696	1.4004117	13.459387	446.9883	9.873253	0.56020236	0.06613182	0.9611809
brca	baseline	TCGA-A8-A09M-01Z-00-DX1.E2CEA8B5-C86D-4873-BE67-359FBEECCA09	229.44785	34.553734	2.1697767	-1.5870585	15.255867	218.97792	45.337997	0.57276756	-1.1694303	15.24443	239.0185	19.483711	4.1602645	-1.8440943	15.264903	210.29623	4.217878	0.82309365	0.53948057	0.8608971
brca	baseline	TCGA-BH-A201-01Z-00-DX1.6D6E3224-50A0-45A2-B231-EEF27CA7EFD2	159.76294	46.49209	-0.5725225	-0.07811105	13.780128	133.5543	50.877773	-0.17419483	0.6288659	13.7532015	171.82677	35.181152	-0.21511029	0.34107375	13.803626	436.63403	10.075853	0.46298522	0.027925143	0.8934218
brca	baseline	TCGA-D8-A1XV-01Z-00-DX1.D0D78B02-2A0D-4107-8083-D2FE1D3F1207	190.3278	22.865637	0.33568132	-0.40536705	14.269505	132.32378	33.12375	1.4965163	0.9149583	14.246743	165.91272	24.725868	1.4439187	0.5481323	14.265918	379.91168	9.890334	0.41438597	0.02492186	0.9080588
brca	baseline	TCGA-D8-A1XV-01Z-00-DX2.D1988E01-5FDC-4F50-8183-F0CCE74D0CB2	185.38397	48.43681	-0.7831297	-0.7002218	15.340086	165.57872	62.92751	-1.1616436	-0.5212108	15.295652	191.05067	45.026325	-0.97560245	-0.63209814	15.347664	373.5287	9.448455	0.42880696	0.024672072	0.9103805
brca	baseline	TCGA-E9-A1R0-01Z-00-DX1.187C58EA-132E-4B3C-BAD0-7F59101D5C4D	192.1506	27.532862	0.089179054	-0.7378247	14.955589	127.17812	34.13467	1.3178785	0.71917415	14.931044	165.49667	24.819174	0.931596	0.3731584	14.955153	232.45805	7.2540374	0.5324423	0.05547432	0.9466148
brca	baseline	TCGA-D8-A1XF-01Z-00-DX1.8B9AB4A1-DEC5-4587-B022-3077CCD220F9	192.87685	25.254095	1.2332054	-0.90565556	15.073593	165.47974	32.418438	0.5843873	-0.44117457	15.06231	193.86769	22.522732	1.5327315	-0.73252606	15.07561	378.90732	9.987716	0.46738547	0.039996777	0.8576607
brca	baseline	TCGA-A8-A09E-01Z-00-DX1.239A8E03-49EA-4C29-AF86-FC1BD8A9DB20	202.80304	38.173103	-0.36080325	-0.560361	13.696805	182.92581	47.70398	-0.79286253	-0.17151006	13.679934	221.29184	20.923243	1.304813	-1.0169374	13.710846	406.36414	8.835625	0.62882775	0.23839064	0.87743556
brca	baseline	TCGA-AR-A24T-01Z-00-DX1.3B325D54-38EC-4E16-BDE1-628894CC15AA	200.50272	21.183846	1.2970458	-0.75496805	15.838544	146.0531	32.596684	1.8209128	1.184553	15.820817	173.96771	24.886015	1.1008811	0.81206053	15.834361	185.99727	6.372904	0.60028344	0.07635986	0.9474854
brca	baseline	TCGA-A8-A07R-01Z-00-DX1.D716752E-86AF-468B-A905-A7894B978F22	211.26779	32.804756	0.2420848	-0.78912383	14.115589	200.00604	39.74599	-0.15478349	-0.5937812	14.107323	227.11754	18.370539	3.0566707	-1.4788826	14.124911	376.5295	8.715455	0.5838696	0.19047268	0.8415198
brca	baseline	TCGA-A7-A26H-01Z-00-DX1.3344CFD3-5A19-4B01-BEB2-AB89F83FD53A	168.57832	54.353157	-0.97517544	0.17063805	11.891307	138.57837	69.166664	-1.1107912	0.57732064	11.82291	171.17795	50.410534	-0.97597766	0.3621399	11.901257	218.20224	5.078137	0.71574926	0.08640228	0.95523924
brca	baseline	TCGA-D8-A3Z5-01Z-00-DX1.4DBF937F-623C-4212-8493-ECE3C8F555E3	191.09601	31.458616	0.009968266	-0.3173072	11.691981	162.08034	40.275215	-0.14923893	0.537026	11.6756115	189.02231	27.240253	-0.018477855	0.43470263	11.695713	340.4384	9.853726	0.40922385	0.032440163	0.8673544
brca	baseline	TCGA-A2-A4RW-01Z-00-DX1.4AF8656E-2478-4895-8C59-B0C969F3E474	158.82788	38.07936	-0.39861146	-0.098038636	14.997092	107.17303	37.3206	2.9424024	1.4347875	14.971339	149.8119	27.864637	2.0715897	1.0651169	15.010293	401.35568	10.265412	0.42463708	0.029211698	0.93665296
brca	baseline	TCGA-AC-A2FK-01Z-00-DX1.033F3C27-9860-4EF3-9330-37DE5EC45724	179.58415	34.13336	4.07E-05	0.19028501	13.7096	138.7949	43.871033	1.3027993	1.2773979	13.681828	175.65646	30.849543	0.77337456	0.8887209	13.712895	398.63898	10.568626	0.46400976	0.0625178	0.92936885
brca	baseline	TCGA-D8-A73W-01Z-00-DX1.2A4B8A37-BE62-42C8-A109-800A7970FF0F	208.26665	40.47654	2.0624213	-1.5919675	15.977773	175.91731	62.832203	-0.59179133	-0.7371504	15.924359	195.54068	48.50423	-0.005814511	-0.98480594	15.964837	492.23557	10.747405	0.44893265	0.04393971	0.88457555
brca	baseline	TCGA-A8-A099-01Z-00-DX1.B19C28B5-FEBC-49B4-A60E-E6B85BB00DD7	213.90839	37.310238	0.2736155	-0.90896577	14.797842	202.55621	45.54632	-0.31321675	-0.64970493	14.786886	231.87013	19.28127	2.5447185	-1.3830128	14.810579	427.75134	8.579606	0.66005844	0.3078756	0.83459187
brca	baseline	TCGA-AO-A12F-01Z-00-DX1.847C8E4F-3F37-4B1D-8E6E-ACD14391AD89	188.00378	40.26986	-0.025793632	-0.6232051	16.359327	154.0961	55.037003	-1.091162	0.044153225	16.317392	182.6941	38.63333	-0.741867	-0.19481435	16.36091	1281.2039	19.416187	0.44804254	0.018512668	0.7464776
brca	baseline	TCGA-AN-A0G0-01Z-00-DX1.BE0BB5DF-DEDA-48D8-B5D8-2735C767F28F	166.03813	35.868755	-0.20584507	-0.06511899	14.526616	106.33152	43.81382	2.1114326	1.3935418	14.473842	153.82901	31.799376	1.0432916	0.84025085	14.529964	379.93015	9.7518215	0.5396572	0.062795535	0.9494235
brca	baseline	TCGA-D8-A27M-01Z-00-DX1.3020D223-2400-4A2D-8BFE-08A5B78FE13B	188.38344	30.060915	0.31249255	-0.8280174	14.573658	149.28706	40.926903	-0.3884746	-0.2803429	14.547054	182.11308	28.797176	0.034000304	-0.5052103	14.574153	331.1014	9.078226	0.45887545	0.03840868	0.889446
brca	baseline	TCGA-E9-A1RF-01Z-00-DX1.ee37dfd4-1431-4e80-bd7e-3e1f878273e0	195.7869	30.307404	-0.076799534	-0.6003649	14.273198	152.21602	41.005085	-0.07046806	0.4120341	14.249495	184.81538	27.922132	0.048010625	0.14546403	14.274256	177.97493	5.9105716	0.59235686	0.040353242	0.9695497
brca	baseline	TCGA-C8-A1HO-01Z-00-DX1.0C702CEE-C373-4D00-A706-32206D41AC17	191.54839	27.37411	0.45201805	-0.7029063	15.199624	122.70507	38.520676	1.0332711	0.78973013	15.162381	158.82692	29.619564	0.62402457	0.38129082	15.192993	420.4219	11.077672	0.4737339	0.05020061	0.92840004
brca	baseline	TCGA-AC-A2FB-01Z-00-DX1.A4D93E32-BBD7-45E4-8ACF-3724B059ECBC	190.4043	38.48271	-0.05285519	-0.2834892	14.077806	150.02542	49.086094	0.28076681	0.9070072	14.048225	182.08801	35.87306	0.16427083	0.5224684	14.079985	530.0172	12.194986	0.4510109	0.04701345	0.9111414
brca	baseline	TCGA-A8-A07W-01Z-00-DX1.5970CF33-D675-4AF4-800F-7182AA1A44A6	199.94255	40.085323	-0.1525738	-0.6468084	14.637528	183.1993	47.25385	-0.45785418	-0.3173525	14.623594	223.76389	22.985378	1.6479576	-1.266884	14.65344	206.79868	4.2306986	0.8231005	0.59322506	0.8826158
brca	baseline	TCGA-E9-A248-01Z-00-DX1.C991932F-39D4-4F2C-91C3-CE12B5BAEDB1	190.21614	29.872072	0.025863599	-0.63218004	15.54744	133.36952	36.467587	0.7455704	0.5624022	15.523287	171.2045	26.215986	0.7564945	0.16600373	15.548547	416.0512	10.571191	0.49704581	0.05353494	0.9081689
brca	baseline	TCGA-BH-A1EN-01Z-00-DX1.F535657F-E2FA-4283-87AE-7DAB663B196B	212.41881	22.100775	1.6801442	-1.1573613	15.422997	175.30911	38.425346	-0.50113493	-0.33384773	15.40349	208.5522	22.079895	0.6377651	-0.75798184	15.422884	279.97855	8.237323	0.5354479	0.07843497	0.8805375
brca	baseline	TCGA-E9-A1RD-01Z-00-DX1.34083668-cbd2-4610-b857-d50ee9f3e5bd	203.4109	23.300596	0.18736209	-0.8470265	13.939555	159.36029	23.947868	0.5901836	-0.47001517	13.934639	191.0617	16.58152	1.3274263	-0.6954765	13.942517	151.08566	5.3046894	0.61728644	0.0525805	0.98015517
brca	baseline	TCGA-AR-A24P-01Z-00-DX1.08BE8830-C55E-4E2B-9378-371A670C75FD	192.40535	27.930275	1.0506874	-0.83598614	14.76948	143.49997	41.157196	0.062212687	0.5784272	14.7401285	174.45555	30.440615	0.12123807	0.21683708	14.765342	361.5976	8.84623	0.5424277	0.056777157	0.9221716
brca	baseline	TCGA-A7-A26F-01Z-00-DX1.7ADE881D-325D-48ED-BA2D-30F589CA8EF2	174.68501	33.43009	-0.17731068	0.14286901	13.746803	111.17453	49.294575	1.277523	1.3943044	13.67803	146.69374	37.92623	0.8044004	1.1074239	13.733905	156.37022	4.0617094	0.79108834	0.14868072	0.9662713
brca	baseline	TCGA-AO-A126-01Z-00-DX1.D9D6AA15-32F0-44BD-AF30-36191784FFA2	207.00156	25.847555	1.7225033	-1.224051	15.488957	140.17676	40.873833	0.0482615	0.5594671	15.455376	169.33566	31.681393	-0.12315784	0.21779159	15.479712	461.76602	9.705182	0.56336385	0.06950672	0.8682719
brca	baseline	TCGA-E2-A572-01Z-00-DX1.7DDF1C25-58E2-4AF9-B831-598222A4E85D	168.85033	35.288555	-0.3969186	0.117928386	14.215121	132.18498	40.186237	1.2105314	1.0677086	14.193653	168.50714	28.669495	0.8160402	0.7544494	14.223118	346.8842	9.575419	0.46426067	0.038316652	0.91235155
brca	baseline	TCGA-BH-A18P-01Z-00-DX1.C66642D3-BE44-4D65-B4AE-C1C3D959D22C	178.62782	33.016045	-0.27287057	-0.638285	15.377448	131.80013	33.963825	0.5315158	0.3665525	15.362137	165.66954	25.287361	0.36388737	0.16130489	15.383827	352.7718	9.480433	0.47391865	0.062156737	0.90912616
brca	baseline	TCGA-B6-A0I6-01Z-00-DX1.D597D207-BEB2-4CE5-B315-FE7AD6E9C30B	199.0621	31.42635	-0.26695156	-0.7495405	14.283276	113.27503	47.377224	0.10080427	0.8619881	14.213131	164.48572	31.393549	-0.13542467	0.4131059	14.278362	303.84488	8.3878145	0.52969706	0.02967706	0.94139683
brca	baseline	TCGA-D8-A73W-01Z-00-DX2.EBBBBA5A-AB7C-49EC-9F7F-14248C928F3A	211.55974	25.14641	3.0942202	-1.5800543	15.149999	189.40044	37.28995	0.27623218	-0.78021914	15.1367	207.12645	26.048237	0.88029236	-0.9369309	15.149319	192.43141	6.5011625	0.48628	0.025408447	0.8918398
brca	baseline	TCGA-D8-A1J8-01Z-00-DX1.EADAB43A-87C6-47FA-9120-25B69E23366D	199.54503	24.03177	-0.17017356	-0.40339887	15.753119	168.02806	32.69538	-0.2785238	0.26228505	15.741607	195.09724	21.860256	-0.025416298	0.09809397	15.754251	324.08368	9.724527	0.45340082	0.039652962	0.875665
brca	baseline	TCGA-A2-A0CZ-01Z-00-DX1.A433A414-4F1B-4F99-8FD9-E64803F5E042	192.41783	26.051668	0.7535799	-0.7567906	14.254351	133.91046	35.63864	1.1860785	0.9823599	14.230218	184.85547	21.630806	0.77035284	0.31154096	14.257136	318.77005	9.075778	0.44045007	0.03537155	0.9061197
brca	baseline	TCGA-AO-A0JJ-01Z-00-DX1.D5B636F5-1B47-4033-9938-9DC8CD48CEE9	177.5511	55.536854	-0.69467074	-0.5119577	15.60446	140.85846	70.30454	-1.347038	0.24517259	15.529496	170.90144	52.10572	-1.1905521	0.042935077	15.611013	877.54193	13.848343	0.48512504	0.040868986	0.85180134
brca	baseline	TCGA-E9-A244-01Z-00-DX1.4FDAA892-9DBF-4E5D-89F3-2A84C8AC8F0A	212.9978	22.354185	2.646181	-1.6184443	15.298017	147.95229	29.516386	0.8457782	0.36925912	15.283993	180.55568	21.39311	0.5715759	0.11026645	15.29686	278.42493	8.464073	0.49614456	0.050698448	0.91244245
brca	baseline	TCGA-C8-A26Z-01Z-00-DX1.1A15D951-F3BD-4024-91DD-E7633C09A837	210.29399	25.423092	0.54327637	-0.93053854	15.837898	166.92628	40.69731	-0.5412046	0.16050467	15.815453	195.71265	26.520233	-0.34097975	-0.01868417	15.8362875	451.44064	12.246903	0.37972116	0.023054084	0.85260713
brca	baseline	TCGA-BH-A0B0-01Z-00-DX1.316D35DB-7F13-4AE5-82A7-5716D2519669	173.0364	32.706497	-0.11684763	-0.014346032	13.743329	133.60364	41.842186	0.33785698	0.87916535	13.714805	169.73456	29.221588	0.11996251	0.6602277	13.747076	172.2222	5.8596406	0.55635124	0.033004943	0.9398188
brca	baseline	TCGA-C8-A12M-01Z-00-DX1.0C5F2DED-873F-4C86-97A2-2AA76A6236DF	166.18726	32.428417	0.052484874	0.20527661	15.572116	114.334114	42.62117	1.4177827	1.1133065	15.526191	159.45808	30.010912	0.85434645	0.69522923	15.57398	605.4088	14.33184	0.40845212	0.028887039	0.9192073
brca	baseline	TCGA-E9-A1N8-01Z-00-DX1.1243AB1C-75A3-4A5E-9674-53992E6DD377	211.60873	35.738823	0.97314	-1.3743147	14.587483	168.25623	55.580704	-0.934626	-0.5295209	14.542389	191.10191	41.67141	-0.5027973	-0.72589177	14.577558	496.33292	10.519624	0.5577673	0.07213158	0.8887492
brca	baseline	TCGA-A8-A08F-01Z-00-DX1.9D2222F6-1425-46FD-BC94-728EF835FAC2	199.74171	33.10463	-0.14605336	-0.28424406	13.485394	159.84903	49.484398	-0.4523969	0.59524316	13.452739	224.02684	20.019217	1.5545355	-1.2506949	13.495384	296.07883	6.9071846	0.6898208	0.31663465	0.9098913
brca	baseline	TCGA-BH-A1EY-01Z-00-DX1.25C3DE1F-C702-4959-8DFA-69EF78AD9307	200.75941	24.713278	-0.53533113	-0.42417866	14.545406	133.23059	39.504826	0.09689961	0.71294695	14.510605	180.47894	24.296	-0.13988703	0.37689868	14.544184	279.47412	8.926321	0.4629874	0.026578436	0.92665136
brca	baseline	TCGA-A2-A25C-01Z-00-DX1.F8E6044A-435E-42D5-94FF-C0F572F1ED99	170.17108	29.883774	-0.27674857	-0.2705712	15.729827	140.844	31.223513	0.23030187	0.2081317	15.720898	177.70424	21.68388	0.25064707	-0.044422776	15.738213	314.92654	9.348259	0.45779625	0.034051668	0.9297905
brca	baseline	TCGA-A2-A0T4-01Z-00-DX1.AC61ED08-2E42-4D4A-BB81-746D3FEBB653	210.2123	19.137482	2.030617	-1.1220517	13.47393	158.45825	31.887966	0.602049	0.76134866	13.4586	200.9424	17.512999	0.6778749	0.17813675	13.474454	136.84526	4.690494	0.63907236	0.09364325	0.9222762
brca	baseline	TCGA-BH-A0AU-01Z-00-DX1.E852F218-B15C-4CF8-8FD0-F284043834C4	154.06154	38.26334	-0.17811431	-0.009673105	15.52547	118.9438	41.50671	0.64994854	0.8380144	15.498691	157.52351	30.761206	0.37713206	0.461842	15.538465	374.60852	9.774654	0.4523565	0.02272818	0.93205523
brca	baseline	TCGA-BH-A0H9-01Z-00-DX1.8AE869C6-5C78-4D52-AC8B-5B6FD5FD91AA	193.0639	33.68118	-0.5954219	-0.32536867	15.244872	155.23248	49.965115	-1.0470364	0.32192805	15.208825	182.46141	36.004913	-0.9333823	0.13298962	15.241023	291.87247	7.3756146	0.58540326	0.100323796	0.89735425
brca	baseline	TCGA-D8-A1J8-01Z-00-DX2.5DCB3447-548D-442C-86B1-CEF79B8689DF	196.2395	25.806684	0.53917444	-0.6862496	16.210619	175.5866	30.617563	0.11209308	-0.114003934	16.20406	199.17613	20.958582	0.454593	-0.2989343	16.213999	469.90402	12.187715	0.40900767	0.033969715	0.86542666
brca	baseline	TCGA-E2-A1LE-01Z-00-DX1.22856B2A-FBAA-4530-AEEC-E8F77BDA7F7F	221.61627	18.68422	2.3891985	-1.3913804	15.153675	194.44617	32.0654	-0.35138363	-0.23528364	15.143431	210.68018	21.954416	0.004035341	-0.40626383	15.151855	153.84012	5.6035695	0.56123894	0.06602696	0.8693559
brca	baseline	TCGA-E9-A5UP-01Z-00-DX1.135466CC-601C-48B2-935D-42F8D7C4CDF7	187.30751	33.47873	-0.25353494	-0.5254165	11.971666	103.72602	50.78689	0.533624	1.2029886	11.880558	136.97351	40.44918	0.22411978	0.99990445	11.947488	290.1271	7.6339498	0.5575337	0.076107934	0.94948035
brca	baseline	TCGA-C8-A274-01Z-00-DX1.B667DAB1-C944-4285-A312-5E4DDAE0EE78	212.14221	24.886328	2.122213	-1.4563179	15.074112	168.1546	32.56484	0.12304036	-0.114688225	15.062169	194.41998	22.639038	0.32255238	-0.2647274	15.074583	382.12314	10.298004	0.32681474	0.01394612	0.8355714
brca	baseline	TCGA-D8-A73U-01Z-00-DX1.6ECEF7C0-00CC-4AC2-87BD-DBFB6E0DC042	205.9018	23.305897	1.719026	-1.2332958	12.967422	178.57162	28.432991	0.608068	-0.3767262	12.961048	198.40256	19.807337	0.81364346	-0.38812983	12.969124	125.76412	4.4347034	0.6076261	0.07989515	0.8592203
brca	baseline	TCGA-E9-A1NA-01Z-00-DX1.2A2FE8BB-621E-43A2-8449-F8FE730C0487	208.26083	28.300697	1.4191058	-1.2901083	13.896507	148.63377	38.860977	-0.3673553	0.039806157	13.871217	179.53166	28.88088	-0.032929987	-0.294294	13.89311	459.54492	11.680677	0.47293064	0.03904665	0.9097104
brca	baseline	TCGA-AC-A7VB-01Z-00-DX1.62D7FDB3-280D-43B2-92EA-AB810384B0B7	152.17105	46.02977	-0.028805349	0.50369173	12.942614	111.01436	57.638634	0.90421426	1.1984715	12.86476	153.4055	43.417233	0.24138743	0.72504103	12.949162	434.1578	8.848919	0.5317277	0.04527819	0.9080236
brca	baseline	TCGA-AN-A0FS-01Z-00-DX1.104368C2-28DA-4E43-8B27-78336AD5ABC8	183.82204	35.96958	-0.17050429	-0.7061423	12.062203	133.15703	37.782696	0.89174837	0.8633715	12.043942	172.56958	27.76116	0.36437044	0.2753079	12.069742	220.18951	5.1908693	0.7256623	0.17532083	0.8982541
brca	baseline	TCGA-AN-A0FY-01Z-00-DX1.25F5E2A1-F92C-4FE1-BD90-0CDDE50DC066	181.18811	39.89221	-0.34397787	-0.5737543	14.837227	138.7211	46.590626	-0.06874972	0.5548438	14.807408	171.35475	35.103508	-0.2046759	0.1651595	14.841983	617.2601	14.495056	0.36972675	0.031105215	0.8958132
brca	baseline	TCGA-D8-A1JG-01Z-00-DX1.BA6D5CC7-3A9B-4D17-A86A-B159D345A216	211.34251	18.772919	1.2266008	-0.91397667	14.450941	173.3013	30.549522	-0.13129961	0.14384843	14.439368	195.7752	21.544268	0.115941375	-0.023211118	14.448917	294.8553	9.067326	0.42823008	0.027993249	0.8874231
brca	baseline	TCGA-E9-A295-01Z-00-DX1.ED6CC024-56E7-45A9-B41F-F84550A899F7	214.16049	22.381254	2.3423784	-1.568948	15.343738	153.81229	31.818668	-0.112357214	0.186728	15.327988	181.96785	23.849375	-0.10779446	-0.07031979	15.340873	308.95615	8.804522	0.5303109	0.038679693	0.8907369
brca	baseline	TCGA-D8-A1Y3-01Z-00-DX2.B9BD14AF-52A6-4241-B3B3-03F8F5DFC8DA	200.66852	31.593554	0.77303755	-0.8799227	16.34319	181.01219	39.061447	-0.07840821	-0.4067231	16.33175	201.3958	27.599964	0.6828931	-0.59193474	16.346634	646.9571	14.741809	0.3312298	0.015052883	0.82867193
brca	baseline	TCGA-AC-A3EH-01Z-00-DX1.30160436-4DE9-4F99-87E2-214E3CA47289	166.04889	27.959589	2.2452812	-0.40657777	13.610626	108.25064	33.521225	5.077904	1.7186544	13.582035	155.1167	24.668917	3.4568737	1.1312888	13.61337	290.6338	8.142335	0.5121248	0.05678571	0.95694095
brca	baseline	TCGA-C8-A131-01Z-00-DX1.5CB27A29-9951-40B9-B4DB-26A4D2EA89B8	180.62827	23.852907	0.38011804	0.20169128	15.100965	138.8501	35.43014	0.57346904	0.73329544	15.078069	176.06982	24.323748	0.44100347	0.43354002	15.100241	424.07413	11.589097	0.41159	0.023344016	0.91453016
brca	baseline	TCGA-D8-A1J9-01Z-00-DX1.F81FA9EF-8129-4E17-A9AD-2B850782CC18	203.3511	21.351137	1.1556228	-1.0300771	16.0093	179.58553	26.488789	0.27843627	-0.41152495	16.003813	199.74895	18.250134	0.76012594	-0.48942655	16.010801	262.19244	8.772326	0.43512493	0.02921848	0.8617677
brca	baseline	TCGA-A7-A4SC-01Z-00-DX1.171E89D2-2D64-4C3F-A42C-B1167654858B	216.6482	21.96009	5.137812	-2.0541928	12.367759	189.75566	29.363733	1.455295	-0.662909	12.36069	204.02182	21.840408	2.0670893	-0.8633614	12.367374	43.756744	1.607436	0.8560873	0.42666385	0.9128559
brca	baseline	TCGA-A8-A06U-01Z-00-DX1.56070AB9-A73E-44B8-8051-D93E8F881BBE	226.2113	42.980934	1.6274062	-1.6462466	14.667966	218.16621	55.13022	0.64656764	-1.4291642	14.650834	234.55687	25.317368	2.963195	-1.817855	14.682362	406.14825	6.781521	0.75929177	0.2955852	0.8741883
brca	baseline	TCGA-AR-A1AM-01Z-00-DX1.B3F006D9-9386-41E5-B0B1-B0832EE104A0	218.98564	42.183727	2.063198	-1.761463	15.24582	206.60706	61.95455	0.45188043	-1.4387624	15.2116585	215.85742	45.01007	1.0601912	-1.5564855	15.242309	114.30962	2.921698	0.833942	0.20330101	0.96329534
brca	baseline	TCGA-EW-A6S9-01Z-00-DX1.4A8CD2D4-D528-465C-82DC-9CAE35DD424B	194.9407	29.155695	0.08210184	-0.49670267	15.827028	164.05504	39.757435	-0.37578025	0.2966373	15.809213	190.01707	27.543934	-0.31156757	0.13618556	15.828102	390.94366	10.271085	0.45242873	0.038824797	0.8861155
brca	baseline	TCGA-A7-A0DA-01Z-00-DX2.90C93176-C3C6-41B3-B34B-B16F1A1779E6	184.71451	39.09731	-0.6282892	-0.40622455	13.560421	150.65807	50.35241	-0.7877835	0.28486204	13.527469	181.91801	35.62411	-0.63014823	0.07270423	13.564559	176.64096	4.5982265	0.71086943	0.09122624	0.93635094
brca	baseline	TCGA-E2-A573-01Z-00-DX1.D6633BC2-524D-4153-952F-6B1D8D067370	182.7092	28.206125	-0.027390314	-0.49560896	13.565234	155.56625	27.236994	0.6799777	0.14247636	13.562124	182.94046	20.753418	0.8940457	-0.21864036	13.571079	234.52159	5.9864025	0.6317809	0.08550774	0.8661371
brca	baseline	TCGA-AC-A2QH-01Z-00-DX1.00B8BFFF-F1E2-4F99-A969-8DD7EE4F8E0B	200.80632	27.887093	0.032552924	-0.1954093	14.976313	159.90822	45.8704	-0.45929998	0.727344	14.946589	191.92496	29.094883	-0.3073783	0.5915284	14.974889	264.83893	8.624345	0.4602646	0.03111911	0.9275448
brca	baseline	TCGA-E2-A1IN-01Z-00-DX1.F63F004F-847D-41B0-BAEF-3189D4965838	210.62709	20.529732	1.1558775	-0.7290479	14.138038	177.35612	29.05271	0.7898912	0.3770646	14.129571	200.88525	19.672628	1.0672907	0.29892182	14.138157	56.411953	2.3878632	0.73340595	0.19610003	0.92549086
brca	baseline	TCGA-C8-A1HG-01Z-00-DX1.F2AB6D0F-4D6B-491F-915B-92E838E79D67	168.39456	38.651844	-0.27002665	-0.5270636	15.270031	124.75739	38.929665	0.388466	0.35467958	15.24872	165.28185	28.999653	0.39393148	-0.08953758	15.282518	602.11694	13.330778	0.46586317	0.039006006	0.8953364
brca	baseline	TCGA-BH-A1EU-01Z-00-DX1.5A0956EF-0100-47FD-9026-1994CF22D0F1	198.63876	22.653828	0.51023155	-0.6027599	15.611704	129.65173	34.904804	2.9382162	1.6147242	15.585549	181.24466	20.794254	1.9880533	1.1623629	15.612059	221.19862	7.4386563	0.5060605	0.10551186	0.9484988
brca	baseline	TCGA-E2-A576-01Z-00-DX1.2E045763-7EB0-48F5-8C47-E4B84287D739	194.23521	40.871655	-0.2960052	-0.695916	13.16924	172.78964	47.811073	-0.8775351	0.050789297	13.153733	196.1421	33.051804	-0.5556333	-0.14168987	13.178549	132.93439	3.8684316	0.7148906	0.113294326	0.8800241
brca	baseline	TCGA-D8-A1JF-01Z-00-DX1.224EDA43-F822-4A88-814A-BA7D4C60F8CC	213.78488	17.406717	3.6871517	-1.5406896	14.981739	181.44783	26.116438	0.57817507	-0.4311884	14.974496	201.41072	18.367903	1.037349	-0.54716027	14.980968	144.69864	5.394309	0.57982993	0.08491632	0.86165833
brca	baseline	TCGA-A8-A09A-01Z-00-DX1.78773A6C-BA8A-46BE-AC2A-9C6FDAB45622	193.81256	38.76597	0.33796766	-0.45197356	14.462506	184.17552	43.328785	0.06115338	-0.20481545	14.454556	222.59363	21.505432	3.3302717	-1.5817001	14.478736	497.37	10.03676	0.5810855	0.18748827	0.85862356
brca	baseline	TCGA-B6-A0IE-01Z-00-DX1.E6C4E5C0-338C-481D-B691-0385E8D090B1	201.92119	23.520708	0.66504127	-0.9048675	14.957734	145.03934	36.59054	0.07817582	0.41718912	14.93313	188.24629	22.798779	0.054024152	0.009284699	14.957437	354.64133	9.938171	0.48767403	0.029707544	0.90433
brca	baseline	TCGA-D8-A27H-01Z-00-DX1.BE9DFDD4-97C5-4327-B1DA-4B34A6F267C5	209.06256	27.997578	1.0792805	-1.0861651	14.625933	194.5968	33.528553	0.31696746	-0.711906	14.619714	210.24742	23.328981	0.47234434	-0.6426532	14.62912	201.0121	6.2655168	0.563545	0.06492983	0.8358467
brca	baseline	TCGA-EW-A3U0-01Z-00-DX1.526F60F9-D1EB-4613-B428-18A1FC0BAAE2	199.86539	23.64033	0.7999827	-0.5799915	14.79416	165.96088	35.010693	0.05524854	0.536316	14.779489	189.04012	25.099445	0.26704592	0.261003	14.792583	236.74135	6.656536	0.6133273	0.063131616	0.911475
brca	baseline	TCGA-C8-A26Y-01Z-00-DX1.166EE604-4EF3-401D-99E9-3A9711316CC4	184.71016	27.720602	0.30348834	-0.39367595	13.897742	136.36562	39.731903	0.12917742	0.52123797	13.867347	167.45053	29.822515	0.06589292	0.26035145	13.893517	358.24323	8.824983	0.54247785	0.050837204	0.8991633
brca	baseline	TCGA-A2-A0ER-01Z-00-DX1.18123C1B-A0CC-4957-9373-5FFAB985C2E8	182.15726	36.349354	-0.31175533	-0.56443274	13.082373	128.52048	52.424816	-0.8001856	0.35237917	13.019278	178.46217	33.206482	-0.6942578	-0.055462275	13.085856	385.72617	8.685622	0.54638857	0.045108102	0.9152584
brca	baseline	TCGA-BH-A0DG-01Z-00-DX1.D3C4F57F-608F-46AA-A978-B558117C9DFB	192.37024	29.99144	-0.1135136	-0.50240296	15.164339	147.54736	39.317165	0.15907632	0.7257111	15.142608	178.78621	27.297756	0.07918299	0.54990965	15.165516	332.62134	9.02501	0.5209284	0.041511185	0.9144483
brca	baseline	TCGA-BH-A0B1-01Z-00-DX1.CC60D284-04FB-4B73-90AA-FCE9185DADB6	175.70186	37.186165	0.37721604	-0.60880214	14.471996	126.3037	47.305084	-0.015224977	0.6512201	14.427317	161.41144	36.93616	-0.18822952	0.21500869	14.469694	241.33952	6.1783066	0.57557595	0.0504268	0.9089981
brca	baseline	TCGA-A2-A04R-01Z-00-DX1.BE3661A3-A2A0-4248-B7D5-D8986E529B6C	189.73178	32.06395	-0.40932533	-0.55295026	15.037511	118.75249	44.46151	0.39092502	0.9777252	14.986705	179.52661	26.634392	-0.18432543	0.3149918	15.041503	467.905	10.571816	0.49332345	0.045772724	0.9109466
brca	baseline	TCGA-A2-A0YH-01Z-00-DX1.FBA5E711-8275-45B3-BC20-5A786EE23548	194.98593	21.240498	1.1955471	-0.9861306	14.525095	136.36449	27.058289	0.7962459	0.48323518	14.511784	189.90764	16.758099	1.0423167	-0.3596154	14.527344	185.95221	6.545784	0.5693196	0.07224921	0.9379184
brca	baseline	TCGA-AO-A0JD-01Z-00-DX1.52E3DCE8-32E3-45C0-AB54-7FA0A2F3F722	159.75241	48.81537	-0.6825456	0.043322105	15.962709	113.80955	61.055218	-0.27530113	0.9068553	15.87611	152.0314	45.10334	-0.43049863	0.63404506	15.968427	1118.5121	18.28136	0.41679096	0.020472258	0.87087524
brca	baseline	TCGA-D8-A1XZ-01Z-00-DX2.73D59546-C003-4DED-80D5-866E7055EC79	178.46547	38.601627	-0.14930587	-0.68602175	14.974205	152.22343	43.247974	-0.39687997	-0.24613808	14.95634	182.04999	31.751684	0.032040704	-0.5196111	14.983503	339.33936	8.237949	0.525324	0.03254459	0.8794878
brca	baseline	TCGA-D8-A1XA-01Z-00-DX1.36A807F0-2D35-4CE3-8A27-CC59181B1A3D	214.39273	19.697615	2.5903108	-1.372098	13.107337	197.55492	23.931421	1.0993178	-0.57818025	13.104179	212.80241	16.208647	1.3180562	-0.58712494	13.108818	71.37396	2.728177	0.7367019	0.1484892	0.8613082
brca	baseline	TCGA-D8-A1XU-01Z-00-DX1.769DBC38-6F0D-425B-A904-79EBA1C119EF	211.48544	16.628412	2.025893	-0.9769333	14.979654	192.51819	21.72349	0.68983144	-0.25233686	14.976361	208.25978	15.210684	1.6581808	-0.3773338	14.980139	174.77386	6.5851984	0.49014068	0.04934583	0.8884157
brca	baseline	TCGA-E2-A1IU-01Z-00-DX1.E2F24814-24BA-4158-8841-F27A8E100589	205.08994	23.232409	0.08718129	-0.7434075	13.132064	147.56148	34.498848	0.5079121	0.81340325	13.112361	174.85602	25.662947	0.31308356	0.6698635	13.128175	250.18437	7.396567	0.526668	0.046162304	0.8999674
brca	baseline	TCGA-AR-A0U1-01Z-00-DX1.276433E7-E841-42D2-AF21-762F2FEA3B9B	181.77873	27.328863	0.06123523	-0.33523175	15.181893	128.8512	34.180256	1.673894	1.029676	15.160004	163.59337	25.689247	1.1083537	0.6274235	15.1814165	354.41724	9.252834	0.5317927	0.07079705	0.93234026
brca	baseline	TCGA-B6-A0RE-01Z-00-DX1.8933BDB4-EF8D-41FA-9A50-05BB3AB976E5	188.67644	27.628988	0.41657865	-0.6832647	14.766209	97.61869	33.376408	2.844457	1.1517346	14.721876	153.38106	24.335897	1.6099538	0.27109954	14.764801	216.47937	6.6144457	0.5794299	0.043750037	0.9545016
brca	baseline	TCGA-E9-A22A-01Z-00-DX1.d986c9eb-2c54-4663-a54b-04c0756db6db	211.47852	22.878452	2.1947553	-1.4715204	15.482485	169.902	31.13268	0.29503706	-0.28502664	15.4712715	197.72183	20.919443	0.64191747	-0.5134773	15.482981	310.66995	8.925957	0.4856499	0.030632365	0.89935964
brca	baseline	TCGA-B6-A0X0-01Z-00-DX1.5D67D9D5-C2F0-40BE-A661-E25B6A6287A2	173.87596	38.06731	-0.91176355	-0.21968225	14.835241	121.20554	46.285152	-0.20984744	0.66304636	14.789061	171.31075	30.250677	-0.34445268	0.30369684	14.844534	304.67828	7.703351	0.5441647	0.045128897	0.9320295
brca	baseline	TCGA-A8-A08I-01Z-00-DX1.96A0065E-5430-40F6-835E-1A7238A79DDA	214.70012	47.693066	0.13795885	-1.0606769	14.521965	206.39711	55.77019	-0.36926848	-0.87680113	14.508292	229.62814	28.636246	1.6255084	-1.4076363	14.541172	143.12656	2.370518	0.9098504	0.70461655	0.86718833
brca	baseline	TCGA-AC-A2FO-01Z-00-DX1.46929316-D7ED-4D69-B068-409BFFBCEC4D	191.22517	22.119495	0.61507064	0.016326526	12.269024	145.31511	33.571434	1.5802253	1.198595	12.25069	179.0931	24.168818	0.33409718	0.6479643	12.266842	267.376	7.4739137	0.5476791	0.08067966	0.9090792
brca	baseline	TCGA-B6-A1KI-01Z-00-DX1.EFAA08A8-02EC-4A9B-AC6B-79BF2DC5A2AA	203.30101	29.635588	0.86496943	-0.88503224	15.063519	161.22038	50.63025	-0.94607544	0.07398726	15.0238495	194.21457	31.93014	-0.19392899	-0.32609642	15.060824	270.89868	7.192374	0.52898836	0.05194482	0.8709022
brca	baseline	TCGA-B6-A0RL-01Z-00-DX1.B5B6709B-5F38-4561-A0E7-C78F97B33F22	182.33778	32.78171	-0.24552007	-0.42276695	15.561924	114.53263	39.38763	2.203688	1.3022358	15.524145	167.01483	27.045092	1.0762752	0.59931356	15.565877	297.3633	8.505846	0.5094907	0.060171403	0.9402779
brca	baseline	TCGA-AO-A12D-01Z-00-DX1.BA006BAD-5C6E-4099-BC99-3888E69F506E	154.6062	48.982544	-0.48925713	-0.07410782	16.164127	118.68151	55.414116	-0.05574615	0.75045305	16.11096	158.81694	40.759148	-0.16706656	0.3185567	16.184267	1352.3845	20.44058	0.4108052	0.022664772	0.83366436
brca	baseline	TCGA-AR-A0TY-01Z-00-DX1.089EB6B4-9921-441D-84F3-C64C97AFC3B4	163.28046	29.173729	0.47624743	-0.29460692	14.7339325	105.19942	33.800922	3.7058678	1.5086691	14.703157	148.56628	25.859426	2.2122974	0.90907055	14.735819	298.07687	7.727582	0.56498474	0.0630367	0.9604641
brca	baseline	TCGA-AO-A0JC-01Z-00-DX1.C8DD421B-9799-4FE7-9224-5EAC6ED1028E	141.151	45.383076	-0.3939078	0.07073807	15.922146	91.24515	47.889378	1.4801418	1.2045176	15.848663	136.06146	38.02466	0.515185	0.6608174	15.937859	1172.2609	18.751537	0.43578422	0.028401244	0.88722736
brca	baseline	TCGA-AR-A24S-01Z-00-DX1.317C3B19-0D0F-4315-AC2D-C741F09DD775	186.73094	36.969048	-0.408395	-0.2183944	15.192408	140.33159	56.17851	-0.62351966	0.81979966	15.137089	169.27048	41.099884	-0.6562313	0.6264599	15.18407	239.4524	6.5538845	0.6245037	0.13366939	0.94818777
brca	baseline	TCGA-A8-A07J-01Z-00-DX1.FE16248C-D890-4750-A9FC-5F72BE8D8B85	224.62032	32.39388	1.8793851	-1.4249299	14.147835	215.90236	39.880577	1.0056826	-1.1775621	14.140324	233.0693	19.504816	3.9314997	-1.7194502	14.155482	325.12003	6.8991675	0.66497564	0.24283494	0.80794305
brca	baseline	TCGA-E2-A1IL-01Z-00-DX1.46B6AA99-C7CE-4573-B15D-2C56A708B082	220.16167	16.774933	2.355263	-1.4466215	14.444023	178.16151	29.073523	-0.057024866	0.56143665	14.433975	198.12933	20.65619	-0.14904088	0.4837952	14.441679	91.594795	3.5040216	0.6443636	0.09467415	0.9224226
brca	baseline	TCGA-BH-A1F0-01Z-00-DX1.E1557A67-230A-4337-AEC8-158258A917FF	198.75725	28.860632	0.14723222	-0.29139566	14.984011	148.7359	46.989677	-0.17348935	0.83769286	14.947266	191.10013	27.738792	0.19579774	0.41270795	14.984394	251.10161	8.097154	0.52059996	0.051570587	0.94025594
brca	baseline	TCGA-C8-A12X-01Z-00-DX1.2967579D-40AE-4425-BE81-5109713C16B4	211.20859	32.934116	3.8311298	-2.0385919	15.362265	191.3201	43.885094	1.2302309	-1.4163568	15.345473	208.99925	31.26939	2.3223727	-1.6639211	15.363781	310.0474	8.033262	0.4778215	0.036549143	0.8855308
brca	baseline	TCGA-EW-A1J1-01Z-00-DX1.FFC2D5DB-E6D0-4143-A1E7-0A2027846C8C	159.6219	35.073387	-0.37910014	0.1883625	14.824801	118.30489	42.03086	0.86187315	0.93179584	14.789014	162.11072	29.393843	0.35365838	0.5827603	14.832982	449.37	10.16999	0.53655404	0.059648573	0.92669576
brca	baseline	TCGA-BH-A1FJ-01Z-00-DX1.BCED4CEF-2B33-45BA-ABC7-29BEE818F4A3	199.08977	29.323458	0.46276507	-1.0187782	15.183126	154.08871	37.249504	-0.12472752	0.20632008	15.165111	191.82347	23.487495	0.017144985	-0.14097843	15.187087	312.51312	8.2669735	0.5523063	0.053619333	0.90676355
brca	baseline	TCGA-BH-A0BJ-01Z-00-DX1.77BE9A20-3D23-4650-843A-0483BF9DD07B	181.66153	31.226782	0.33310163	-0.5925614	13.676142	114.493614	43.58848	0.7107605	1.1008015	13.624557	153.17656	33.252792	0.23683514	0.7450249	13.6689	377.1711	8.506955	0.5424962	0.046354603	0.9180775
brca	baseline	TCGA-B6-A1KC-01Z-00-DX1.4DD3E48B-F434-499F-9FF1-0FFD2883A375	176.52147	43.530373	-0.46436083	-0.55562884	15.319508	133.65245	51.762306	-0.5878692	0.26331744	15.275039	177.5111	36.354874	-0.40325755	-0.23607807	15.330603	581.91595	11.275706	0.52413654	0.07706716	0.87868524
brca	baseline	TCGA-A2-A0D4-01Z-00-DX1.35E43827-DABC-4685-A62A-333672923349	199.51286	37.973656	-0.67923886	-0.5521839	14.15939	166.85147	58.50661	-1.4700937	-0.028981946	14.114485	200.22903	34.51568	-1.1365995	-0.24357204	14.163237	327.7537	7.935419	0.5393054	0.056561153	0.92159843
brca	baseline	TCGA-A8-A086-01Z-00-DX1.E5FD8C53-2068-4018-B3C0-08EED253ACD2	209.96823	44.404793	0.8235319	-1.2294428	15.084824	197.47217	52.517494	0.06061263	-0.89665157	15.069873	223.93735	26.647749	2.4967704	-1.5879563	15.102441	263.53174	5.0190105	0.7839605	0.46707255	0.8872703
brca	baseline	TCGA-A8-A07G-01Z-00-DX1.37E8A762-8141-4BE6-935A-B3DCB712BB4A	239.68547	18.741467	8.298886	-2.5071008	14.46586	234.87926	23.19782	5.888779	-2.1054358	14.463852	243.70761	9.303143	10.437987	-2.1766284	14.468411	155.61026	4.4213576	0.69550365	0.3299307	0.69064486
brca	baseline	TCGA-BH-A204-01Z-00-DX1.9DCE8242-E862-45AB-9452-D7299110973F	176.21652	37.01395	0.24720678	-0.5563593	15.728283	115.203995	48.00209	0.87163866	1.0336287	15.67006	164.48721	32.98183	0.5145817	0.48337397	15.731976	625.73615	13.3635025	0.45046857	0.029037653	0.9116889
brca	baseline	TCGA-BH-A1EX-01Z-00-DX1.16B6A817-6729-446E-9FCF-A4A333C5295D	200.26009	25.279278	0.13307706	-0.19797915	14.983952	150.91054	38.301403	0.8649655	1.0740824	14.961684	194.57932	22.13928	0.88473874	0.7923616	14.985728	208.11418	6.1367636	0.5789839	0.08487736	0.92260617
brca	baseline	TCGA-A8-A094-01Z-00-DX1.6750B72A-FEC7-49FA-8520-FCF101CA59AC	216.21385	28.1359	1.3497517	-1.0464147	14.702471	208.7458	31.94355	0.70135224	-0.78074294	14.699061	234.36206	11.70011	7.834714	-2.052388	14.710161	231.37749	5.9411416	0.68200094	0.31227076	0.83654964
brca	baseline	TCGA-A2-A3XX-01Z-00-DX1.03C6D70F-2833-4E97-91B7-DE70CD083D92	186.48619	25.705654	0.04548099	-0.32266116	14.835827	111.723976	26.932192	5.215639	1.5834522	14.818577	177.96797	17.492176	2.5189135	0.20067059	14.840734	153.61087	5.0656457	0.6257158	0.07869434	0.9468331
brca	baseline	TCGA-A7-A13E-01Z-00-DX1.891954FF-316A-4562-AA14-429631944F22	157.26991	42.163876	-0.46035025	0.01955601	13.538076	125.68096	46.823677	0.39851603	0.7227275	13.507312	163.96169	34.46279	0.25982738	0.3131006	13.553033	219.77171	5.3304744	0.71586204	0.08147187	0.9454173
brca	baseline	TCGA-AC-A3W7-01Z-00-DX1.189BB448-ECBA-4042-8A35-4B787271E8FE	222.93372	21.807487	0.04350812	-0.21982951	12.150877	179.75044	49.592644	-1.2747074	0.4650303	12.118513	205.7174	32.24877	-1.1898422	0.37219584	12.143584	111.52134	3.458685	0.77243274	0.18583865	0.92804855
brca	baseline	TCGA-AR-A1AK-01Z-00-DX1.0AFFA0B5-D1A6-43E9-892A-7CB16A79E5F9	167.16203	40.07761	-0.4592797	0.37119713	15.128344	112.73139	57.972336	0.4984149	1.3048687	15.0406	149.61943	42.871666	0.21095191	1.0449922	15.118495	372.41293	9.603342	0.52255404	0.05810227	0.95303214
brca	baseline	TCGA-AR-A1AW-01Z-00-DX1.E527CA46-D83F-4055-8C7E-AEFEF13C1E29	176.65067	48.54775	-1.074074	-0.023998048	15.6274605	134.68103	70.677986	-1.2703514	0.5913908	15.533272	164.2683	52.289917	-1.219775	0.42638877	15.616523	308.12384	7.584706	0.64791495	0.091236785	0.9586459
brca	baseline	TCGA-D8-A145-01Z-00-DX1.34D4EC27-7FD7-4BE2-95A4-CA521CB5590E	207.87105	28.18533	0.72435606	-0.92443246	15.752355	187.75433	37.7312	-0.55485415	-0.22708152	15.74116	204.88483	26.003195	-0.20277971	-0.33146125	15.753825	343.4996	8.873453	0.5266134	0.023316145	0.83399224
brca	baseline	TCGA-A8-A093-01Z-00-DX1.1C8056D1-11CD-482D-9A23-3A9D1B4E63F0	223.76756	35.084694	2.0895097	-1.486998	14.043826	215.37032	42.61375	1.0791396	-1.2019306	14.0355215	235.8032	19.28224	4.8762827	-2.0133195	14.053875	96.61137	1.9370794	0.9106543	0.74164796	0.86253756
brca	baseline	TCGA-AO-A1KP-01Z-00-DX1.612442AB-24E2-489B-9838-7CEE82BCD605	183.74596	35.13502	-0.13451207	-0.6548027	15.447065	153.80069	36.16265	-0.02566662	-0.006477338	15.438019	183.8025	25.59231	0.11545725	-0.16586865	15.456647	651.3336	14.187257	0.33673224	0.011710866	0.82232505
brca	baseline	TCGA-BH-A0BZ-01Z-00-DX1.45EB3E93-A871-49C6-9EAE-90D98AE01913	193.09218	38.913925	0.25230673	-0.7114968	15.939651	164.4178	49.908886	-0.7917382	0.17198166	15.914491	189.72838	34.963154	-0.52408284	-0.048083253	15.944246	353.0746	7.9740543	0.64338535	0.1251186	0.9029014
brca	baseline	TCGA-A8-A08P-01Z-00-DX1.431A1290-9CF4-4CE7-A9F0-13F9ADA46ADA	210.99625	40.86681	0.48662296	-1.0505328	15.136846	187.7449	53.829754	-0.60810065	-0.4961168	15.112436	227.5151	24.013872	2.9009783	-1.5488464	15.1515045	585.40173	11.857851	0.49671835	0.13775526	0.8471634
brca	baseline	TCGA-E9-A1RC-01Z-00-DX1.8e1008da-b17b-4096-a070-f536fe8ce52d	199.90204	28.634	0.2829869	-0.8937583	13.21924	144.8062	29.952509	1.1714597	0.053160876	13.208065	179.5263	21.265043	1.9169596	-0.36902016	13.222871	132.00015	4.7794137	0.6039851	0.04718355	0.9749376
brca	baseline	TCGA-A7-A5ZV-01Z-00-DX1.21F2EA4A-4F31-43D6-A036-E20E326AF37E	188.86212	44.39454	-1.3583094	-0.05400791	14.573344	145.0356	76.63139	-1.7004383	0.27998686	14.460237	170.41159	57.34164	-1.6163309	0.17816718	14.544525	165.1061	4.0291467	0.7718703	0.14093679	0.96914476
brca	baseline	TCGA-EW-A423-01Z-00-DX2.5EF1CF39-600A-4ED3-A5A2-AF4435A5F8B5	162.1949	38.326492	-0.36806527	0.16165757	15.606745	116.47725	48.61111	0.56584394	1.0072417	15.553346	154.37282	36.136005	0.21651338	0.69466364	15.608393	588.68005	12.493355	0.47132736	0.042477474	0.9121865
brca	baseline	TCGA-AC-A5XU-01Z-00-DX1.1AEEFAAF-0906-4086-8022-13B689FAB9F5	171.02614	39.157173	-0.44847184	-0.3092293	15.056241	136.64903	46.566517	0.01761429	0.39051825	15.024818	174.18585	32.86096	-0.03717211	-0.039792676	15.065605	462.9888	11.461332	0.4233938	0.02056829	0.91772187
brca	baseline	TCGA-A7-A26J-01Z-00-DX1.86A92FBD-F346-4206-A1BE-0CBA1596135F	188.13283	50.67117	-1.2365601	-0.33452943	13.374017	161.89693	71.49519	-1.6983225	-0.017753297	13.309519	186.62033	50.56733	-1.5519853	-0.12659575	13.374481	102.59668	2.6687999	0.8464433	0.17610735	0.9674158
brca	baseline	TCGA-E9-A1R5-01Z-00-DX1.b870d5eb-6259-4b49-86e4-569a9e32ecd5	192.12216	27.992722	1.9617562	-1.2287303	14.092567	125.18101	28.902246	1.0751519	-0.46315855	14.075032	165.86147	22.092224	3.9297442	-1.1960204	14.09448	161.03815	5.906152	0.5576348	0.029288383	0.9811206
brca	baseline	TCGA-AR-A24N-01Z-00-DX1.563E9160-9E09-4E3F-8CE9-FFED0AA52927	184.90747	35.442455	0.005086206	-0.44501868	15.823704	128.81288	51.478973	0.22724395	0.9756303	15.7680435	161.17767	38.92059	-0.042897098	0.6308704	15.81456	349.32547	8.8373575	0.5692877	0.09336898	0.9387335
brca	baseline	TCGA-E9-A22B-01Z-00-DX1.01692f98-bd7c-4b02-990c-53560276baa0	217.99278	21.336075	2.3797333	-1.4568331	15.150661	186.6821	32.812653	-0.15209278	-0.25311428	15.139782	207.8437	21.591942	0.36149877	-0.5026078	15.150204	250.215	7.3856945	0.55907387	0.07190796	0.9056969
brca	baseline	TCGA-D8-A1XR-01Z-00-DX1.7F443346-C564-47B6-9736-6944230CAF46	197.72765	26.75194	1.1733326	-1.1103851	15.828001	167.75865	33.30506	0.29954097	-0.14334609	15.817374	192.15306	23.050947	0.58029765	-0.2921405	15.830413	365.56354	9.707651	0.43811676	0.019848023	0.87091416
brca	baseline	TCGA-B6-A0X5-01Z-00-DX1.02A9FF1E-EA20-4F2D-A2BB-427A287DE3FD	169.45203	32.98941	-0.79232144	-0.13791668	14.10001	95.245415	36.989906	1.2244154	1.0846124	14.048989	151.93251	26.604698	0.24293815	0.5675757	14.10437	307.8817	7.9786572	0.5786111	0.04832556	0.9453094
brca	baseline	TCGA-E9-A226-01Z-00-DX1.14f1f4c7-4e6e-4574-af20-60d2ab511b2a	195.9991	27.673801	0.58573645	-0.874917	14.316817	139.56676	34.675777	0.84260523	0.57962286	14.296805	176.29137	24.29296	0.85451376	0.2109063	14.317823	291.86224	8.555931	0.5184794	0.053290743	0.93076044
brca	baseline	TCGA-AC-A62V-01Z-00-DX1.2D8994FD-58B8-43C1-B99D-AA964E7DFD60	172.52905	32.669476	0.24599625	0.14557336	13.210172	135.19395	39.647583	1.3863425	0.8340252	13.186522	175.2183	29.07554	0.7658932	0.4011645	13.214601	479.3145	10.358956	0.56546223	0.0709908	0.91202384
brca	baseline	TCGA-C8-A26W-01Z-00-DX1.CFF07941-6CD1-4CF9-BE5F-387DA67B66CC	172.00436	36.10669	-0.12937473	-0.09807719	15.901198	134.79684	46.893963	-0.026165979	0.5916816	15.864211	167.34079	35.009937	-0.07154706	0.2628168	15.901953	618.43524	13.221868	0.475964	0.036963847	0.8978876
brca	baseline	TCGA-D8-A1XS-01Z-00-DX2.ED8BBDB4-CEA6-4E47-8214-4666F3CC6E44	181.26802	32.08505	0.74156183	-0.99005085	15.473207	148.42372	36.24117	0.08140692	-0.36170593	15.458332	179.16154	26.426096	0.5220989	-0.58428174	15.478851	411.66895	11.063591	0.42666373	0.022328451	0.9200229
brca	baseline	TCGA-BH-A0GY-01Z-00-DX1.E1AEAA36-94FA-41ED-851F-7BB11DD3C06D	193.09573	35.985767	0.42914516	-0.8141287	15.179586	165.07387	45.116035	-0.66224957	0.051149808	15.159846	190.99863	31.286114	-0.36243373	-0.15396671	15.184594	286.23282	7.076712	0.6140148	0.072966866	0.89687777
brca	baseline	TCGA-AN-A0FK-01Z-00-DX1.8966A1D5-CE3A-4B08-A1F6-E613BEB1ABD1	176.32492	48.571964	-0.947645	-0.20815001	15.135489	133.89957	61.95173	-0.69388956	0.73616976	15.073118	170.11223	43.67017	-0.7589567	0.47115007	15.142962	316.30264	7.780576	0.6539732	0.12530904	0.94983727
brca	baseline	TCGA-A2-A1G1-01Z-00-DX1.E52A474F-DE13-41CF-94D4-D00BAC46ECF4	201.6925	26.988283	1.2204314	-1.0611742	14.533949	149.43707	38.103436	0.26365823	0.2491022	14.510419	177.14507	28.307194	0.33946154	0.053815518	14.530544	242.44835	6.2627397	0.664329	0.09432968	0.90920633
brca	baseline	TCGA-EW-A1IX-01Z-00-DX1.72AE0E0F-B213-454F-8275-76A7C43FAB86	178.70859	38.691532	-0.73001266	0.21948096	12.8403	135.57727	60.16391	-0.9182446	0.7401802	12.770573	165.3548	44.59832	-0.9293791	0.60954976	12.828595	367.14844	9.067098	0.50100833	0.032626677	0.916445
brca	baseline	TCGA-A2-A3KD-01Z-00-DX1.E400D529-A0D1-4C78-AD5C-33EB0508B128	227.73358	23.380905	6.282424	-2.4508388	15.636352	179.84337	54.949783	-0.7460068	-0.8751905	15.588848	213.08862	30.387657	0.3058313	-1.1618088	15.631297	237.83206	6.058733	0.6143712	0.107330345	0.90995675
brca	baseline	TCGA-AC-A2FG-01Z-00-DX1.0F13DE40-9F7A-42C6-AB3D-02E8521B690A	182.07126	27.954027	1.0224328	-0.34206668	12.300013	132.8183	36.85456	2.6076639	1.4556565	12.276828	170.75627	26.093718	1.2730595	0.8097541	12.300853	181.7153	4.924015	0.68306416	0.09698796	0.9410023
brca	baseline	TCGA-E9-A1N3-01Z-00-DX1.608fb360-17bf-4f85-b090-b8fc867831a3	214.22581	24.580473	0.9733693	-1.2097392	13.799382	158.10513	36.298473	-0.46984723	-0.153627	13.778988	186.69652	26.296225	-0.14783208	-0.38439313	13.796134	275.9244	7.9672384	0.5836174	0.06842714	0.91192853
brca	baseline	TCGA-A8-A06X-01Z-00-DX1.21F19EDD-ABCB-4398-B210-D795BB7A34E3	207.8411	26.838142	0.30381817	-0.7647715	14.254092	185.50786	35.823414	-0.24062155	-0.38979185	14.243276	230.66585	12.862577	6.107104	-1.9035472	14.26118	278.37286	7.0179257	0.62511045	0.2516308	0.8476793
brca	baseline	TCGA-AN-A0FN-01Z-00-DX1.CAA3C2D0-7E74-48E5-ACB7-487434C7AAD2	191.02113	28.844574	1.2028708	-0.98063415	13.121768	144.87978	36.63897	0.54266614	0.5861982	13.102449	180.45845	25.895853	0.47420457	0.13017404	13.123609	176.30759	4.760596	0.73303	0.1848788	0.9309614
brca	baseline	TCGA-C8-A26V-01Z-00-DX1.6E86DF74-D575-4969-8142-963D9DF5208F	168.65892	28.934084	0.8027937	0.7247885	14.877866	101.7775	45.243595	2.8748274	1.7351109	14.807209	145.33298	33.294086	2.0341587	1.3662441	14.867821	475.74692	11.465317	0.4591561	0.04061352	0.94161266
brca	baseline	TCGA-BH-A0DV-01Z-00-DX1.2F0B5FB3-40F0-4D27-BFAC-390FB9A42B39	170.84213	29.92245	1.7726313	-0.6595478	14.569587	112.31477	33.85634	4.8047724	1.6689422	14.544505	150.98012	25.882694	3.6737819	1.1945857	14.5719	349.43045	9.011502	0.47348276	0.019739093	0.9204154
brca	baseline	TCGA-B6-A0X7-01Z-00-DX1.A2AA8FE9-CF43-434A-AE72-7277D124BD0A	201.36751	28.572233	0.93964916	-1.1914549	14.098482	120.307724	35.76844	1.1867251	0.9414406	14.067059	168.2011	24.555868	0.6065089	0.4885901	14.098755	236.26587	7.327911	0.46583408	0.03661345	0.917489
brca	baseline	TCGA-D8-A1JC-01Z-00-DX2.854ABF5D-40F1-48AE-802F-97D75497F1FD	182.37926	32.52634	0.37124813	-0.48266628	14.980968	166.33076	37.379963	0.020562867	-0.08738847	14.9714985	192.80656	26.026432	0.55028164	-0.3594914	14.988315	270.56848	7.6816	0.47383413	0.023786535	0.876864
brca	baseline	TCGA-D8-A1Y3-01Z-00-DX1.8AA5F695-A06C-4DEA-AD71-16254A48B218	193.39378	33.143578	-0.28487438	-0.5238115	15.676363	173.38046	41.530632	-0.64810324	-0.1400528	15.661954	196.44322	27.532433	-0.3095284	-0.23851396	15.681701	284.4666	7.4417744	0.6068892	0.04839765	0.8946651
brca	baseline	TCGA-B6-A0X4-01Z-00-DX1.4B7914DE-3436-4D69-9BC6-F6419D3CC518	189.32605	33.507805	-0.026543055	-0.7516315	15.507177	127.3067	45.074844	-0.06882184	0.617983	15.462303	175.3107	30.233625	-0.10072587	0.050544627	15.50879	455.2032	10.708644	0.499544	0.03401877	0.90711844
brca	baseline	TCGA-A7-A0DA-01Z-00-DX1.5F087009-16E9-4A07-BA24-62340E108B17	149.32298	37.24825	-0.07857073	0.34509963	15.13809	86.48057	43.065987	3.6056032	1.778894	15.062681	130.86569	33.545273	2.3161976	1.2945771	15.138561	420.004	10.6842	0.47251573	0.03921927	0.9552051
brca	baseline	TCGA-AR-A24X-01Z-00-DX1.304BF142-B01A-4AE9-B98C-FB3DE3BEAE57	166.56349	35.61551	0.09378747	0.2968867	14.423427	109.128365	50.10532	1.8508763	1.5999705	14.355194	145.4679	38.05035	1.22474	1.2521378	14.41457	243.79138	7.132745	0.5962328	0.103921264	0.9661031
brca	baseline	TCGA-E2-A1IJ-01Z-00-DX1.00093877-7B01-42D3-857C-987BC1F604A3	219.0807	14.620419	2.2238238	-1.4180489	14.624076	179.21182	22.427382	0.50166464	0.35615143	14.618599	199.99884	16.558828	0.3848518	0.048997555	14.622946	81.22015	3.2891808	0.67879915	0.12183862	0.9168109
brca	baseline	TCGA-A8-A08A-01Z-00-DX1.3BB777A0-8652-4483-8DD6-8EB88AB0A8EF	223.32191	33.11648	0.1917492	-0.97155553	14.642124	211.63713	43.423103	-0.5082128	-0.71556675	14.631243	235.52965	16.462809	1.55008	-1.1235434	14.651294	114.45195	2.8625019	0.8592311	0.6234613	0.89862186
brca	baseline	TCGA-B6-A0RI-01Z-00-DX1.E39951A4-AC6A-4B07-851B-F35CB86D79AA	215.2235	24.238054	1.2790226	-1.1848893	15.521182	173.11218	36.742676	-0.15260549	-0.15355541	15.504529	206.05275	21.861103	0.7943749	-0.6056056	15.522081	215.9533	6.531481	0.5651457	0.073346294	0.88697344
brca	baseline	TCGA-A8-A07P-01Z-00-DX1.2C7C75EF-EEE2-4A42-994C-A1A40850C87A	225.86308	26.544651	1.8749139	-1.2890856	14.056742	213.49944	36.75364	0.61998534	-0.95200866	14.048104	232.88266	17.034319	4.0110254	-1.555104	14.0613	317.0627	7.5349646	0.61137295	0.18579498	0.8095442
brca	baseline	TCGA-D8-A1Y0-01Z-00-DX1.10F40197-4174-43CC-AAD3-8CB85154FB2D	195.44473	27.543762	0.819078	-0.8448923	13.814641	145.95049	39.275383	0.26857135	0.38274208	13.78873	173.83061	29.890852	0.32976454	0.1320437	13.810193	257.64395	6.6248736	0.6160946	0.07054011	0.8888583
brca	baseline	TCGA-A8-A0A4-01Z-00-DX1.06C38F98-F34B-49F0-AFB5-7F0086188346	236.19417	25.607285	6.6905036	-2.2677717	14.698748	230.06511	32.322598	3.717795	-1.7451988	14.694256	237.8897	18.855742	4.3357816	-1.6234474	14.701961	130.9591	2.7104394	0.8609751	0.6285998	0.82280755
brca	baseline	TCGA-D8-A1Y2-01Z-00-DX2.A563ABFE-18DE-4D78-BB66-9CD18D3CBE3A	209.49268	24.060467	2.918459	-1.4469694	15.622755	190.48906	29.063395	1.1768125	-0.5440659	15.617624	208.17348	19.62338	2.3290415	-0.7159718	15.625241	194.55087	6.139545	0.55291283	0.04594368	0.87266314
brca	baseline	TCGA-AC-A23E-01Z-00-DX1.F12A5A87-72CF-42F8-A6EC-8E7FAD80B1F7	200.47983	31.289139	0.32689172	-0.64242685	14.522401	168.6689	41.562534	-0.09700432	0.488825	14.505155	195.71881	27.92717	0.064322405	0.14337832	14.524967	283.29016	7.9298687	0.5355597	0.059103724	0.91679263
brca	baseline	TCGA-A2-A0CK-01Z-00-DX1.C3226BD1-11B0-4034-946A-BAB42958CE85	217.92061	17.783016	2.289862	-1.5490551	11.846997	163.20016	24.36409	0.96849453	-0.25962183	11.839022	199.54733	15.649602	1.4354833	-0.74526757	11.84734	146.50531	4.4709845	0.67373824	0.09926241	0.9097334
brca	baseline	TCGA-D8-A1X5-01Z-00-DX2.E4D28EE2-9C87-4613-BD2E-89FBEF960DEE	191.69385	24.214352	1.1579592	-0.88950044	15.895097	166.14159	29.062714	0.48061854	-0.24936381	15.887637	192.7616	20.364347	1.37727	-0.47914976	15.897754	517.6149	13.935253	0.30897537	0.012382843	0.8298847
brca	baseline	TCGA-A7-A26E-01Z-00-DX1.BA4A7E28-0563-4C23-82D0-AB34A2E79AE3	175.11972	29.030453	0.5688929	-0.43596482	13.535777	126.00829	33.976826	2.9641259	1.4106891	13.516397	163.55798	25.006613	2.0080593	0.97977376	13.53881	107.02476	3.1025877	0.79641104	0.11490704	0.96236646
brca	baseline	TCGA-C8-A8HR-01Z-00-DX1.8E841CA8-1CE2-4242-AC5A-3247075CF8F4	188.82973	23.639318	0.8046842	-0.5105186	13.059174	147.9801	34.345673	0.22527288	0.16954587	13.039857	180.3928	24.738531	0.5021168	-0.14505523	13.057687	492.08597	12.243157	0.4549634	0.0542409	0.87035424
brca	baseline	TCGA-E9-A1N5-01Z-00-DX1.94DE7B4B-3798-4CC2-8A64-77796A58821A	210.26048	27.530802	1.4275261	-1.3248847	14.911483	142.3255	41.420692	-0.5190313	0.295812	14.878048	171.99696	31.91282	-0.41310087	-0.026571253	14.90317	346.17126	9.025001	0.5740586	0.047172133	0.91945
brca	baseline	TCGA-AR-A24M-01Z-00-DX1.D81F1BDF-00DD-42A3-AFFE-55655A877213	192.7986	29.696138	0.71615636	-0.55006737	15.829243	137.6312	47.962948	0.24345078	0.98361474	15.784587	170.03772	34.642277	0.082555704	0.6672426	15.821422	281.1394	8.099442	0.53493434	0.075996414	0.94133675
brca	baseline	TCGA-B6-A0X1-01Z-00-DX1.2A41630E-A8BF-4966-99F5-D5D8036B1759	189.86653	28.532135	-0.49717674	-0.17019007	15.491189	130.97397	39.65704	0.29701483	0.8535931	15.458871	180.22751	24.388374	0.56883353	0.32621238	15.493568	304.0062	9.241987	0.47276488	0.024439475	0.9370881
brca	baseline	TCGA-A8-A08J-01Z-00-DX1.4607286A-033B-4C44-8306-50DB9C596166	228.47194	28.652758	3.1157844	-1.7937557	14.828216	200.34273	54.345158	-0.6851232	-0.7362391	14.796027	231.51848	20.689798	4.6651425	-2.0700548	14.83255	97.24887	2.0167224	0.9028465	0.707145	0.88805467
brca	baseline	TCGA-C8-A1HM-01Z-00-DX1.F93C3F56-3AA6-4D38-B51E-4694CBEA3830	170.14757	30.2178	-0.27212584	-0.14000869	13.260353	103.00025	41.090164	0.34589356	0.84681314	13.200352	139.38136	32.926888	0.04656014	0.5513439	13.24909	428.28995	9.532841	0.56851846	0.05531683	0.9288016
brca	baseline	TCGA-EW-A6SD-01Z-00-DX1.32D8240E-2076-492B-BB95-300A9FCA96E7	187.21672	30.566261	-0.09058725	-0.52112603	15.8109865	154.16745	37.198826	-0.22235505	0.177894	15.795383	185.6142	26.51794	-0.12893902	-0.052453376	15.814561	578.75287	13.368954	0.4263636	0.038882658	0.84957474
brca	baseline	TCGA-C8-A138-01Z-00-DX1.845A0680-23A4-4A58-A9C4-2EE17BDBD371	192.49442	24.19084	0.55616015	-0.20726696	15.411783	123.602066	44.27388	0.6922849	0.9817773	15.359239	158.64696	33.005688	0.39750943	0.64110416	15.3986635	545.5568	12.979412	0.41065857	0.026275149	0.9142875
brca	baseline	TCGA-A7-A0CG-01Z-00-DX2.81138E90-373A-4C12-B9CA-6EEF5F84A5B5	199.66226	33.10819	2.075428	-1.3476235	13.762411	169.9645	39.206455	0.3546016	-0.19890286	13.749606	191.09995	29.110168	0.8393932	-0.4403824	13.765583	246.0333	5.6487656	0.7038035	0.13450901	0.89063734
brca	baseline	TCGA-AR-A255-01Z-00-DX1.E67C081D-50C9-451C-814B-F097B2671300	201.17181	45.73265	-0.9655441	-0.64962184	14.108795	172.62639	73.34707	-1.6458137	-0.343122	14.036608	189.63956	55.684258	-1.4962987	-0.41945162	14.090424	259.50604	5.600455	0.7060133	0.110381715	0.942093
brca	baseline	TCGA-AN-A0XP-01Z-00-DX1.A4EE3970-5C1F-482E-9AED-F1E3C52A776F	204.96164	26.949036	1.3666966	-1.2123967	14.433557	147.74847	38.710598	0.38054317	0.7534427	14.409554	180.46942	27.758787	0.24526106	0.29037756	14.43099	265.19894	8.017875	0.4838423	0.04207518	0.92466056
brca	baseline	TCGA-BH-A0H5-01Z-00-DX1.28F24D4D-EE80-4EDA-BC30-A194E22FD61C	193.14049	33.17548	-0.10951687	-0.7410968	15.661506	170.71936	34.973534	-0.42391166	-0.045476116	15.655679	195.69923	23.940905	-0.20151171	-0.23111123	15.6695385	296.4244	8.307174	0.4819828	0.020456692	0.8602348
brca	baseline	TCGA-E9-A227-01Z-00-DX1.823062BF-3444-489B-AF91-AAD4ECAA1DC7	199.88606	24.270206	0.004210899	-0.6692884	14.577671	144.05458	35.142506	-0.07592307	0.3149839	14.555462	178.96889	24.508078	-0.12049619	0.06851046	14.575872	301.5985	7.996727	0.62588114	0.093968496	0.91162735
brca	baseline	TCGA-B6-A0RT-01Z-00-DX1.6C2BA663-D61B-404B-B62C-B81747B6A3AC	186.79405	34.360157	0.06175129	-0.41986555	15.266522	131.29182	50.45917	0.06568132	0.90157217	15.214423	177.40839	32.82388	-0.023414124	0.35277164	15.267199	430.18665	10.14971	0.47895128	0.03606707	0.91691244
brca	baseline	TCGA-BH-A0HA-01Z-00-DX1.5A2F5C86-E1E7-445D-A4E3-29980FA37708	146.06046	37.878777	-0.25740373	-0.47055012	13.684322	103.23327	34.86438	0.5839552	0.49435368	13.663251	145.83496	28.09379	0.31860474	0.039623518	13.701777	264.00684	8.261173	0.4558347	0.05406667	0.945294
brca	baseline	TCGA-AO-A0JF-01Z-00-DX1.3277D13C-F257-4D4C-AB5C-BEBA2E1A63D8	196.76828	36.00746	0.3995145	-0.7740914	14.96411	161.04018	49.420044	-0.7434812	0.30102697	14.934629	189.45908	34.371147	-0.49326843	0.017269937	14.965378	377.46518	7.5719976	0.63446397	0.09456207	0.8424441
brca	baseline	TCGA-AR-A0TZ-01Z-00-DX1.2D58BE38-03F6-4310-8E06-F1A523FB0904	184.4871	29.382689	0.9341746	-0.9493491	14.806038	122.21889	34.55139	2.0787985	0.961042	14.781095	157.3421	27.109161	1.2427537	0.50337595	14.80493	390.63876	10.097809	0.4999894	0.057533424	0.93641686
brca	baseline	TCGA-E9-A1RG-01Z-00-DX1.044C235A-75AE-4C7D-AC7F-56C8E64354AA	212.56717	23.027227	1.46403	-1.370091	14.8092785	152.0725	24.753904	1.3451502	0.09308292	14.802044	184.09302	17.310818	1.7778329	-0.21837093	14.811014	181.4902	6.595236	0.48934817	0.020407593	0.9721834
brca	baseline	TCGA-E9-A1R6-01Z-00-DX1.59770592-498A-47EA-AE32-42AC1D8E99BE	186.69312	38.360718	-0.15739694	-0.9520194	13.168423	111.86268	32.09718	1.0596346	0.413274	13.149742	150.99	24.530306	0.8247721	0.21897446	13.178227	165.41096	5.146608	0.59837204	0.034828264	0.97630465
brca	baseline	TCGA-A2-A0CQ-01Z-00-DX1.4E5FB4E5-A08C-4C87-A3BE-0640A95AE649	173.00453	32.743065	-0.29867038	-0.046957687	13.80714	121.20341	42.658306	0.95281565	1.0325048	13.767086	174.92883	27.142109	0.49948266	0.3551528	13.813434	212.49068	4.9973574	0.7493423	0.14775461	0.94770837
brca	baseline	TCGA-D8-A1JK-01Z-00-DX1.3190C919-A403-460D-9F6C-D2AB5FD3FD05	211.48938	17.542875	2.3234823	-1.2979217	14.75027	180.33586	24.758034	0.8355904	-0.35597667	14.744146	203.45642	16.527494	2.3469038	-0.6202836	14.750479	147.22021	5.345341	0.6037761	0.09649279	0.893644
brca	baseline	TCGA-A2-A0SU-01Z-00-DX1.22420EE2-4FEB-42F3-9547-4739F0F73D50	169.36931	33.866802	-0.08086528	0.18987082	15.562813	132.22147	40.735977	0.7365799	0.9635551	15.537918	170.30888	28.820168	0.4283433	0.5914552	15.568897	331.848	9.331443	0.41331655	0.016308546	0.921284
brca	baseline	TCGA-BH-A1F8-01Z-00-DX1.8BB026F7-35CB-483F-B665-4C3A3EF47E1B	213.35674	20.294436	1.3547401	-1.1246997	15.127585	161.24641	34.100796	-0.38885522	0.17831917	15.109771	199.04593	20.317863	0.452712	-0.22878021	15.12702	253.9805	7.962812	0.5186432	0.055661418	0.9031
brca	baseline	TCGA-A2-A04Q-01Z-00-DX1.DF7ED6B6-7701-486D-9007-F26B6F0682C4	161.0971	28.679132	-0.23322564	0.06938225	10.2352295	115.41062	34.237465	0.43617523	0.763723	10.20874	165.89188	23.452847	0.015981963	0.29469064	10.2413	119.717606	3.3659918	0.7941621	0.13793778	0.95302814
brca	baseline	TCGA-D8-A142-01Z-00-DX1.F6D58989-9120-40C9-918D-6B1650C1A8E8	201.86981	22.729715	1.9715786	-1.1940091	15.344148	170.3809	29.135338	0.66059214	-0.20577438	15.335753	194.87877	19.949198	1.3009571	-0.43182456	15.345493	244.03706	8.125361	0.4488443	0.017317766	0.8732036
brca	baseline	TCGA-A8-A06N-01Z-00-DX1.E25E65F8-DFE0-47CF-9FAB-B82EE8E321F7	219.41985	45.10075	1.6012325	-1.6143353	15.044609	210.5183	53.963764	0.4485224	-1.2649355	15.030684	228.82607	27.398888	2.3056755	-1.67918	15.061359	455.61554	8.427728	0.64400065	0.21686342	0.8722192
brca	baseline	TCGA-A7-A13H-01Z-00-DX1.FCB33A3C-6209-474C-83C1-02551F242937	194.9326	32.92109	1.2388678	-0.91904575	12.624064	138.49693	50.1902	0.08531516	0.8803897	12.576987	169.8831	36.78481	-0.043225914	0.60263586	12.616517	187.3784	4.3765874	0.7786811	0.22164027	0.93970656
brca	baseline	TCGA-AC-A3TN-01Z-00-DX1.F00E81C7-0CA2-49E8-A30F-DE423538E93C	199.37231	25.911947	0.31470335	-0.72935176	13.575658	168.28912	31.27312	0.60605943	0.41509882	13.567287	198.25668	19.470448	0.76871735	0.19044618	13.57964	164.79892	5.8525786	0.48240724	0.028280932	0.90925044
brca	baseline	TCGA-B6-A0WT-01Z-00-DX1.7ED21DA2-A3D8-4DCA-9742-963879A658D8	190.3595	22.03562	0.6824032	-0.6823375	15.0050955	119.009155	33.27236	0.5948742	0.54306924	14.97328	171.50565	21.968946	0.6046989	0.001537332	15.003748	200.80759	5.9687314	0.6140648	0.04186784	0.9428921
brca	baseline	TCGA-E9-A22D-01Z-00-DX1.b2867437-0add-4b7d-8002-fb09ed961942	189.30106	32.92873	0.587936	-0.912133	15.006467	137.3148	37.86923	-0.0646501	0.053067256	14.98327	174.96863	27.284882	0.24331926	-0.26186618	15.010266	650.9476	13.537587	0.47328037	0.057060655	0.8456779
brca	baseline	TCGA-E9-A3HO-01Z-00-DX1.8C897764-4CD4-40DE-9F8B-7F1BE5FF89C7	197.23741	30.492458	0.13299936	-0.7084927	14.491576	142.45831	40.13453	-0.19273889	0.20850727	14.463653	173.03056	30.118496	0.08146383	-0.053646896	14.48869	307.0946	8.350105	0.5547943	0.047817253	0.9379568
brca	baseline	TCGA-A8-A09X-01Z-00-DX1.17B5BE28-944F-427B-8F90-44885C3EDD36	219.05838	38.691864	0.6793562	-1.1129942	14.629702	207.10713	50.362675	-0.28764948	-0.8200433	14.614016	230.06465	23.455517	2.7638495	-1.5663105	14.641207	100.985435	1.941209	0.9212961	0.7671283	0.8783988
brca	baseline	TCGA-C8-A133-01Z-00-DX1.AFEE2057-2793-49E4-A477-E0DE3F6C67F9	186.90845	40.50632	-0.26298508	-0.9003738	13.495214	154.68376	55.91468	-1.1891822	-0.38099515	13.448926	172.95299	44.594334	-0.86378604	-0.5298726	13.485104	404.37985	9.044257	0.4866453	0.021340666	0.91253746
brca	baseline	TCGA-EW-A1IW-01Z-00-DX1.0DE87057-951F-4887-A2D5-485736D66E4E	178.4095	24.636955	1.3726735	-0.6125937	11.2816725	132.70993	28.489567	3.2351594	0.96808577	11.269269	171.56187	20.271454	2.257021	0.53450274	11.284716	277.63037	7.43358	0.5857766	0.09023968	0.8993634
brca	baseline	TCGA-A2-A0YF-01Z-00-DX1.6166E995-0669-43D6-B9C7-FE39BCE529CF	144.60905	28.202623	-0.24649027	0.08088066	13.585233	99.54484	25.722486	3.1873434	1.1921506	13.572901	148.73781	18.953075	1.7052257	0.66461486	13.596507	215.82901	6.6246805	0.5729929	0.07400333	0.9566617
brca	baseline	TCGA-A8-A085-01Z-00-DX1.0DA29016-AEA4-4E5F-B679-83095A79F5B3	216.80186	36.392582	0.34705353	-0.953105	14.668747	205.84497	43.654007	-0.3056195	-0.65173566	14.659739	233.05856	18.906027	2.693743	-1.4479617	14.680439	391.91956	8.271879	0.63736385	0.22905682	0.83295995
brca	baseline	TCGA-D8-A3Z6-01Z-00-DX3.66566DB7-661D-4002-90C1-B15BF3425903	197.11421	34.100433	0.47264934	-0.805688	12.956943	165.83662	46.88472	-0.62289727	0.057691325	12.931706	186.38301	34.656143	-0.44066367	-0.030858824	12.955341	94.94648	3.0082016	0.7765748	0.18102743	0.9211794
brca	baseline	TCGA-A2-A0CX-01Z-00-DX1.F07C75AB-E568-45CB-B497-37C712490393	182.58578	34.831642	-0.21644302	-0.33115655	14.67324	141.46422	49.795452	-0.7338261	0.38288343	14.63015	185.14044	30.966751	-0.5064564	-0.003761474	14.678027	375.7465	8.334294	0.5710492	0.057698183	0.88349205
brca	baseline	TCGA-A8-A09R-01Z-00-DX1.392580F3-0CE5-4EDB-91CF-814AAD0DB649	203.45674	35.91168	0.12989038	-0.7158922	14.53212	191.98204	41.692772	-0.30197263	-0.43106538	14.523714	224.5231	19.080791	2.5890594	-1.4824572	14.54489	417.3633	9.095547	0.5927818	0.18182267	0.8488767
brca	baseline	TCGA-AN-A0FF-01Z-00-DX1.A23982C3-E0EB-4DB2-84EE-26E0005E3F66	161.43018	40.355007	-0.4695603	-0.14843474	15.136848	112.74357	42.588356	1.6018004	1.0571207	15.101849	154.97327	32.904488	0.64336854	0.54733646	15.147209	422.97742	10.056029	0.5830855	0.09026428	0.94311064
brca	baseline	TCGA-A2-A0T1-01Z-00-DX1.CD1E9C46-18A3-466B-AA0B-24F3055FA851	198.63974	25.098917	0.65551126	-0.8334967	15.154074	135.12383	34.855988	0.7328384	0.64741087	15.129779	167.77945	26.160294	0.661446	0.38105097	15.150336	200.13515	6.2194085	0.56802857	0.09822899	0.93953735
brca	baseline	TCGA-EW-A1P4-01Z-00-DX1.3E9AE553-83D4-4B09-AB7F-D096BCE3BC4D	160.37177	38.768112	-0.3582351	0.3738988	13.996144	118.429115	52.657246	-0.031212248	0.89738935	13.93214	154.96277	39.470043	-0.3020185	0.64515233	13.993716	501.75357	10.506027	0.57234514	0.048129022	0.9064159
brca	baseline	TCGA-BH-A18L-01Z-00-DX1.01D6E3EF-6857-4CC6-BEA1-0BBC1A0B728F	188.07187	38.824615	-0.76411945	-0.51820034	15.402013	144.49728	41.51826	0.11155625	0.5891203	15.38394	175.44565	29.05562	0.17677283	0.4641377	15.410948	408.9434	10.450309	0.44830298	0.04051042	0.90570444
brca	baseline	TCGA-BH-A0C0-01Z-00-DX1.2D32D35A-EB7E-4D0E-BE5F-E56F7B930463	145.66582	32.964417	-0.1874089	-0.056699455	14.57503	86.42259	34.45064	1.6106665	1.0767386	14.526521	131.61845	28.741318	0.6765403	0.5679243	14.577951	532.9633	11.834099	0.44902948	0.029140903	0.94123536
brca	baseline	TCGA-E9-A1RH-01Z-00-DX1.CC9CEDCC-7BF2-4C96-A0F1-C98071DA2CD3	193.58653	31.315006	0.24969374	-0.79111034	14.604241	131.20903	41.723427	-0.24902213	0.24438897	14.5663185	168.37788	31.171337	0.5857809	-0.20635697	14.600243	240.93849	7.149995	0.53411263	0.03410392	0.9761504
brca	baseline	TCGA-A8-A07B-01Z-00-DX1.950B5E4E-C5F0-4445-9F88-E8C32CDFE6DA	212.62762	29.604013	2.1142046	-1.4345016	13.987822	179.90079	42.421772	0.29689336	-0.6880748	13.967835	226.95021	17.414194	4.907576	-2.0172317	13.995254	346.85486	7.523224	0.6552032	0.26523685	0.8605167
brca	baseline	TCGA-A8-A082-01Z-00-DX1.5F82E38D-0DFD-4C2C-BC05-8F0EFEFC507C	221.96492	37.20574	-0.19515426	-0.9361425	14.453464	200.40208	55.680717	-1.1753186	-0.4844853	14.426934	237.87662	17.88265	2.2529902	-1.4805683	14.465537	94.70881	2.0682707	0.9129204	0.7655497	0.8994223
brca	baseline	TCGA-AR-A24W-01Z-00-DX1.0663B4A3-6475-4981-91F0-20D2C79CBF89	184.16817	30.79051	0.14698283	-0.52774835	13.804427	119.52648	43.140102	0.88384324	1.0934724	13.758285	152.5458	34.574493	0.42161998	0.6579381	13.793953	302.02048	8.16876	0.5620512	0.07486763	0.9448731
brca	baseline	TCGA-E9-A228-01Z-00-DX1.adbeed20-3b14-44fe-a98a-3bf7cecea30a	205.00114	22.013311	2.1598966	-1.0774878	15.304731	137.10983	40.062527	-0.050541908	0.5376156	15.268683	171.7173	29.932535	-0.09740931	0.16927192	15.295509	300.9204	8.751845	0.5085596	0.03712091	0.9376667
brca	baseline	TCGA-E2-A1LS-01Z-00-DX1.9a43a58a-df40-4375-8456-ef0071bc9eb9	206.72552	19.889019	-0.003148428	-0.39365393	14.184702	162.2556	30.756256	0.47209337	0.7561825	14.17197	189.07372	21.361929	0.60762995	0.46759713	14.183094	114.68797	3.6697464	0.71950936	0.14213999	0.92052674
brca	baseline	TCGA-A8-A0A1-01Z-00-DX1.CA64E221-E2A8-42B5-B611-25B9FE5FB0B0	223.16673	37.98618	1.4420418	-1.3637356	15.098677	214.63904	46.225918	0.4230495	-1.0647423	15.088829	233.05876	23.56471	2.7637887	-1.5399071	15.109292	271.72842	5.2098465	0.7789436	0.47092974	0.85451996
brca	baseline	TCGA-A8-A08H-01Z-00-DX1.6AA6A530-3BD3-4582-9D6B-8AE3B4A73948	233.61679	23.089172	2.198243	-1.4668452	14.461378	216.7772	38.799828	0.6957475	-1.0710719	14.449058	240.92989	11.487741	5.1972213	-1.5121092	14.465382	95.19966	2.3591862	0.8803171	0.7064805	0.8418421
brca	baseline	TCGA-E9-A1RI-01Z-00-DX1.3259644B-0888-4B18-B16F-397D55167EAD	196.47296	31.54209	1.202358	-1.0334316	14.331702	134.609	34.71184	1.2014958	-0.24054022	14.309574	173.713	26.428413	2.8415833	-0.9773556	14.333127	163.98843	5.3801665	0.5990778	0.058370315	0.9795893
brca	baseline	TCGA-D8-A1JJ-01Z-00-DX1.a986b48f-b295-4d7a-b778-ce829cdf9c38	215.8084	17.81734	0.82819206	-0.70458347	15.853026	199.95862	26.045273	0.023868522	-0.29668203	15.847841	215.14674	17.032104	0.78642666	-0.45133063	15.8533325	183.01707	6.959986	0.4901816	0.054179635	0.8489567
brca	baseline	TCGA-BH-A202-01Z-00-DX1.8CECDB74-5E6F-4CE8-B52C-A89E574F38FB	149.67587	45.80206	-0.37872225	0.13217668	15.589846	121.03754	48.87305	0.59706193	0.9016638	15.559972	161.4525	34.91454	0.57233447	0.46880487	15.61498	319.1923	8.058727	0.56070113	0.05083647	0.9435476
brca	baseline	TCGA-D8-A13Y-01Z-00-DX1.02321E77-A11E-41A5-95FE-BB897EA5CE58	201.59227	26.39714	-0.15271534	-0.64257014	15.828249	179.18376	30.555256	-0.23406208	-0.23361497	15.822191	203.23727	19.692404	0.3696412	-0.38617215	15.832365	288.81793	9.127403	0.46606177	0.035303246	0.9105547
brca	baseline	TCGA-D8-A27W-01Z-00-DX1.CE2D4FEA-284C-44AF-A70F-7956D91CCB29	221.44579	24.312342	4.4230075	-2.058891	14.820499	197.86809	37.92847	1.3101285	-1.319509	14.806444	214.08382	26.082005	1.7374696	-1.3914056	14.819148	238.90524	7.3262515	0.47103047	0.028156089	0.82535434
brca	baseline	TCGA-E2-A574-01Z-00-DX1.60341091-B118-4F20-9ADB-FB2886790B0E	178.597	35.53479	-0.67584044	-0.37525576	15.045008	152.87819	38.98021	-0.25381356	0.21321884	15.032758	181.95407	27.3497	-0.23029108	0.03160866	15.05425	250.43011	7.411687	0.5119603	0.028846111	0.91617996
brca	baseline	TCGA-A2-A3KC-01Z-00-DX1.2532878B-49E2-48D5-82D5-00730C90EEF8	196.74222	33.374554	0.33625436	-0.82592285	15.233808	166.67345	42.058495	-0.38899457	0.057785794	15.2164755	193.38943	28.114902	-0.16756426	-0.1180451	15.238426	277.12253	7.355336	0.5459444	0.06428086	0.8874205
brca	baseline	TCGA-AR-A0TP-01Z-00-DX1.58E6A3A6-D1D7-4AE5-87A5-E823F04CBB2F	186.22928	30.873684	-0.3201726	-0.24272372	15.586025	135.7779	41.75923	0.89314973	1.0447465	15.555576	169.96303	30.08373	0.65500087	0.6490734	15.584792	299.77023	8.727139	0.52249223	0.047801655	0.9454235
brca	baseline	TCGA-AN-A0AL-01Z-00-DX1.D9E446A3-175F-4242-AFC1-78FFE3FC9AC4	166.73055	38.337524	-0.47937185	-0.18158491	14.97437	110.61778	44.448612	1.1718469	1.1883401	14.927556	153.53651	33.531536	0.3588921	0.7168314	14.978695	317.7685	7.3804197	0.69454247	0.14792353	0.9487851
brca	baseline	TCGA-BH-A18G-01Z-00-DX1.DB2B5819-CE83-4E07-BD03-2CD9CF2E246C	146.89738	54.949463	-0.6452276	0.6881215	14.4315605	128.70631	62.58686	-0.52185744	0.8794982	14.388418	164.72615	44.820255	-0.5054401	0.68405986	14.463142	414.3779	8.973654	0.6332341	0.098765	0.951536
brca	baseline	TCGA-EW-A1J6-01Z-00-DX1.F668E978-13B6-4284-9522-37C65C57A21A	153.28996	36.22544	0.30091605	0.7008231	14.5406065	113.98059	46.073734	1.3399154	1.3254542	14.49394	152.49469	33.738544	0.9311119	1.0561787	14.544529	321.3673	7.449427	0.60344326	0.08314945	0.9327903
brca	baseline	TCGA-C8-A8HQ-01Z-00-DX1.A08190B5-F17E-4057-9DBD-B2F34CAEAFDC	180.18315	25.280825	0.16686292	0.05461385	15.289127	130.61647	39.484886	0.38257396	0.83912736	15.255261	161.80493	28.21078	0.26397184	0.5643432	15.284116	355.11493	9.482368	0.509364	0.04208982	0.9283996
brca	baseline	TCGA-B6-A1KF-01Z-00-DX1.2E08E830-4216-4CD0-9646-1F489300E11D	197.00299	31.0434	0.43159032	-0.7812525	14.6372175	144.89905	46.613792	-0.6204199	0.18596698	14.59732	189.10323	29.237612	-0.19771266	-0.2493796	14.638114	448.08902	9.165689	0.52177835	0.054673877	0.8123764
brca	baseline	TCGA-B6-A0I5-01Z-00-DX1.47A30509-4BA0-4BA5-AD9B-F2C2DB701159	195.13744	38.73107	0.001588266	-0.87768036	14.95663	159.51294	44.644455	-0.58680457	-0.055980537	14.937106	185.31438	31.377934	-0.012986652	-0.24499673	14.963235	241.29263	6.3453054	0.6125156	0.05387636	0.92107344
brca	baseline	TCGA-AN-A0XL-01Z-00-DX1.E90AA056-51DC-4A6B-96EB-A0B707496912	187.85504	33.729774	0.43758112	-0.91964656	14.923868	125.89438	40.89886	1.0568835	0.94552994	14.890839	159.26483	31.15838	0.6321328	0.63442165	14.922518	407.06256	10.297043	0.4970458	0.05102799	0.9297495
brca	baseline	TCGA-EW-A1IY-01Z-00-DX1.3FD00274-C2CD-491A-915B-23FD535A4723	167.39401	33.31697	-0.30206943	0.43728706	15.403379	123.96575	46.6257	0.15187003	0.9307374	15.35639	159.6481	34.256134	-0.025209038	0.6818353	15.400577	430.47516	9.54536	0.5444239	0.075745344	0.9177516
brca	baseline	TCGA-D8-A1Y1-01Z-00-DX1.477390C8-2141-4ADD-813E-25220D2A71FC	193.40689	22.624466	0.49276927	-0.87836075	15.463373	149.15718	27.59333	0.24779983	-0.17982686	15.452857	179.1783	20.08562	0.8400983	-0.3629961	15.464087	338.06583	9.644031	0.49228355	0.06573856	0.91481596
brca	baseline	TCGA-E2-A2P6-01Z-00-DX1.9D8060AA-881F-49FF-AEF5-B40A3625A44A	205.7081	26.32256	0.34488332	-0.8273555	14.169538	167.90678	37.35977	-0.45685938	0.27852035	14.153335	196.28316	24.81096	-0.2660537	0.02046575	14.17006	301.20874	8.54242	0.51006305	0.0768565	0.87561536
brca	baseline	TCGA-BH-A28Q-01Z-00-DX1.C6D1CA93-6B2A-4722-9270-5D56592D833D	129.88278	44.82989	-0.5488692	0.12986265	15.531413	97.75763	42.370358	1.6273223	1.014326	15.503146	144.40527	31.472004	0.83872724	0.5293475	15.569685	354.43665	9.554651	0.46164832	0.025694951	0.9522036
brca	baseline	TCGA-BH-A0DK-01Z-00-DX1.0CFED53C-BAD9-4E35-B12F-57E64F3FEF1C	181.9259	40.01113	-0.5167129	-0.39373788	15.612398	134.92284	56.91537	-0.79597986	0.4744108	15.549308	167.78935	42.140747	-0.8256824	0.21460868	15.606169	425.1907	9.127808	0.6081267	0.063165314	0.9196379
brca	baseline	TCGA-AO-A0J9-01Z-00-DX1.E37C342B-9B6A-4BEE-B064-A82C3579CC66	186.66603	46.142563	-0.562827	-0.45010528	15.999249	155.64555	62.83296	-1.3037975	0.17177925	15.947931	182.61612	44.995575	-1.0032105	-0.0502808	16.000753	706.05707	12.56806	0.52403384	0.037262633	0.86936104
brca	baseline	TCGA-A2-A0D3-01Z-00-DX1.D18CE1C0-291D-41C1-8F71-2A0551F8C661	227.3029	11.293007	8.933363	-2.6457665	13.828762	151.49397	18.946314	3.1990948	1.0532475	13.822474	202.91737	9.780036	2.2713234	0.31808016	13.828899	68.479866	3.3468711	0.6213236	0.0856034	0.9525427
brca	baseline	TCGA-B6-A2IU-01Z-00-DX1.3C7DF701-4ED9-4989-AA63-A6B7B105F6EE	216.23035	20.230839	1.6622558	-1.3498863	14.516731	163.99706	31.193092	0.09260661	0.39212453	14.503359	199.74097	18.908527	0.18177336	0.049932193	14.516832	254.68106	8.247723	0.45991364	0.050567452	0.8894441
brca	baseline	TCGA-A8-A07F-01Z-00-DX1.E6FE5B3A-A412-4E7B-A710-7DFD3596F4E3	232.85616	26.63282	3.4454145	-1.8372843	14.725501	225.30844	32.680634	1.938151	-1.4374087	14.721119	241.03392	12.175386	6.027178	-1.8207436	14.731301	118.834724	2.820095	0.849664	0.6157307	0.8147977
brca	baseline	TCGA-D8-A147-01Z-00-DX1.159094F2-BB78-4910-B7AE-3D7CAAB1DAD9	197.2957	24.19402	0.04169631	-0.4612347	15.790423	159.39352	36.376335	-0.37434876	0.3423143	15.772183	186.57832	25.020773	0.36540624	0.03334769	15.789066	347.905	10.148508	0.42510176	0.015523644	0.8847209
brca	baseline	TCGA-C8-A1HL-01Z-00-DX1.CC21CAE9-DE48-4ADE-A959-5A99010AAFAC	192.61584	38.867065	-0.027142337	-0.8808829	15.39464	156.84319	52.494	-1.0508579	-0.16329159	15.357111	185.19215	36.970287	-0.7139589	-0.36123106	15.395995	627.39215	13.41347	0.4365303	0.028343577	0.8743032
brca	baseline	TCGA-B6-A0I9-01Z-00-DX1.78E1D43A-507E-482E-B988-AF13B12B4497	206.71484	20.740728	0.31283587	-0.6059827	16.415348	166.51364	29.549423	0.6383726	0.32219034	16.40475	195.34543	18.559555	1.3992149	-0.030576447	16.415966	196.23723	7.346096	0.48778874	0.019611219	0.92575455
brca	baseline	TCGA-AR-A0TU-01Z-00-DX1.2CBBDDAB-C1DD-4205-A555-431542F9C069	162.99847	41.531452	-0.2851472	0.5570648	14.460101	119.29893	55.111473	0.48872423	1.2247448	14.396159	158.07222	39.829277	0.27202776	0.9945651	14.461906	411.84756	10.568805	0.48647723	0.04332847	0.93544704
brca	baseline	TCGA-A2-A0T3-01Z-00-DX1.5E96BC87-F4FB-4ABA-8D81-FAB7F4A80661	216.38133	21.356033	1.9575328	-1.3401287	13.618507	182.0626	27.757666	0.2477135	-0.21812637	13.611723	210.14798	16.437592	1.1314026	-0.6848902	13.620513	76.93378	3.3025656	0.6849504	0.20157835	0.9172057
brca	baseline	TCGA-C8-A12O-01Z-00-DX1.A77E552B-7B69-45B7-B341-A03571F2A06C	201.48546	24.768417	2.637798	-1.3476663	14.799945	170.67273	31.55567	0.8453261	-0.5022406	14.789952	195.97179	21.433	1.8472633	-0.7359291	14.801852	452.76855	11.140427	0.44381616	0.023023851	0.8272771
brca	baseline	TCGA-A8-A06R-01Z-00-DX1.41476D0D-BA72-4FB8-B143-9EB679F26D28	225.97481	25.871124	2.710531	-1.5143193	14.300674	208.36119	38.436512	1.104075	-1.0835987	14.28898	236.58167	13.206966	9.241027	-2.3839917	14.306075	407.80646	9.172675	0.56310314	0.16631459	0.76516676
brca	baseline	TCGA-EW-A6SC-01Z-00-DX1.C2D50E7C-3AD0-4038-9A1C-CAE54A3FBE2F	180.90234	34.79738	-0.101863176	-0.447391	13.178128	131.30034	41.209908	1.0628862	0.79412097	13.149591	165.5012	31.313875	0.6140665	0.40949076	13.17975	385.43576	8.835077	0.5668721	0.061921917	0.9161802
brca	baseline	TCGA-E9-A5UO-01Z-00-DX1.96BFEB0C-86DB-4D3B-9364-C708937219B2	204.97687	32.51627	-0.34712687	-0.8118178	15.567534	161.14241	57.743687	-1.3684957	-0.056309886	15.513536	187.87032	40.775227	-1.1254435	-0.24408145	15.556451	429.55206	10.74259	0.5103929	0.036932025	0.91194975
brca	baseline	TCGA-A2-A1FW-01Z-00-DX1.DC2BC5D7-E57B-444E-833F-9A1B6E11DE6D	201.89754	32.651985	1.242584	-1.2729234	13.937892	162.15402	40.835575	-0.070150584	-0.31047437	13.918356	186.0887	30.777296	0.32024336	-0.5273689	13.937866	482.4548	9.883191	0.54786724	0.06007692	0.83972335
brca	baseline	TCGA-A2-A0EU-01Z-00-DX1.13335BEB-63D4-469B-A389-8A079A096129	166.89076	35.568707	-0.2342222	-0.1486991	13.760682	116.839485	42.81769	1.0891978	1.0677661	13.721125	170.91655	28.308529	0.47811374	0.3049371	13.770478	192.69278	5.5311413	0.59806556	0.070034444	0.921547
brca	baseline	TCGA-A8-A06Z-01Z-00-DX1.2BC8B71D-E01B-4CC1-B5E7-09BB54A5E1F8	195.04854	38.27191	-0.34112453	-0.32341838	14.526342	155.7141	53.800217	-0.6311833	0.45205247	14.48702	219.39415	22.74377	1.0188103	-0.9897419	14.540801	463.56158	10.356644	0.57231444	0.18948214	0.9074442
brca	baseline	TCGA-D8-A1XY-01Z-00-DX1.AC051FB4-1D51-449B-BF2D-9DDB4382414C	214.26202	14.777529	1.4632127	-0.41866583	13.872434	191.96817	24.118313	0.9871672	-0.038948476	13.866841	212.7155	15.203743	3.5021315	-0.5197756	13.872241	156.94347	6.0005407	0.50355595	0.048957318	0.88702905
brca	baseline	TCGA-AR-A0TV-01Z-00-DX1.29AE9996-E73A-41F8-BCC9-23DEDCA5A7AC	149.92287	32.97557	-0.13400213	-0.3179822	14.849758	105.88166	32.948994	0.96242654	0.5342796	14.826684	149.41827	26.19636	0.504613	0.08130821	14.8596115	441.14664	10.372415	0.54966605	0.06795624	0.9372671
brca	baseline	TCGA-D8-A1JD-01Z-00-DX1.6D215B14-DD90-4635-8645-AF06EBD9BA3F	210.01768	29.507605	0.45918864	-0.88197464	16.237968	177.16087	49.221355	-0.9841453	-0.042211413	16.208433	197.74663	34.432793	-0.7245519	-0.19511756	16.232853	331.10126	8.702899	0.56269383	0.077041276	0.9000492
brca	baseline	TCGA-B6-A0RU-01Z-00-DX1.4977531C-6003-4DA6-9925-30E2DA62C076	152.47003	35.540348	-0.6010277	-0.06593628	12.351331	73.84038	33.530586	1.9603645	1.1199372	12.28207	138.56651	26.986166	0.42800114	0.20636669	12.360181	257.4231	7.3366494	0.55790305	0.044540387	0.9365335
brca	baseline	TCGA-D8-A1JU-01Z-00-DX1.355D93B4-E69E-417C-B3D1-3E1AAF1E02FE	200.50186	22.719772	1.5256537	-0.89793104	15.183851	160.05435	34.490154	0.06678115	0.31200707	15.167302	186.37416	24.421955	0.24201816	0.1360543	15.181946	224.01442	7.07948	0.5568117	0.057657987	0.921213
brca	baseline	TCGA-AN-A0AR-01Z-00-DX1.0CF1267E-C61B-4928-875E-59032F838F07	183.34802	35.681854	0.021053025	-0.49820718	14.512359	149.66077	42.260277	-0.026988326	0.4629064	14.492701	183.06177	29.906178	0.09363525	0.05303353	14.518863	246.43677	6.559721	0.6654618	0.14895095	0.919235
brca	baseline	TCGA-AC-A23H-01Z-00-DX1.8E0AE339-1047-4CA5-BFC5-37A3B10FD8B5	184.61139	33.04148	0.9312041	-0.012282615	12.748597	131.91977	47.436024	1.3823465	1.1779717	12.704899	170.5454	34.642963	1.174072	0.68241906	12.744765	318.97638	6.959273	0.59459	0.061095443	0.94502604
brca	baseline	TCGA-A2-A0YG-01Z-00-DX1.89A39319-F880-47DE-B311-DA1F6A64B6F3	204.54211	19.410942	0.8478867	-0.67235005	14.887897	153.94107	29.62857	1.1044269	0.88339245	14.874638	199.7437	16.23401	1.0636244	0.13835172	14.889219	103.01123	4.2492647	0.63918996	0.085258834	0.9422292
brca	baseline	TCGA-EW-A1PC-01Z-00-DX1.45369705-AD49-419F-A0F0-EC51473BBAB9	191.01144	30.003117	0.78910327	-1.0690727	15.796635	137.52644	37.35809	-0.10555927	0.07386935	15.771808	172.14479	27.811724	-0.020472119	-0.18165497	15.796546	538.44867	12.699559	0.4296245	0.024493972	0.8866014
brca	baseline	TCGA-BH-A0DD-01Z-00-DX1.2242DD1F-0B7C-4B43-A7A9-8130D2BDEE78	170.90239	41.567524	-0.75467414	0.19978815	15.770589	128.63095	52.517784	-0.17594473	0.9049857	15.722203	166.45793	36.902126	-0.327163	0.72079355	15.776622	361.99734	9.130965	0.5457402	0.05853875	0.938037
brca	baseline	TCGA-BH-A0HP-01Z-00-DX1.F1FF6E88-B2D1-40AA-8373-1714D82E666F	199.7046	25.51361	0.8631874	-1.0081304	11.784036	143.85599	35.43564	0.38050103	0.6752428	11.763075	173.9755	26.322863	0.16438772	0.39187774	11.781299	223.04344	6.0697494	0.6157657	0.076028965	0.91587293
brca	baseline	TCGA-A8-A090-01Z-00-DX1.01574070-D65E-486F-B69D-0F8E3816D057	207.40186	35.885765	0.8152825	-1.1397504	13.264549	182.88992	46.303333	-0.14945592	-0.5840974	13.245882	222.40002	20.704163	2.7546182	-1.6103398	13.2763	220.95631	4.649326	0.75374025	0.36943942	0.85784507
brca	baseline	TCGA-D8-A143-01Z-00-DX1.4697FB2F-91D5-4506-AF23-7DE304D44A3F	198.74294	36.943935	-0.57549345	-0.54296905	15.419218	171.36766	51.42583	-1.0986214	-0.01665862	15.390757	195.66563	35.19072	-0.8209316	-0.19593062	15.4207945	413.4979	9.657664	0.54363954	0.030245174	0.87194496
brca	baseline	TCGA-D8-A1XW-01Z-00-DX2.9849E503-BE3E-417C-ABE8-93A39583DDE0	203.19576	25.655512	0.7477407	-0.9040066	16.134651	172.13754	34.370426	-0.20779964	-0.05029063	16.122608	192.75621	24.551916	0.04716815	-0.119213454	16.134798	372.6936	10.611678	0.42258513	0.023309082	0.8653329
brca	baseline	TCGA-A2-A1G0-01Z-00-DX1.9ECB0B8A-EF4E-45A9-82AC-EF36375DEF65	166.63286	35.645267	-0.26098073	-0.46609345	15.265596	123.074394	36.684074	0.8368921	0.6394731	15.246013	163.62914	26.42483	0.5395173	0.3550263	15.276844	378.68762	9.220491	0.52970797	0.101647735	0.92398304
brca	baseline	TCGA-E9-A229-01Z-00-DX1.5B448B88-DA0C-44FF-87B3-20649A4A26FE	192.45401	27.436964	0.36700544	-0.9103669	14.77201	126.0874	31.13456	0.7559998	0.45672143	14.752345	165.95306	23.064798	0.41764414	0.14723434	14.773059	264.19006	7.3558598	0.6087071	0.08706822	0.9424488
brca	baseline	TCGA-A2-A3XV-01Z-00-DX1.4B58B7CD-B3F6-4C31-863F-924D291EF17C	156.5728	29.732006	0.16216828	0.17374822	15.591501	117.05078	31.351162	2.593189	1.0821444	15.575446	162.07399	21.738798	1.9892378	0.661838	15.600831	319.42313	9.439933	0.4882338	0.056940995	0.9529385
brca	baseline	TCGA-A2-A0CY-01Z-00-DX1.8815F011-317B-4BB7-A48F-64EABD0E558B	160.61528	41.485867	-0.6353187	0.16160691	15.46755	114.447624	53.078144	-0.035122547	0.91302466	15.40022	167.23302	34.50338	-0.20473707	0.3977516	15.48026	378.3913	9.210879	0.48991448	0.03360773	0.92286754
brca	baseline	TCGA-AR-A0TT-01Z-00-DX1.127C2A4F-62AC-4E83-99DB-13519BD2949D	149.44092	32.838554	0.25756815	0.3199248	15.149637	103.05993	35.91698	4.012702	1.6593807	15.1192665	148.08122	26.571693	2.435011	1.1183854	15.158415	261.07977	6.902248	0.63273984	0.1156084	0.954369
brca	baseline	TCGA-BH-A0BQ-01Z-00-DX1.F5C6386B-BB2C-49DF-B3B8-6C4B80D060D4	184.96013	27.646294	0.2600126	-0.53751117	15.354251	138.5037	32.944187	0.56927264	0.5613664	15.337976	173.9607	22.912807	0.59962136	0.29709285	15.357231	256.7718	8.44552	0.4356566	0.01827651	0.9268431
brca	baseline	TCGA-AR-A251-01Z-00-DX1.E91E357A-3AD4-4F79-A698-05F0B21A37EC	191.11082	40.557148	-0.85097265	-0.17951696	14.979823	148.3623	66.27962	-1.3963429	0.50169194	14.9057865	174.66626	48.10548	-1.3180815	0.37135354	14.96562	254.60666	6.944489	0.62089986	0.10368658	0.95166063
brca	baseline	TCGA-B6-A0RN-01Z-00-DX1.0D02A3FB-D694-4A5B-80C1-CF1469E29BFD	178.9275	25.942898	-0.1734169	-0.6725728	12.103355	139.6113	25.97115	0.43793797	0.28005633	12.096996	182.37056	17.46726	0.3575825	-0.18836963	12.109692	153.86911	5.1760063	0.64656436	0.17334597	0.9524549
brca	baseline	TCGA-B6-A0WY-01Z-00-DX1.FA103E02-3BDC-47DC-BA6E-59FCC58866D1	204.20139	26.360676	2.1582325	-1.4612756	14.742513	134.28119	38.48618	-0.046641346	0.47005415	14.710706	178.00797	25.556719	0.028140713	0.06724021	14.741142	363.504	9.554846	0.48568204	0.022874646	0.9059329
brca	baseline	TCGA-A7-A0DB-01Z-00-DX1.9CE855BC-0C37-43FB-8806-6625E176BE2E	143.41626	40.13861	-0.19424404	-0.27067223	12.918219	89.57493	40.651768	2.4628873	1.1736091	12.862443	128.7526	34.475136	1.1083113	0.631383	12.924802	179.15964	4.3750377	0.75123733	0.090197206	0.96593165
brca	baseline	TCGA-A8-A09I-01Z-00-DX1.B738E479-8766-4766-B012-B32AC2F27533	213.20198	37.155	0.8129026	-1.0875267	14.175421	195.07216	47.347008	-0.2384803	-0.5918723	14.159972	231.68463	20.54709	3.6051843	-1.7542509	14.187791	230.5974	4.810873	0.7612121	0.30665502	0.84528
brca	baseline	TCGA-E9-A2JS-01Z-00-DX1.445BA2F8-3A4A-49D2-8D41-4ACFD32F2074	213.78848	21.617365	2.7520328	-1.5786637	15.620791	156.43484	30.149647	0.66237473	0.238437	15.607515	183.57445	22.343304	0.5405147	0.064702	15.618784	411.40598	11.588027	0.40249985	0.031221375	0.8700753
brca	baseline	TCGA-EW-A1P1-01Z-00-DX1.4B670029-4B3B-4D76-8EA4-F4F29EEF9E37	167.3248	31.629553	0.16087836	-0.08622084	14.710703	91.33157	39.778034	3.5933065	1.7586942	14.646528	134.24643	31.925753	2.008343	1.1541798	14.702276	397.34094	9.45861	0.5139028	0.07458148	0.93496096
brca	baseline	TCGA-EW-A1PG-01Z-00-DX1.A31B2048-D04D-467C-A9E4-6A63942A58C6	192.16476	24.255863	0.7503271	-0.69124925	14.306459	142.08795	30.436823	1.7531377	0.8900998	14.292552	176.1112	22.000553	1.1617893	0.5687573	14.307054	252.15582	7.6722326	0.51693916	0.057828482	0.91418797
brca	baseline	TCGA-A8-A08S-01Z-00-DX1.C0E044C2-FC3F-4E3D-A779-A725FF375F21	225.28029	32.08162	1.6952538	-1.3823868	14.345453	197.14877	53.19074	-0.760713	-0.4974724	14.317019	236.87607	18.345354	5.444023	-2.083917	14.353286	276.50677	5.887287	0.7461232	0.39593247	0.8749286
brca	baseline	TCGA-A8-A09T-01Z-00-DX1.4183BBA4-AF11-4602-9EC2-35083C34A393	216.04361	28.089024	1.3019674	-1.0340548	13.905479	188.74832	39.8896	0.19957617	-0.2966643	13.890959	231.71082	16.418232	4.760724	-1.821639	13.911804	423.04843	9.273816	0.5900033	0.20011866	0.82841873
brca	baseline	TCGA-D8-A1XL-01Z-00-DX1.FDF07020-8F40-4C00-9023-E5F40E0D8A7C	196.81805	22.985868	0.17688863	-0.28698903	14.903771	148.00995	35.5256	0.6588812	0.61980313	14.882415	176.56589	26.301584	0.7870351	0.31789228	14.899637	282.3414	8.687655	0.46169725	0.03555265	0.90551186
brca	baseline	TCGA-A7-A4SA-01Z-00-DX1.B48FFD3E-9B45-4CEA-ACEE-5B08058CCF5F	206.8223	29.108688	1.686901	-0.9735756	12.77455	185.6905	35.5674	0.56608874	-0.0814655	12.766196	201.52074	27.123156	0.7923242	-0.15338665	12.775868	142.82373	3.6482792	0.7974203	0.24121088	0.91433513
brca	baseline	TCGA-BH-A0AY-01Z-00-DX1.A1153465-D9B3-4D83-BE85-F2524B071EE5	169.47934	39.816265	-0.1986952	-0.3257765	15.33325	110.78197	51.52766	0.46890715	1.034423	15.261569	148.54	39.67795	0.07346862	0.659102	15.327687	459.0078	9.551346	0.5772197	0.078028224	0.93013644
brca	baseline	TCGA-A2-A04V-01Z-00-DX1.EB430DDB-8FE9-4302-8829-53DBAD09E79F	185.83821	33.772305	-0.42783108	-0.41096416	16.133316	139.97807	44.91321	-0.24888098	0.6918419	16.10075	185.29337	27.86104	-0.3370304	0.22504802	16.139223	465.64697	11.323443	0.4267603	0.02751089	0.898901
brca	baseline	TCGA-BH-A0HX-01Z-00-DX1.44EBA39E-383D-4820-915E-4E5FDA1D43DA	178.64091	31.276495	0.04517361	-0.57189125	15.414358	115.86489	38.153088	1.4237559	1.0822033	15.379462	152.24443	29.669954	0.67147154	0.666923	15.411929	342.1475	8.540907	0.5769929	0.07674616	0.933834
brca	baseline	TCGA-D8-A27R-01Z-00-DX2.31F47D8F-DFD7-42AE-BBBA-7DBBA12FA97D	191.09859	29.8183	0.5221882	-0.701423	16.048203	174.37508	34.53992	0.11500402	-0.30350122	16.040527	197.64958	23.789633	0.7712118	-0.49890757	16.053576	436.97675	11.593611	0.3881091	0.017881012	0.84254795
brca	baseline	TCGA-E2-A1LB-01Z-00-DX1.B4AFDB08-BA09-4F6E-806E-4054B790AB8E	209.02982	16.996996	1.311397	-0.87352884	15.140758	159.63487	23.922815	1.9208298	0.7885611	15.133187	188.1531	17.093367	1.6809286	0.3790983	15.140054	130.65527	5.165621	0.5565092	0.057288766	0.9252194
brca	baseline	TCGA-C8-A3M7-01Z-00-DX1.846C75F1-2E7E-44F7-B21F-C246141558FA	210.62953	22.00484	3.7427747	-1.6990217	14.97678	172.59082	29.892677	0.4739709	-0.09330422	14.967267	196.63991	20.66525	0.51039815	-0.21557088	14.977044	445.71887	12.448047	0.2617285	0.009015271	0.86414546
brca	baseline	TCGA-B6-A0I2-01Z-00-DX1.885D2034-73B7-48AE-8343-631F89061C38	194.27336	26.380869	1.3985115	-0.9069848	15.008876	129.86115	36.269043	1.2392188	0.68741286	14.980131	175.31085	24.729258	1.8422868	-0.07686331	15.008461	230.93811	7.4775486	0.51193917	0.052172754	0.9433359
brca	baseline	TCGA-EW-A1OV-01Z-00-DX1.93698123-5B34-4163-848B-2D75A5F7B001	167.28006	32.022797	-0.16380017	0.40671438	14.085304	123.3175	41.47292	1.1895974	1.2277157	14.051383	165.85034	27.70595	0.8518062	0.96724147	14.090038	312.09198	7.8672185	0.53671074	0.04841801	0.9063226
brca	baseline	TCGA-BH-A0BS-01Z-00-DX1.FEE32127-4D0B-4560-A39C-4EAA5B189B70	171.97614	32.427563	0.23662774	-0.7288936	14.406799	121.9627	34.90448	0.10264516	0.397868	14.384745	159.49768	26.154032	0.03488633	0.1063295	14.412282	258.1068	7.186115	0.5465142	0.03302171	0.93027574
brca	baseline	TCGA-B6-A0IQ-01Z-00-DX1.662EA039-825E-41FF-91D6-021EB0E099BD	181.68546	29.70908	-0.25046244	-0.22065508	15.290556	126.931984	39.71017	0.2677635	0.7109574	15.256717	172.205	27.010107	0.08728265	0.30447346	15.292013	590.2292	13.449868	0.43637106	0.021905594	0.9037379
brca	baseline	TCGA-BH-A0RX-01Z-00-DX1.B4ABAFB9-6696-4F22-9468-DA56E1AD32D3	169.1388	35.643192	-0.3052194	-0.26847726	15.670553	104.12622	43.90799	0.9523629	1.0432116	15.610219	140.60832	36.132973	0.41996536	0.5055216	15.660908	424.2712	10.049041	0.51014745	0.04267522	0.9332565
brca	baseline	TCGA-BH-A1FN-01Z-00-DX1.CEE3C59B-6CF0-4D41-8334-6067BB5A8BF7	179.53206	28.882565	0.6545656	-0.9125243	15.169548	116.98586	33.66115	0.22058637	0.43158022	15.14198	165.88736	23.782244	0.14443664	-0.049885403	15.172969	321.66943	8.515925	0.5732725	0.06340393	0.9451741
brca	baseline	TCGA-A8-A092-01Z-00-DX1.2A55EA0C-47CD-426B-9697-F2B761730585	215.07399	29.262608	1.1109225	-1.1666625	14.529029	192.78703	37.4874	0.23517531	-0.64063066	14.518727	234.5432	13.72596	6.636652	-2.2151017	14.537129	264.5114	6.054349	0.7105742	0.36425138	0.8459305
brca	baseline	TCGA-D8-A4Z1-01Z-00-DX1.D39D38B5-FC9F-4298-8720-016407DC6591	193.68115	25.59705	1.4319569	-0.9214564	13.534441	173.84546	29.486105	0.9311374	-0.27495432	13.528742	196.19823	20.304232	1.5715392	-0.4451719	13.538183	153.08153	5.1187587	0.5915077	0.08356688	0.87772363
brca	baseline	TCGA-D8-A1JJ-01Z-00-DX2.7D20F308-7DC6-4367-9459-3AC4C654E7F7	196.51363	28.394814	0.4748255	-0.7587284	15.834783	179.29475	33.660954	0.08710378	-0.33163872	15.827384	201.24055	22.9454	0.6745252	-0.5051772	15.839072	469.6886	12.661056	0.33205345	0.014305136	0.86846316
brca	baseline	TCGA-AR-A24H-01Z-00-DX1.5CFC7E16-3F38-4531-968C-A4E4C9D00659	169.91685	32.67466	0.38527152	0.6888339	14.122004	119.32646	46.90282	1.6649235	1.5478383	14.072204	157.31412	34.026436	1.2848414	1.2950267	14.11819	235.66954	5.8062778	0.65324795	0.10312349	0.9180602
brca	baseline	TCGA-B6-A0IK-01Z-00-DX1.1640DB44-4AC0-4A34-9E21-4673C4289A99	203.47466	24.390259	0.44793415	-0.76036775	13.482031	146.81577	39.51002	-0.13027014	0.45324394	13.453555	189.04198	24.266909	0.08390156	0.06301996	13.481213	216.99925	5.8477407	0.6486208	0.06261135	0.92212695
brca	baseline	TCGA-A8-A07S-01Z-00-DX1.34AFF327-E7FD-49E1-B918-0C09129581FB	211.75482	40.663536	-0.3077317	-0.7561916	13.966207	198.85753	50.20507	-0.8151977	-0.49263477	13.951742	229.58943	22.346647	1.9611837	-1.3179407	13.980953	229.34433	5.2220435	0.76272	0.43010297	0.9009815
brca	baseline	TCGA-BH-A0B6-01Z-00-DX1.4D982935-F600-4F37-ABB5-13AF74F4FDC4	170.06206	34.9157	-0.14820157	-0.491445	14.314631	130.04495	36.821724	0.6809851	0.54124266	14.297122	167.14755	26.532312	0.41415432	0.25550526	14.324331	216.2276	6.6823955	0.5482013	0.043234568	0.94575125
brca	baseline	TCGA-D8-A27I-01Z-00-DX1.ACAE0048-7AF0-41C9-992B-6ACDABF80B1C	194.48758	25.180468	1.3201495	-1.0558251	11.621586	153.65764	31.336302	0.8023522	-0.00239781	11.609073	182.18964	22.414984	0.9300438	-0.118355066	11.622791	221.39703	6.4150925	0.56396323	0.08076934	0.8989355
brca	baseline	TCGA-BH-A18M-01Z-00-DX1.56E6935A-62CB-4CBE-BDCA-60DA56422CE0	171.18907	35.828293	-0.2920716	-0.56651276	13.373348	95.136116	35.11642	2.6849213	1.1895107	13.332418	133.11758	28.561277	1.7758996	0.8086289	13.374277	406.94907	10.396747	0.4397055	0.019524287	0.9510379
brca	baseline	TCGA-BH-A0E7-01Z-00-DX1.7FEE54C4-3795-403C-85B9-FF932BE56788	184.51102	35.96382	-0.29797068	-0.42623267	14.669762	137.49136	51.847294	-0.6722132	0.5054611	14.619443	169.8429	38.280716	-0.63483185	0.23781468	14.664212	261.37558	6.0958323	0.66334	0.109831326	0.8898009
brca	baseline	TCGA-EW-A1J3-01Z-00-DX1.F736F6F4-0859-439A-A417-98B520C8D65A	181.76608	29.205742	-0.30403456	-0.17936353	14.106332	127.862656	40.82139	0.59375435	0.97711647	14.071428	172.49408	26.987349	0.23625629	0.61105764	14.107531	280.228	6.7369213	0.6518073	0.09954827	0.9141228
brca	baseline	TCGA-E9-A243-01Z-00-DX1.9A3B34E5-25EF-4243-8680-FABF2F1CCDA9	195.13533	29.736311	3.8443124	-1.595802	14.35526	133.61687	32.460865	2.08808	-0.7178313	14.33455	171.95421	26.076359	4.734561	-1.5420134	14.355391	250.03897	7.5395713	0.5621899	0.0689426	0.9298101
brca	baseline	TCGA-AR-A0TR-01Z-00-DX1.BBCE653F-7DD0-4830-BAD3-C06207A93853	155.01733	42.23686	-0.24885668	0.18511313	14.688165	105.19035	52.165028	1.4348143	1.3784639	14.616241	147.60307	38.32798	0.77644616	0.9676617	14.693903	335.8081	8.011971	0.6211424	0.12736785	0.947025
brca	baseline	TCGA-EW-A1P5-01Z-00-DX1.B0D59A56-116E-48B3-BC90-237EA4B3F95B	202.15904	24.632566	0.3415825	-0.6956927	14.332179	147.78651	41.682858	-0.21606952	0.48280028	14.300516	179.41109	29.573832	-0.25562873	0.27135572	14.32633	253.90887	6.9837236	0.5876428	0.08771244	0.8859407
brca	baseline	TCGA-A2-A0EY-01Z-00-DX1.2F2428B3-0767-48E0-AC22-443C244CBD16	189.12273	26.386562	0.6661742	-0.8103887	16.154264	128.70398	29.264769	1.547274	0.7173237	16.139187	182.80066	18.814342	1.2747922	-0.14638929	16.159145	351.7646	10.762347	0.34781435	0.015063807	0.91578114
brca	baseline	TCGA-AO-A1KS-01Z-00-DX1.349F9BCA-C9F0-43B4-BA6A-D20039E1C720	163.82698	45.186394	-0.5097493	0.018839113	15.763973	124.92804	54.545425	0.07713995	0.8418232	15.711871	163.68622	39.796867	-0.05589984	0.35960642	15.773752	811.55975	14.515044	0.4393341	0.030367503	0.88178027
brca	baseline	TCGA-AR-A2LK-01Z-00-DX1.FBD59C38-CD4E-4C22-BC74-A57C192A9BBC	185.45334	30.408628	0.6710054	-0.42353287	15.083429	121.192726	42.458664	2.372049	1.5750272	15.042762	152.94673	33.50959	1.6750802	1.2671126	15.074948	428.37256	10.797157	0.44679698	0.035932273	0.9307218
brca	baseline	TCGA-E9-A5FL-01Z-00-DX1.FB810D6A-303E-45DF-BEF1-D9CE83B4417E	222.93005	13.8429365	5.9719744	-1.9250757	14.475969	172.4689	27.81543	0.35857	0.025602814	14.464789	194.70055	20.235773	0.5689907	-0.21755879	14.472507	182.99342	6.430311	0.582155	0.11882329	0.88516235
brca	baseline	TCGA-BH-A0GZ-01Z-00-DX1.9AD4F493-A0A9-499D-B667-B33333FC1A51	184.07278	38.327274	-0.21157677	-0.42404348	14.653489	131.35576	57.887875	-0.8297493	0.5619511	14.5810375	163.62964	44.44709	-0.84254074	0.2755595	14.639383	335.13528	7.329133	0.58478445	0.061486013	0.90786695
brca	baseline	TCGA-A8-A08G-01Z-00-DX1.C3BB7FEC-91B7-4B45-8DFC-36CABCC0FD57	215.28476	36.225838	0.15313096	-0.85756284	14.615174	204.03345	43.89097	-0.42245242	-0.5842944	14.60556	232.11859	18.501585	2.75745	-1.4333119	14.626969	312.83038	6.986641	0.68263364	0.29927847	0.8609645
brca	baseline	TCGA-BH-A18I-01Z-00-DX1.EE699DE3-EBF4-4AB4-8319-9911F027FA18	141.13802	47.110935	-0.5122408	-0.069522224	14.686722	104.494316	45.29945	1.5574634	1.1006821	14.657111	146.63759	34.50633	0.8657858	0.59826976	14.718665	337.51617	7.9185424	0.5800585	0.08673889	0.94059336
brca	baseline	TCGA-D8-A1JE-01Z-00-DX1.714805A1-E337-46DA-88D9-6CE4B4E3C2D0	211.91762	25.889128	0.2340091	-0.8238079	15.712401	182.2414	43.598057	-0.9360852	-0.1074735	15.690656	201.04709	30.360401	-0.69318956	-0.23467271	15.708534	267.54227	7.5195093	0.59099776	0.09323579	0.8764764
brca	baseline	TCGA-AO-A03U-01Z-00-DX1.AE2B55F3-8BA1-4546-82B7-4D2292BE1C78	194.42363	32.43113	0.22897065	-0.5318129	15.226022	158.44417	45.97639	-0.5929379	0.29593498	15.198193	187.54915	32.1113	-0.32147104	0.001691286	15.2257395	429.5993	8.635891	0.582439	0.06011084	0.8238361
brca	baseline	TCGA-D8-A1X8-01Z-00-DX1.DDA3866E-C7CC-4650-BE2B-5C9A98A2D531	200.60637	25.434763	0.5145152	-0.88193333	13.8460655	171.29294	34.389706	-0.006417348	-0.3829595	13.83331	193.51512	24.720606	1.0211458	-0.60204405	13.846005	248.57137	6.9976606	0.53683734	0.03799812	0.8699772
brca	baseline	TCGA-BH-A0EI-01Z-00-DX1.929E126A-C9F8-4240-BF00-B6C4A57B7FF6	175.17978	30.516247	0.7308026	-0.84278405	14.354286	135.70389	30.776764	1.3613943	0.36726993	14.344636	171.91896	22.357183	1.1062491	0.004571121	14.362015	234.40181	6.3383765	0.58549017	0.028356472	0.9357357
brca	baseline	TCGA-D8-A1JI-01Z-00-DX2.E688E270-26C9-43EC-BC26-86BF8B74A31D	187.05396	30.738337	0.21219374	-0.5446702	15.270791	172.15207	34.42178	0.09978653	-0.1828996	15.2642145	196.74913	23.764023	0.44410026	-0.38601574	15.277457	280.07355	7.768067	0.5344655	0.034276538	0.8872764
brca	baseline	TCGA-E9-A5FK-01Z-00-DX1.3F002C99-B4CA-4068-A816-EAC370A2E8C4	221.87521	18.701342	2.9084704	-1.6076903	13.169504	165.16495	40.653847	-0.664312	0.50364375	13.143536	187.06139	30.401709	-0.7099881	0.2828555	13.1601095	243.17958	7.2179365	0.5647703	0.07596269	0.9020912
brca	baseline	TCGA-D8-A27R-01Z-00-DX1.F6E2FD1C-0666-4788-8D95-A76D15907270	209.47835	21.771297	1.4880432	-1.0804716	16.106817	176.96442	32.981373	0.111864485	-0.21915498	16.09449	198.52539	22.375275	0.6443534	-0.34633312	16.105984	345.70456	10.451139	0.39850795	0.019951828	0.84536487
brca	baseline	TCGA-A2-A04N-01Z-00-DX1.9E9B7DB0-1CF1-4631-8292-A9DBCA0BD37C	208.12358	24.352316	1.713414	-1.3506787	14.951864	138.54756	40.612114	0.014849643	0.3528644	14.915846	186.12036	25.208021	0.07258254	-0.12620808	14.949846	218.26779	5.665602	0.67076993	0.120159276	0.90542173
brca	baseline	TCGA-AR-A24Z-01Z-00-DX1.C88AFF18-A8E4-426A-BEA3-70566DE39C46	179.89796	28.97363	0.299998	-0.45469394	13.73101	123.432076	36.94241	2.0928006	1.151332	13.702223	157.61824	28.731752	1.3763067	0.6471522	13.728178	102.64699	2.8745131	0.82877165	0.2967364	0.9639522
brca	baseline	TCGA-C8-A1HI-01Z-00-DX1.C6D0F8B8-55ED-477F-BAF7-AA05D0449CC8	175.41115	33.93968	0.26849678	-0.4974717	14.355349	129.47862	43.520016	0.22857797	0.5222929	14.31874	168.67638	30.974045	0.18775025	0.12662973	14.358108	478.8273	10.60916	0.5499533	0.061741844	0.89634204
brca	baseline	TCGA-EW-A1PB-01Z-00-DX1.B2E9B88F-C371-4821-9B7B-8A63BB120D95	179.47174	33.44635	-0.51902306	-0.10481493	15.427876	144.79178	42.51276	-0.3022148	0.49370363	15.403059	176.64742	30.295315	-0.30821025	0.2718045	15.430957	468.09967	10.915261	0.49273592	0.037652038	0.87695056
brca	baseline	TCGA-AR-A0U2-01Z-00-DX1.03E2ADD9-F20F-44DA-93D1-D10BBD3844A5	168.05289	35.223564	-0.47631684	-0.2660676	15.052343	126.15648	41.242546	0.17574184	0.586641	15.022504	163.85707	30.258305	-0.07022587	0.31108892	15.058189	319.68512	7.3651094	0.65698725	0.119046934	0.9345732
brca	baseline	TCGA-A7-A0CH-01Z-00-DX2.81DDF423-FCA8-46CA-83A4-2E80B611844D	151.78426	38.95798	-0.25642678	0.19790883	13.365977	106.41237	47.313866	0.776495	1.0441681	13.306899	145.6729	36.476917	0.28940126	0.6962633	13.368903	260.46658	5.722955	0.7407783	0.12826148	0.9563567
brca	baseline	TCGA-BH-A0BF-01Z-00-DX1.934DF984-9054-4B20-B85B-9CF94B8DC3D4	152.96469	36.864296	-0.37932664	-0.35138994	15.008038	124.71715	36.055923	0.23220964	0.3291839	14.996498	164.9285	26.446112	0.19096999	-0.077273734	15.025703	431.73053	10.737545	0.42930397	0.022460539	0.91808504
brca	baseline	TCGA-AO-A1KR-01Z-00-DX1.BFB2E69B-E23C-4542-9CBF-EDD040B985AC	169.61403	45.197212	-0.24654378	-0.44019213	16.115753	121.10552	54.491093	-0.3025634	0.55881935	16.052706	157.04538	42.124714	-0.35601223	0.14453702	16.117506	1791.5144	26.500683	0.24786198	0.004512743	0.75842017
brca	baseline	TCGA-E9-A1R4-01Z-00-DX1.B04D5A22-8CE5-49FD-8510-14444F46894D	197.08334	34.768463	0.8568751	-0.83545923	14.153083	145.0043	52.35171	-0.3181675	0.43214217	14.103754	179.1491	36.900066	0.46273935	-0.08860233	14.147841	163.02895	5.3251805	0.6192249	0.049836274	0.98314685
brca	baseline	TCGA-A2-A0EQ-01Z-00-DX1.5FCD8890-4594-4BE2-93B1-B8F698BFD2A0	177.28967	41.07591	-0.39616102	-0.30818748	15.279208	126.857124	59.222294	-0.75936854	0.6189236	15.201216	173.35051	38.33908	-0.70830286	0.22506912	15.282955	446.17743	8.646562	0.6320459	0.08679442	0.90966356
brca	baseline	TCGA-A8-A07U-01Z-00-DX1.69D356C3-C7FC-47E9-B753-BE421263343F	235.82477	28.417492	2.9076154	-1.7485237	15.523298	228.06221	38.59847	1.4664857	-1.4660317	15.515256	240.71153	18.847954	4.1443353	-1.8203149	15.527969	231.00343	4.8556423	0.7866	0.48992953	0.8352234
brca	baseline	TCGA-B6-A0IB-01Z-00-DX1.BAA1D655-1B80-49E2-B1EB-2ECC83DED989	189.8219	24.193176	0.10092638	-0.3764891	13.616314	138.50018	29.294214	0.0446718	0.18431054	13.602036	181.83081	20.430105	0.7050036	-0.28783396	13.618209	304.51105	9.805732	0.36266756	0.018746024	0.916817
brca	baseline	TCGA-A2-A0EM-01Z-00-DX1.305CF011-7451-4880-9A5D-AB4432CF53A5	193.5053	42.34783	-0.74113935	-0.668106	14.5669365	149.12267	65.68554	-1.4812423	0.022075346	14.4902525	190.23302	39.59939	-1.2380116	-0.24928334	14.570256	292.96017	6.344187	0.6145806	0.057287518	0.8890409
brca	baseline	TCGA-D8-A27E-01Z-00-DX1.7950998F-7E23-4C70-A926-1ADAA5A20BED	204.99213	31.113844	-0.48701048	-0.6351863	13.84527	181.84482	45.805637	-1.0439457	-0.2905067	13.823972	201.87418	31.673065	-0.5781426	-0.41101748	13.844568	135.21935	4.440726	0.61989284	0.08585543	0.86244524
brca	baseline	TCGA-E2-A1LK-01Z-00-DX1.5EBAA1F4-F1B4-4938-A51F-0246621BB0ED	213.91661	25.474394	-0.29233664	-0.59778816	16.05512	181.12975	47.82577	-1.3907131	0.109381855	16.027206	202.36853	31.444334	-1.2727851	0.01911938	16.050283	234.91191	7.7772765	0.5134698	0.049831867	0.92253184
brca	baseline	TCGA-EW-A1PE-01Z-00-DX1.8EF56824-0B37-4AD1-AF3E-7988FCBEF773	197.39192	21.82732	0.23463503	-0.7837103	15.437204	158.77806	25.70064	0.5549104	0.41348684	15.430538	186.28767	18.41384	0.5681844	0.2515914	15.438668	245.96822	8.589446	0.36807108	0.015371197	0.90376616
brca	baseline	TCGA-AR-A2LJ-01Z-00-DX1.9D6257FA-2767-4640-9252-9BE18BD9D158	206.16753	35.03444	-0.34610984	-0.6614707	15.334489	167.22528	59.361694	-1.4422973	0.16776124	15.285702	189.19405	43.5015	-1.315691	0.01540711	15.322866	347.52246	9.249137	0.5323126	0.1282721	0.9190532
brca	baseline	TCGA-BH-A0HW-01Z-00-DX1.44DCCE00-133F-4469-A4DA-5057C011B4AC	156.61504	44.295612	-0.7701675	-0.021732163	15.325456	105.95429	50.118626	0.38480484	0.95879257	15.261256	145.24036	39.347473	0.03582281	0.525093	15.330665	444.5396	9.872183	0.5409259	0.050959717	0.9259093
brca	baseline	TCGA-A8-A06Y-01Z-00-DX1.3BC58446-524E-43F3-AAE6-FBC4AA543E66	208.00108	34.59172	0.46011543	-0.93422353	13.7537155	176.23753	46.63405	-0.46882242	-0.22534119	13.731546	227.21887	18.335598	2.6976292	-1.523433	13.765139	280.08087	6.4639316	0.68909675	0.2902838	0.89419043
brca	baseline	TCGA-A2-A1FX-01Z-00-DX1.35B93F3A-9959-4D72-A702-08B27563D24F	195.46619	33.632877	0.5937491	-0.97810525	15.0272045	158.68277	42.90302	-0.20409045	-0.2672063	15.004116	183.22475	32.341724	0.334618	-0.50167465	15.026789	473.4942	9.745695	0.56039304	0.063991435	0.8460587
brca	baseline	TCGA-C8-A12Y-01Z-00-DX1.A15CB3E2-E145-4C75-8FEA-1DD503CD7C20	193.53683	24.340977	1.7299774	-1.2260417	15.321343	154.16455	29.475574	0.36371252	-0.18436974	15.310857	186.40286	20.423767	0.79747576	-0.44999593	15.323633	398.9482	10.247396	0.48296067	0.03610099	0.88499844
brca	baseline	TCGA-A2-A04W-01Z-00-DX1.F7E7B945-2ADC-4741-8FCE-ACEA657DB9C7	202.27446	23.948368	2.6626236	-1.3102264	15.6882305	143.17865	37.38893	0.27959508	0.47957823	15.661834	188.90854	23.147032	0.5490401	-0.09076543	15.688117	367.136	9.37097	0.5387343	0.078122124	0.90413475
brca	baseline	TCGA-C8-A130-01Z-00-DX1.F6810204-C35A-4461-A18A-0A117739B988	187.93939	29.282732	0.54104865	-0.68792295	13.653798	135.93353	41.664288	-0.010434273	0.3971239	13.619318	170.43575	30.154205	0.123331375	0.063055694	13.65072	604.5737	12.775384	0.46581408	0.036978986	0.8755318
brca	baseline	TCGA-EW-A1P7-01Z-00-DX1.97575C9F-C318-45A5-A4B7-1A902B93FA3F	175.24303	35.036125	-0.15560165	-0.4326792	14.660663	124.11178	40.935772	1.3996872	1.093864	14.630424	162.66751	29.301193	0.9115104	0.79487574	14.665926	394.9648	10.279108	0.46599284	0.04215033	0.8977411
brca	baseline	TCGA-A2-A0CT-01Z-00-DX1.A8564130-49CF-4F5B-B5AB-F4D1A10479FF	189.76456	31.088114	1.6460352	-1.2853609	14.971293	130.28262	38.35297	0.43894756	0.5019841	14.9428215	181.63248	25.196728	0.8707798	-0.3699374	14.976123	355.6558	8.25737	0.59193367	0.070020564	0.9033403
brca	baseline	TCGA-BH-A18N-01Z-00-DX1.FE0E24A1-8AE9-4021-B9C7-B408EE0DE329	169.02141	40.756165	-0.86661124	-0.16738352	15.4113455	115.964645	45.184753	0.8197852	1.0616736	15.370649	151.8566	33.536823	0.58170503	0.8849762	15.418102	235.66656	6.800737	0.58740807	0.06829805	0.9459374
brca	baseline	TCGA-A8-A06T-01Z-00-DX1.BA8B8FC3-6169-48C1-BE1F-37F140CB4D3B	187.05434	50.239807	-0.8905201	-0.33723873	14.183478	162.39494	62.677242	-1.1526399	0.031350147	14.143464	208.43271	32.95785	-0.09335243	-0.73150194	14.208643	598.1369	10.220368	0.6796192	0.33166224	0.88850176
brca	baseline	TCGA-BH-A203-01Z-00-DX1.FAE40A13-0C4A-415F-9396-01041FF6B855	189.80624	38.231842	0.33550817	-0.8075931	15.63296	150.12773	50.501072	-0.6115519	0.1552449	15.59643	178.50163	37.133823	-0.36100674	-0.11654032	15.632697	518.7723	10.795198	0.5112777	0.04446081	0.8648019
brca	baseline	TCGA-B6-A0RS-01Z-00-DX1.F72B766D-FC49-4876-A93D-D88B05702267	203.12567	24.739845	0.8376057	-0.8922107	15.689912	136.63371	31.138762	1.305413	0.7678569	15.672387	179.4526	21.491693	1.326496	0.14076768	15.690475	209.58102	7.103498	0.5133662	0.039827913	0.93980867
brca	baseline	TCGA-BH-A0BD-01Z-00-DX1.CD4A6FC2-BA8C-4E30-972A-E6CD1BEAD8AD	156.21217	38.44795	-0.5886773	-0.06530313	14.332438	105.06213	44.85879	0.41521028	0.86229223	14.276405	145.07513	34.900833	0.006954751	0.48962715	14.335143	327.56277	7.89076	0.52753675	0.02909814	0.908915
brca	baseline	TCGA-A8-A083-01Z-00-DX1.AD121BA9-B5FA-4A03-869B-8FE2C5014CE0	230.20358	33.814056	0.5103359	-1.2634791	15.204565	220.10806	45.168377	-0.4755123	-0.9518304	15.193261	240.79059	15.713151	3.527173	-1.5998051	15.213981	231.77667	5.4816318	0.74384147	0.3515811	0.88250464
brca	baseline	TCGA-D8-A1JM-01Z-00-DX1.3CD15BC8-08B3-4BEE-9FD7-A8BEED33268E	184.89545	28.757925	-0.14701268	0.3809454	15.654516	108.5399	55.73379	0.8752865	1.4230065	15.552391	144.2441	42.674736	0.5319687	1.0935273	15.625573	332.7945	9.508034	0.50681466	0.04884286	0.95682925
brca	baseline	TCGA-E2-A1IH-01Z-00-DX1.816F0C54-D87E-4E23-891B-98169F5B439B	214.11	20.31611	2.5645032	-1.4651388	13.809514	172.27321	31.962923	-0.10972628	0.051216558	13.796803	193.83641	23.35596	0.010065072	-0.1148142	13.80692	119.58214	3.4127538	0.70731235	0.09208624	0.888165
brca	baseline	TCGA-D8-A1XC-01Z-00-DX2.10BA8536-D6AF-460E-9796-EB77FFE3EF5B	208.72333	31.5353	0.05427006	-0.9498841	16.014162	192.33641	42.39119	-0.7504281	-0.5922599	16.000366	208.02327	29.749866	-0.39189968	-0.661681	16.015629	414.06104	10.971329	0.39846942	0.019278474	0.89361084
brca	baseline	TCGA-A8-A09N-01Z-00-DX1.A0E4EF10-5BFF-46A0-94C7-578EA3A88599	235.28346	27.097982	3.531892	-1.9003359	14.733389	229.3841	34.925842	2.7319403	-1.7597204	14.727634	240.75417	15.260003	4.16768	-1.6823561	14.738542	78.62755	1.7259653	0.91743404	0.77707255	0.8301275
brca	baseline	TCGA-A7-A3RF-01Z-00-DX1.E60647BC-229D-4409-A564-EE0945F912EE	197.88374	45.263996	0.5943688	-1.138947	13.736279	180.69156	59.452217	-0.74993795	-0.6757503	13.704286	201.68776	40.979805	-0.20405836	-0.90236145	13.743536	105.87334	2.3587332	0.84436965	0.21228592	0.9373488
brca	baseline	TCGA-D8-A1XQ-01Z-00-DX1.1A17A5C7-F14B-4AD2-AD5F-D3400D86A366	175.46907	33.29178	-0.003748054	-0.49298224	15.304239	125.57295	39.661102	0.6778775	0.558735	15.27349	163.0597	29.488153	0.46320096	0.201356	15.306736	365.26715	9.130444	0.5176088	0.035891354	0.9187695
brca	baseline	TCGA-BH-A1EW-01Z-00-DX1.A6A5F9C5-FB97-4DA3-A1EA-1F84BC006681	189.50766	33.123062	-0.062046133	-0.3830447	15.787353	127.34376	51.6496	-0.013959061	0.96440625	15.726507	173.84294	33.063946	-0.11954382	0.6605947	15.785623	346.96713	8.798862	0.49561524	0.037696455	0.9323603
brca	baseline	TCGA-A2-A0YD-01Z-00-DX1.B81FF541-F154-4C49-950B-B6CB723369E2	204.58037	22.142351	0.9250848	-0.896231	16.002832	143.64703	33.80794	1.1966345	1.0970722	15.982751	175.28517	24.599283	0.77928394	0.81437385	15.999351	193.26479	6.6124296	0.56737524	0.043776307	0.94192433
brca	baseline	TCGA-D8-A1JT-01Z-00-DX2.8DB9BB5B-17F3-4D80-835D-872BA275FD3B	191.46924	34.74941	-0.39196932	-0.3487129	15.4050865	161.1249	46.70025	-0.6602384	0.28716144	15.379906	188.75304	32.22393	-0.44285783	0.04570592	15.407453	460.5373	11.169889	0.5153132	0.06528156	0.89361036
brca	baseline	TCGA-B6-A0RH-01Z-00-DX1.33DB5CF9-AC87-435B-A8AF-C4F84BEF15F1	200.4985	25.200413	0.2918868	-0.7867225	15.721578	155.74586	33.566765	-0.05923743	0.031998772	15.706058	195.02083	20.53932	0.6623143	-0.38918874	15.724155	311.1898	9.396115	0.4371482	0.030991752	0.90490234
brca	baseline	TCGA-A2-A3XU-01Z-00-DX1.174A92D4-50B2-4A59-AD31-D5EC5BBF2F65	203.57959	21.274488	-0.40038222	-0.23817828	15.6945715	155.9882	35.275307	-0.22891703	0.50914854	15.674958	183.24576	25.12999	-0.17301841	0.3617642	15.690775	284.55423	8.780021	0.4911645	0.055414647	0.91075534
brca	baseline	TCGA-B6-A0IM-01Z-00-DX1.E2CBD42F-D933-4446-BE7C-C2F8B5AFB976	194.35823	34.917576	-0.27985775	-0.7422281	16.132875	154.0969	46.029922	-0.7691692	0.028621305	16.10387	188.41519	29.253077	-0.3751216	-0.17383993	16.137728	525.191	12.522527	0.38192138	0.014052287	0.85974
brca	baseline	TCGA-A7-A13D-01Z-00-DX1.D206783C-FA6A-4B6A-B3AA-4132A2C9626B	194.25063	29.297035	1.0308803	-0.81834865	13.591707	162.25441	37.466125	0.30732304	0.29485938	13.576884	190.9976	25.960161	0.66488993	-0.04023191	13.594404	144.44237	4.4145193	0.7230562	0.14510809	0.94250304
brca	baseline	TCGA-D8-A1XK-01Z-00-DX1.41EB1BBC-F230-4E3F-8C4E-CE331CAF1935	188.07887	24.302963	0.21872616	-0.08178046	15.233219	119.00829	37.461136	2.0542448	1.2749124	15.195733	155.98245	28.512266	1.444289	0.9243114	15.2255535	356.08743	10.1207	0.4577455	0.036063906	0.93100744
brca	baseline	TCGA-BH-A0H0-01Z-00-DX1.B3B394DD-1F4E-42CA-BB51-C002E423B3D0	147.21869	48.864967	-0.73014396	0.29560086	13.859475	94.348076	62.873558	0.12668751	1.1434584	13.716117	130.32202	49.990524	-0.19493395	0.8776166	13.845738	248.80225	6.2703896	0.59856355	0.043162666	0.9168712
brca	baseline	TCGA-BH-A18J-01Z-00-DX1.AE20ADB6-050C-405D-BF17-1EE4A1A4979A	212.6262	17.380539	0.8222328	-0.83006203	15.2639885	156.92581	29.896284	1.2509271	0.8919531	15.249905	196.44748	17.451029	1.0926335	0.5276279	15.263517	228.16185	8.307679	0.4744974	0.039090425	0.917278
brca	baseline	TCGA-BH-A0BA-01Z-00-DX1.579E11C9-437C-4D49-8811-DD94D8454712	159.40382	43.74791	-0.42739478	-0.3514683	15.793777	116.06458	45.95	0.8702502	1.027911	15.760307	152.72105	34.788177	0.49984124	0.68405247	15.808924	430.11438	10.272596	0.50500655	0.035542503	0.93793094
brca	baseline	TCGA-A8-A09D-01Z-00-DX1.66312A8A-88BA-4B58-96DF-1A7AC39F9E4A	212.47195	31.390099	0.8546462	-1.001812	14.436913	168.28444	48.471184	-0.47393537	0.076587945	14.405685	227.03358	19.787428	3.1548698	-1.6644297	14.444547	442.94116	9.241295	0.62569124	0.25061816	0.8660859
brca	baseline	TCGA-BH-A18T-01Z-00-DX1.90123A74-F631-4538-AB2E-4076486ADF88	183.75871	32.409386	-0.2669935	-0.51891685	16.159405	136.07706	38.519306	0.024202606	0.5256368	16.136126	168.04102	28.25167	0.002371108	0.32064077	16.161627	452.91806	10.971589	0.4863737	0.045894306	0.8957748
brca	baseline	TCGA-BH-A0B3-01Z-00-DX1.90CB0ED5-FBB7-4ABF-93A0-DD88D60D3D55	183.11235	32.869274	0.12960172	-0.5765232	15.356106	131.92264	43.070854	0.22965193	0.68233067	15.3210945	165.38445	32.783707	-0.005821204	0.31851032	15.3534975	437.37207	10.304636	0.48265144	0.03763203	0.9062305
brca	baseline	TCGA-E2-A9RU-01Z-00-DX1.A06BE284-B9DC-4B45-A202-A9D027AEEDD9	180.21217	36.171577	-0.32344183	-0.6118227	15.957024	145.69524	36.037807	0.4568682	0.31480634	15.947583	179.64392	24.62047	0.5761208	0.11458407	15.969004	344.80536	9.992926	0.44493106	0.03759431	0.92518806
brca	baseline	TCGA-A2-A04X-01Z-00-DX1.E01A4522-67B3-4FEF-BD6B-99DFED9E7C85	175.64136	32.738846	-0.3973456	0.035020277	15.109448	127.639496	44.004112	0.39447764	0.99770355	15.071327	175.55774	27.924263	0.03707707	0.508027	15.114599	254.20407	7.0169134	0.57034576	0.05182264	0.92376536
brca	baseline	TCGA-AC-A3YI-01Z-00-DX1.321C0A32-ABF9-48ED-8071-C6B1774E9F7B	194.07626	25.4577	0.74691796	-0.58540434	13.107135	143.94363	43.037945	-0.15812954	0.9137417	13.073849	176.05981	28.562567	-0.26883274	0.71264565	13.1032715	156.88318	4.309795	0.7390194	0.09343643	0.93778664
brca	baseline	TCGA-D8-A27K-01Z-00-DX1.25AF7928-046B-45BF-BAD6-F34156203F5A	209.15707	21.53889	0.7991391	-0.977076	15.687544	187.09488	27.61082	0.24952105	-0.4648289	15.681776	207.00322	17.981571	0.8737161	-0.5819992	15.689209	289.77316	9.464272	0.3995211	0.03008536	0.8433901
brca	baseline	TCGA-D8-A1Y1-01Z-00-DX2.B58DC955-F864-4E78-8B1A-8156E2F7D554	161.86269	37.206215	-0.4775668	-0.3536499	15.219097	113.835106	38.872726	0.4752698	0.51865876	15.188591	151.91003	29.89987	0.27417323	0.27291662	15.227529	456.10934	11.117235	0.463423	0.025667418	0.92942613
brca	baseline	TCGA-E9-A245-01Z-00-DX1.648850D5-EB80-4FBE-8507-32313FAD1060	192.22502	32.534443	-0.38458526	-0.5685036	15.135449	131.43123	41.049244	0.16015656	0.47710976	15.101747	168.54417	29.92004	0.03950887	0.1758119	15.134601	341.93646	9.1289425	0.5381057	0.061525583	0.9203732
brca	baseline	TCGA-A2-A0SW-01Z-00-DX1.E1EA0407-B831-4D75-826E-80B82B821797	212.34813	20.919064	1.2767531	-1.0935457	15.42645	180.92532	28.164337	0.24272425	-0.12357311	15.419146	203.2767	18.765661	0.6845635	-0.344757	15.427186	166.6703	5.3215747	0.56713045	0.040477145	0.89591676
brca	baseline	TCGA-EW-A1OZ-01Z-00-DX1.9639BB06-FF02-475F-A89D-773BE12721CC	175.69809	31.89074	1.8567389	-0.971797	16.322489	113.091255	41.587784	0.60470843	0.86738557	16.275602	148.2313	33.398445	0.29856813	0.48753753	16.315414	672.8674	13.485205	0.41436666	0.021039456	0.90001255
brca	baseline	TCGA-D8-A146-01Z-00-DX1.D93FB315-E5D7-49BA-8380-38B16B70361B	199.43152	29.2528	1.0297922	-1.0650462	14.481179	169.51135	37.68728	-0.060595114	-0.32838506	14.466631	194.84837	26.572025	0.5109763	-0.536493	14.483051	297.94736	7.84081	0.57135576	0.056313325	0.8757465
brca	baseline	TCGA-EW-A1OX-01Z-00-DX1.9B19CBEE-E592-4A4D-839F-CECDCA20F4B1	205.06683	34.11205	0.9848554	-1.4096293	14.356865	182.7556	46.06839	-0.20579892	-0.965212	14.336405	203.34258	31.711899	-0.008435246	-1.0389115	14.359121	318.022	8.494285	0.467878	0.054363128	0.8561162
brca	baseline	TCGA-AN-A0FZ-01Z-00-DX1.9555AF11-3A0D-4FE3-AE91-09DA77B175CA	193.59073	35.07764	0.5534152	-0.9528623	14.63734	145.86882	47.140045	-0.5776776	0.2892013	14.602277	176.89276	34.80556	-0.38645175	-0.010708309	14.635404	607.8343	13.552436	0.42237082	0.039202932	0.8864429
brca	baseline	TCGA-EW-A6SA-01Z-00-DX1.DE032DD7-169D-4AA2-A4E0-1EFC158431FA	174.85986	42.206623	-0.84651357	0.053392116	15.311687	148.59523	48.975483	-0.37966794	0.6532578	15.288632	181.5038	33.52622	-0.3750595	0.42819643	15.324498	417.32925	10.72406	0.42237025	0.04690348	0.8941467
brca	baseline	TCGA-A8-A07C-01Z-00-DX1.1F069BCA-D2B3-49CF-81FD-9EBA49A3439F	225.2074	39.57368	0.71755683	-1.2707641	14.715508	214.84627	51.294167	-0.046388093	-1.0389009	14.700425	237.94551	21.342316	3.283964	-1.7554144	14.728234	423.979	7.695061	0.7455763	0.39390618	0.84213954
brca	baseline	TCGA-AR-A24L-01Z-00-DX1.218A0AE1-D070-4A16-A277-31185F10724D	196.43243	25.406794	0.8595034	-0.44465417	15.197378	155.01646	39.391376	0.24620113	0.6877999	15.1745205	183.0502	28.097546	0.41018328	0.33800682	15.194264	284.15536	8.369811	0.511399	0.06248215	0.9182385
brca	baseline	TCGA-AR-A1AV-01Z-00-DX1.93698893-7C5C-44C1-A488-ED358D523693	178.29814	34.249577	-0.40592125	0.00861767	14.674794	126.10633	50.74681	0.070906416	0.9539131	14.617709	159.87033	37.66927	-0.11677186	0.69055676	14.666632	408.28815	9.742924	0.524047	0.069032595	0.92845345
brca	baseline	TCGA-C8-A12P-01Z-00-DX1.670B5DE8-07B0-4E4C-93FA-FA3DFFCCE50D	195.27626	27.320389	0.88458365	-0.30400866	13.40561	163.40529	34.96603	1.2173519	0.60397923	13.393066	194.24248	23.537058	1.445474	0.41046396	13.408378	215.11452	6.512886	0.49655616	0.035601154	0.9299347
brca	baseline	TCGA-BH-A0EB-01Z-00-DX1.70D7BBA0-214D-4D1A-933C-7CFCDA5416A3	163.63799	36.446144	-0.07816848	-0.32974806	15.467458	103.27322	44.130207	1.0313703	1.0592982	15.407964	143.19395	35.17327	0.33546773	0.6114127	15.464041	565.61884	11.469716	0.5052297	0.04473072	0.9194326
brca	baseline	TCGA-E9-A6HE-01Z-00-DX1.97514DBA-9BC0-4554-9A43-99C48C6B953A	216.48941	18.207191	0.9287412	-1.0997456	14.9881315	149.85397	29.712494	1.9848008	1.1936707	14.973173	180.55167	21.6644	1.0267643	0.7413919	14.984747	128.44046	4.8775268	0.63534194	0.11035617	0.9495901
brca	baseline	TCGA-BH-A0W5-01Z-00-DX1.84EA3913-667B-4694-A0F0-E629CAC615C8	175.07414	35.709118	0.25473312	-0.79516095	14.306004	124.967285	36.818855	1.031942	0.7275935	14.286033	161.68526	27.546097	0.6425073	0.4420938	14.314169	316.1854	8.27831	0.5198438	0.05411191	0.914007
brca	baseline	TCGA-AR-A24Q-01Z-00-DX1.69DC7E35-DC0D-4F20-88DA-04C25F28628C	189.99234	40.825256	-0.89471984	-0.21507764	16.197748	150.41011	60.74439	-1.1583112	0.51097435	16.141891	176.97528	44.03519	-1.1133733	0.36417776	16.191015	341.1946	9.971738	0.49288067	0.07495079	0.9432509
brca	baseline	TCGA-BH-A0W4-01Z-00-DX1.23E017DC-15CB-4838-AC91-CFB11B932AB0	140.70042	45.744656	-0.50865704	-0.37845826	14.639391	94.863266	41.25532	1.1975822	0.7439322	14.602967	136.11916	33.88339	0.6921581	0.2286245	14.665981	372.49155	8.588738	0.54994273	0.06495285	0.93060786
brca	baseline	TCGA-A7-A2KD-01Z-00-DX1.BFF2DFC8-1D95-4DC2-98FC-5BD7D7C6CDF5	166.67659	43.667946	-0.38314548	-0.31929314	14.373106	117.01213	52.874554	0.30707362	0.8063258	14.310411	156.56532	39.805428	-0.015754737	0.38108972	14.377407	428.5611	8.796224	0.6571137	0.098939896	0.9361481
brca	baseline	TCGA-A2-A0D0-01Z-00-DX1.4FF6B8E5-703B-400F-920A-104F56E0F874	154.64983	32.49539	-0.33564478	0.017160788	13.7851	102.08525	38.372974	0.5692868	0.8605271	13.740021	160.66412	26.661661	-0.024841996	0.29290998	13.793883	344.7489	7.6201606	0.62036157	0.09007308	0.92968947
brca	baseline	TCGA-BH-A0HU-01Z-00-DX1.73B38904-E4F8-4F45-BD75-A27EC833B6DE	173.77142	39.788956	-0.5179638	-0.29153132	15.123403	129.90549	50.88707	-0.4381858	0.5577102	15.075134	163.32986	38.708233	-0.4765026	0.24276264	15.122664	418.70023	9.284826	0.5449338	0.06839727	0.9124035
brca	baseline	TCGA-EW-A1IZ-01Z-00-DX1.81D5544E-0A7D-4A92-A3B0-4F22CFB8BBB2	183.62688	41.05578	-0.95520735	-0.30459985	13.881508	151.03844	53.803913	-1.0911523	0.15663527	13.842518	182.74161	36.77504	-0.95036644	-0.006058784	13.887023	290.88345	6.3734503	0.7041908	0.17630592	0.9026127
brca	baseline	TCGA-D8-A13Y-01Z-00-DX2.0043D2BB-B04D-4A44-AAB1-1CAAD97AC246	180.54402	35.639725	-0.6514223	-0.44520628	15.590525	161.28241	40.132523	-0.76597714	-0.20825623	15.578594	189.09854	27.60693	-0.43109462	-0.37527478	15.599979	449.83658	11.730048	0.43936312	0.043013547	0.9006719
brca	baseline	TCGA-C8-A3M8-01Z-00-DX1.97AC85E0-6281-4F2E-8034-24AD5F52D5A6	173.00426	45.947388	-0.58118296	-0.37984538	14.381083	145.4727	53.51518	-0.7473724	0.22085963	14.3491955	175.78746	40.134026	-0.5507681	-0.10734697	14.391943	564.6583	10.795654	0.5260286	0.072426796	0.87159157
brca	baseline	TCGA-B6-A0IH-01Z-00-DX1.3463B12E-D1B0-4FB2-B257-BFD63BA2B6BF	216.30948	18.664385	3.806246	-1.2854918	14.304986	150.18907	42.22239	0.24307323	0.75063145	14.270697	187.7816	27.100302	0.20369972	0.47167712	14.298596	261.34824	8.237278	0.48896348	0.04476208	0.94745797
brca	macenko	TCGA-AC-A23G-01Z-00-DX1.2F0326F7-6B77-4B3F-B4FA-59ADB785AA07	200.01921	37.41563	0.59854895	-0.4609526	12.586695	166.28459	51.372253	-0.49242643	0.47763464	12.557804	195.79344	35.822372	-0.20520179	0.21119547	12.588392	506.30865	10.665587	0.503631	0.052121084	0.8672094
brca	macenko	TCGA-AC-A23C-01Z-00-DX1.0E67C785-83D3-49AF-B600-FB5B909AE6ED	200.21706	45.66857	-0.80946004	-0.33749554	12.956561	172.76953	63.9997	-1.4651606	0.10251995	12.913321	199.6478	44.71147	-1.2783606	-0.041229904	12.958312	423.56213	9.247768	0.5453451	0.091927856	0.90416217
brca	macenko	TCGA-AC-A6IV-01Z-00-DX1.DA4F4B9F-9070-4B3A-996F-311E0A989FFB	181.81451	45.64876	-0.75499403	0.42338973	13.234273	149.2838	61.732212	-0.756148	0.84714514	13.185432	183.48836	42.879692	-0.7832522	0.69763505	13.239098	341.77368	9.158698	0.5309494	0.10211827	0.9532362
brca	macenko	TCGA-AR-A1AS-01Z-00-DX1.72979519-0A90-42AD-9F23-1991F75C8CE7	189.34015	39.859158	-0.35298017	-0.21704154	15.022891	145.36165	51.194954	0.12665813	0.81925166	14.986424	179.56339	36.52772	0.05881968	0.61047375	15.025659	405.9783	10.867921	0.43178308	0.036136147	0.91971016
brca	macenko	TCGA-AR-A1AN-01Z-00-DX1.1118F9FE-6DF2-4496-B102-D3A10D332EC0	179.4756	45.129948	-0.75352126	0.28726867	13.774862	140.94998	60.799885	-0.51357454	0.84609556	13.718964	176.22899	43.56818	-0.59724426	0.66085637	13.776908	154.87741	3.023485	0.85691595	0.2610912	0.95180064
brca	macenko	TCGA-A7-A13G-01Z-00-DX1.C258C545-8C1F-41D4-846F-962A746CBDFB	192.84065	43.64825	-0.73804325	-0.3792329	12.3949585	155.95522	54.476303	-0.79464	0.26597297	12.359957	187.72589	38.820812	-0.73133916	0.072827734	12.400276	206.69968	4.2656145	0.8162354	0.17612533	0.9253013
brca	macenko	TCGA-AO-A0J6-01Z-00-DX1.D0C003CE-E112-4375-953D-78404C9D62DA	182.99516	37.530716	0.038717117	0.1659793	16.26863	142.84077	47.471653	0.8878794	1.1116141	16.23832	179.0968	33.41191	0.7486991	0.8404371	16.273073	747.15155	14.589468	0.42538074	0.02529017	0.8558229
brca	macenko	TCGA-BH-A1FB-01Z-00-DX1.9D778D1A-07F6-450D-B7AA-0E17B4D0A88C	192.46349	41.116535	-0.3347057	-0.25060636	15.361959	154.49313	53.656616	-0.34775957	0.6404258	15.326939	186.80887	37.69223	-0.32314402	0.43412966	15.365626	197.98209	6.113444	0.5896213	0.0711863	0.9342723
brca	macenko	TCGA-AC-A2QJ-01Z-00-DX1.48C303BB-5A23-4037-BD28-77629A8CD9DA	176.51543	39.08302	-0.046591684	0.33255038	14.545864	134.30495	51.30303	0.7493652	1.177982	14.503416	172.0384	36.924843	0.4043176	0.9331358	14.548358	328.56897	8.177216	0.57021165	0.055833787	0.933277
brca	macenko	TCGA-A7-A4SB-01Z-00-DX1.E8925605-5189-441E-A719-92CFC1118B0B	198.61136	37.82101	0.37358102	-0.4433836	12.330287	163.53828	51.773724	-0.5567816	0.5873483	12.300433	193.77321	35.990723	-0.56508374	0.4059314	12.332352	58.609726	1.5551025	0.8991986	0.20143585	0.9427368
brca	macenko	TCGA-EW-A2FV-01Z-00-DX1.0C59AC06-DD9B-413A-8A03-B71774F662FA	204.20378	43.377586	-0.3123677	-0.7451908	15.170581	164.56726	49.137295	-0.5765906	0.06989042	15.148857	193.60468	34.074955	-0.3351641	-0.0758052	15.179162	626.0129	12.966894	0.43934113	0.03238229	0.84201014
brca	macenko	TCGA-AO-A1KO-01Z-00-DX1.EEB5E0A0-92B2-42CD-9F7A-00E9250B561F	208.94273	40.050545	0.61260647	-1.043298	15.622201	173.4882	45.504093	-0.37087032	0.007660461	15.606773	200.66365	31.092402	-0.19118407	-0.11325202	15.630149	1135.0068	19.30016	0.31692025	0.008474981	0.721691
brca	macenko	TCGA-C8-A1HJ-01Z-00-DX1.745159F1-85E7-4CC0-B088-E1CA91916FB8	193.8334	41.184345	-0.43520653	-0.31960586	15.071726	160.66515	52.982002	-0.7097374	0.29000583	15.040307	191.88348	37.341084	-0.51850426	0.043810055	15.076155	736.0953	14.395146	0.49255878	0.059573896	0.8510954
brca	macenko	TCGA-BH-A1ES-01Z-00-DX1.C54C809F-748F-4BB0-B018-A8A83A4134C0	187.91081	46.15467	-1.0485065	-0.18362361	14.965048	146.26166	53.492638	-0.5393863	0.50510097	14.930257	180.26726	37.994953	-0.5464699	0.34152666	14.974287	400.76083	9.615249	0.5384087	0.08746943	0.9051294
brca	macenko	TCGA-A2-A3XW-01Z-00-DX1.45F5F36F-5503-4A38-AF37-E526915A8DBE	187.81624	43.735138	-0.94537467	-0.1269873	14.981365	141.13254	45.69109	0.10393952	0.6591725	14.958176	176.65913	32.113503	0.19122848	0.48244834	14.99302	439.4683	9.821074	0.51107603	0.04632714	0.88946384
brca	macenko	TCGA-AN-A0XU-01Z-00-DX1.6B0DD0FF-A20D-4BA2-8D48-FC357BA5313F	191.72577	44.736275	-0.93137103	-0.29122213	14.754358	153.16443	52.446297	-0.5694663	0.47605264	14.724763	185.91196	36.669903	-0.5583277	0.32932922	14.763482	501.01147	10.679085	0.5717035	0.058791142	0.90386105
brca	macenko	TCGA-AC-A2BM-01Z-00-DX1.162A9FA9-6E61-48BF-B0A5-C6C7640ABD9B	195.63873	42.987885	-0.62103987	-0.44721848	15.001725	156.99065	47.808952	-0.417668	0.1996518	14.979837	188.92958	33.552334	-0.22227569	-0.014876579	15.011215	709.2334	13.223721	0.47799355	0.048321318	0.85773474
brca	macenko	TCGA-A2-A25A-01Z-00-DX1.6D311E39-9F96-4775-B9DA-8D034D1AD1DC	208.87953	41.254517	0.29802543	-1.0765775	15.510241	166.3536	40.850132	-0.2259973	-0.22236547	15.499982	195.05486	27.87865	0.055479325	-0.30601716	15.521237	709.06604	14.704833	0.39844325	0.02344784	0.85407597
brca	macenko	TCGA-A7-A3J1-01Z-00-DX1.92895B92-5F95-4EA3-9237-4CAF63CDE3FF	206.7011	42.332375	-0.19947468	-0.67719406	13.497048	182.54356	57.533474	-1.236812	-0.11533657	13.467439	207.26134	39.48338	-0.9845503	-0.2802048	13.500816	226.85236	4.611016	0.76610506	0.06751022	0.910667
brca	macenko	TCGA-AC-A4ZE-01Z-00-DX1.A9BB4DBC-4314-4A77-AA1C-0882DBC370F1	180.7762	45.33598	-0.8145922	0.29659194	12.379148	147.6968	59.871773	-0.6782434	0.7459961	12.332222	182.33185	42.136093	-0.7217187	0.54614913	12.384457	522.5517	9.089385	0.6190415	0.09097157	0.9030993
brca	macenko	TCGA-B6-A0WV-01Z-00-DX1.A8B9E114-A8CF-4389-B47C-2E1B842F7FF9	214.59575	39.64673	1.1174085	-1.2795223	15.757236	174.77635	46.668404	-0.28253216	-0.3646335	15.7378435	200.25198	32.700436	0.15440185	-0.5351216	15.762283	498.8295	10.054916	0.56771606	0.041653365	0.81324655
brca	macenko	TCGA-A7-A426-01Z-00-DX1.3058E873-9442-4872-80DA-E8A5B35054D2	220.36917	39.388023	1.8261582	-1.5644071	12.954162	174.29382	41.635532	0.13782589	-0.35666558	12.941764	199.34625	28.777624	0.41626197	-0.40822253	12.961465	267.91776	6.209669	0.71473086	0.23098594	0.9244758
brca	macenko	TCGA-AR-A1AQ-01Z-00-DX1.09D5D7FC-0FA8-4176-94B2-995F44D8ED4C	174.8935	41.54092	-0.3150151	0.45981634	14.977603	137.97879	52.925743	0.45002487	1.1333123	14.937873	175.6573	37.317024	0.21088211	0.9037791	14.983875	354.1352	8.177803	0.6284169	0.101182826	0.9331418
brca	macenko	TCGA-A8-A08B-01Z-00-DX1.416316FD-E8BF-402C-939A-08920F08A181	197.58032	42.78001	-0.52579075	-0.37095684	14.021952	168.45923	53.600887	-0.8177183	0.3097701	13.995629	197.92816	36.71516	-0.58616906	0.084880315	14.029213	102.39656	2.115573	0.91408336	0.7728277	0.92682874
brca	macenko	TCGA-A8-A097-01Z-00-DX1.4D06990E-E759-40F0-9106-59408CF350E5	215.8993	39.42196	1.2275443	-1.290975	14.312647	193.5257	48.228905	0.3379874	-0.85324955	14.296211	215.00163	33.32922	1.6384298	-1.2102746	14.318113	566.9494	10.07783	0.5906815	0.19686699	0.8000189
brca	macenko	TCGA-D8-A140-01Z-00-DX1.5B9382C0-332C-4FBF-82CD-B9453D02B815	207.84215	40.65759	0.30963	-0.94054997	13.873375	170.70021	50.237755	-0.5003665	-0.20871928	13.847976	197.79517	35.623936	0.033330463	-0.4538179	13.877254	310.9311	6.724573	0.59314805	0.035389706	0.7561648
brca	macenko	TCGA-A2-A4S2-01Z-00-DX1.D779B63B-8817-43F1-A8F4-236C82DB78F8	215.51512	40.470238	0.96260923	-1.2418685	14.405649	172.7866	43.99318	-0.22584802	-0.24412027	14.390919	198.82416	30.398966	0.10437135	-0.3401554	14.413201	444.70724	9.990937	0.4695999	0.06320438	0.8663271
brca	macenko	TCGA-EW-A1P3-01Z-00-DX1.EF69B964-57D6-4F8E-A183-A3022AF6E835	209.15811	41.68	0.29811066	-1.0077565	15.194195	169.27577	48.44511	-0.3594809	-0.21225955	15.172286	196.56184	34.17708	0.091668844	-0.41827592	15.200222	407.6272	9.041496	0.5562861	0.093451574	0.8622782
brca	macenko	TCGA-B6-A0WW-01Z-00-DX1.64048633-1D1A-4074-8C50-7641159355DB	213.77968	41.26984	0.7194757	-1.1879205	15.266714	178.16393	44.959015	-0.21711536	-0.37904942	15.253282	203.49991	30.707779	0.1984276	-0.51464105	15.275556	372.36847	10.421314	0.37349737	0.016552256	0.8446453
brca	macenko	TCGA-AR-A250-01Z-00-DX1.572A2F73-6BF5-4932-BFEF-4B8904755ACF	214.8592	40.47219	0.8215504	-1.1728351	14.982982	167.08415	41.862946	0.120446876	-0.41439825	14.968727	194.25645	29.330275	0.8810952	-0.6156152	14.9906645	462.70712	10.711541	0.5230636	0.08700058	0.9077032
brca	macenko	TCGA-E9-A54X-01Z-00-DX1.9BF3DE15-FA5A-459D-9B2E-8EB92F34228D	196.37338	44.541794	-0.7723582	-0.34748524	13.618283	159.9323	56.04853	-0.9062976	0.30909702	13.583352	190.34502	39.26908	-0.7426633	0.13457547	13.623859	262.09753	6.2466197	0.64999324	0.16307734	0.899877
brca	macenko	TCGA-D8-A27W-01Z-00-DX2.4E0D2E4E-5662-4305-8FC2-C651CDDA4998	220.1666	38.087067	2.0927277	-1.5501963	15.567653	193.4751	51.274357	-0.09570311	-0.82058537	15.544939	213.7399	36.079144	0.6952987	-1.0462042	15.569098	566.1883	11.619126	0.46028796	0.027805949	0.84525466
brca	macenko	TCGA-AN-A0AJ-01Z-00-DX1.74EE47B0-FE27-44CF-9355-C738DE1BD017	193.1526	48.40378	-1.0991473	-0.23460814	15.49835	157.84137	64.40715	-1.2075957	0.4023218	15.448402	188.12297	45.39393	-1.1850699	0.29083666	15.502168	279.54086	7.0071673	0.67295384	0.15720758	0.9611669
brca	macenko	TCGA-AO-A03M-01Z-00-DX1.9998A9A0-D0A6-48FC-80FB-AE597CB9E8AA	199.92216	41.652653	-0.31957698	-0.5988178	15.4941	162.6675	51.352863	-0.63976955	0.10996235	15.465773	192.5162	36.375088	-0.4207593	-0.103717186	15.498982	1259.1532	19.430645	0.43224892	0.041610073	0.75939083
brca	macenko	TCGA-A2-A0CP-01Z-00-DX1.ECFD263C-BB17-4ADA-8F2C-654C2AA4C45F	206.37779	39.31148	0.5011464	-0.988778	13.891371	161.84856	47.88028	-0.28100654	0.22361954	13.866487	191.0171	33.97165	-0.15645467	0.06786756	13.895182	394.29483	8.41926	0.60127777	0.079573914	0.9130486
brca	macenko	TCGA-A2-A259-01Z-00-DX1.7289CD72-CB74-41D4-B4AC-4EA5FDFEC666	208.17273	43.814316	-0.1496544	-0.88720435	14.476556	172.43658	44.27839	-0.35697213	-0.36340696	14.465471	199.95299	30.02945	0.27741104	-0.54905635	14.488987	141.06966	4.834985	0.5901744	0.06008027	0.9069035
brca	macenko	TCGA-C8-A275-01Z-00-DX1.44D27E67-4DD6-4893-B38A-01E48F5A358A	201.8123	40.865955	-0.06106522	-0.7042339	15.726094	162.2092	49.217194	-0.43117353	0.16409251	15.700823	192.01044	34.6095	-0.14356114	-0.049436733	15.731559	952.574	16.99432	0.45374727	0.035698622	0.78297335
brca	macenko	TCGA-B6-A1KN-01Z-00-DX1.E769FD65-E5CE-4CA4-8BBE-6FC54A2ED870	210.10161	40.73012	0.44344562	-1.0311341	15.601509	176.34248	51.07857	-0.6438293	-0.23200424	15.57741	202.01988	35.68584	-0.26644683	-0.41762078	15.605875	397.4785	8.58049	0.57854116	0.07286967	0.8434242
brca	macenko	TCGA-A8-A06Q-01Z-00-DX1.622AC6E4-DB1A-4C8D-8185-52D4FD1F30B4	199.81271	41.780884	-0.29766226	-0.47999144	14.026473	180.30592	49.318157	-0.45475623	-0.22910431	14.009784	207.75153	33.59749	0.62615484	-0.6664025	14.035786	438.7251	8.828641	0.6405935	0.2881469	0.8672566
brca	macenko	TCGA-A2-A0ES-01Z-00-DX1.5652EE30-48C1-4EC1-AD77-8C72DFCB9A97	206.1339	44.650528	-0.32036346	-0.89676106	14.872258	154.96922	43.488724	-0.2599048	-0.08087782	14.856617	185.51407	30.433989	0.005620851	-0.16552016	14.884144	218.30447	7.0236335	0.5105521	0.05281073	0.9205537
brca	macenko	TCGA-C8-A12K-01Z-00-DX1.D71C7974-65F7-4EF0-8FFB-9F27CEC85242	190.9911	41.96827	-0.5957743	-0.2474072	15.537156	149.00931	51.399048	-0.2555699	0.58737636	15.503836	182.41978	36.523853	-0.1894781	0.37136525	15.542388	908.825	18.315125	0.36038065	0.03192677	0.8489625
brca	macenko	TCGA-BH-A0DO-01Z-00-DX1.1684557E-A5D4-4828-B2D5-FA899993A019	193.04744	40.2674	-0.30623025	-0.3434703	14.792321	161.36674	48.186398	-0.37376785	0.60866046	14.771622	193.48265	32.740147	-0.42786205	0.45463812	14.800996	305.525	7.9151154	0.5470292	0.06606519	0.89288217
brca	macenko	TCGA-D8-A27V-01Z-00-DX2.81E4FFDF-7123-4AC3-BE24-A82564A6C34C	204.77975	41.507843	0.013055226	-0.8349071	13.660175	166.69566	49.986042	-0.59243	-0.124075584	13.634892	195.05829	35.339287	-0.1474908	-0.3502784	13.66539	295.00598	6.77661	0.5761044	0.06467222	0.81407064
brca	macenko	TCGA-C8-A12W-01Z-00-DX1.3727E7BB-831E-42DB-B5CB-F2D7C649290F	216.4121	38.30641	1.7593571	-1.4308975	15.459548	181.30002	49.0297	-0.25509351	-0.47014278	15.437226	204.99303	34.626858	0.29394394	-0.6767272	15.462025	673.67816	11.89608	0.56000865	0.079677016	0.76087457
brca	macenko	TCGA-AR-A0U3-01Z-00-DX1.9BB87F9D-459F-4A18-B591-29822EA5AE18	200.15149	44.134632	-0.6297473	-0.53782606	15.6240225	157.62138	50.30836	-0.6513361	0.16094571	15.597617	188.22266	35.366306	-0.42926356	-0.010541939	15.631955	1084.5083	19.092167	0.36967817	0.023045909	0.8234558
brca	macenko	TCGA-E9-A1RA-01Z-00-DX1.E1C527C3-EDF2-442A-80FE-3E3AFBC5EF5A	207.69652	45.065434	-0.003716011	-0.8683045	13.074545	164.09227	45.637314	-0.39013827	-0.5201646	13.057839	192.5624	32.09056	1.0669055	-0.869736	13.085494	188.64368	5.4476686	0.6414846	0.05372124	0.9770141
brca	macenko	TCGA-AC-A3BB-01Z-00-DX1.CE889249-2A5E-44DA-B04E-746BE82CD805	201.01506	40.61792	-0.11889239	-0.6319272	14.21758	160.01299	45.00382	-0.12658164	0.25585324	14.199189	190.84723	31.426966	0.07963785	0.06628673	14.225692	734.5838	14.290697	0.4126667	0.029515367	0.7927709
brca	macenko	TCGA-EW-A1P8-01Z-00-DX1.E9852193-8CDD-49EF-B49B-DA6931198F0D	185.86877	45.264313	-0.9961222	-0.02643997	15.098477	147.50882	50.584003	-0.4210433	0.5411024	15.070992	182.23972	35.348923	-0.38808897	0.347726	15.110166	497.0755	10.113548	0.5508917	0.064741015	0.91684633
brca	macenko	TCGA-D8-A141-01Z-00-DX1.10F6EEB2-C920-43FF-B5A7-B5A651CBDBE3	200.5923	42.72529	-0.41730222	-0.6311523	14.737863	160.47784	50.80035	-0.5871029	0.20790972	14.710946	190.63907	35.754597	-0.32852215	0.02061373	14.744272	475.36453	9.404837	0.58420384	0.045414522	0.8133422
brca	macenko	TCGA-B6-A0RG-01Z-00-DX1.C83D21A0-EC61-459C-9776-EA3D91469E72	204.47395	43.539787	-0.25211108	-0.7516096	16.748585	167.09555	54.15783	-0.8189062	0.04369375	16.718462	195.06827	38.090595	-0.5464065	-0.12487468	16.753557	667.5891	14.36206	0.40005717	0.027356287	0.8630553
brca	macenko	TCGA-A2-A0EV-01Z-00-DX1.EA8C5594-BA4F-47A8-949B-D536E00E62C9	200.63783	41.01723	-0.18034801	-0.6579242	14.858542	160.33961	47.704224	-0.38938296	0.27551773	14.836073	190.89409	33.289627	-0.22973444	0.11038664	14.86559	418.80862	9.228475	0.55857664	0.062685385	0.9001243
brca	macenko	TCGA-BH-A0BR-01Z-00-DX1.F7912887-8AE9-4391-9B83-9AC7B4FF38EF	200.46614	41.571705	-0.25598168	-0.65367585	14.6003685	154.0851	47.381615	-0.13560964	0.420868	14.576055	185.52594	33.30264	-0.007602068	0.27597252	14.6073	323.18665	7.227383	0.6016559	0.06857185	0.88397044
brca	macenko	TCGA-A7-A0CD-01Z-00-DX1.F045B9C8-049C-41BF-8432-EF89F236D34D	192.83687	44.867718	-0.8229028	-0.33266008	12.918776	152.2764	57.85469	-0.8011854	0.40067974	12.874958	184.02095	41.482044	-0.78316027	0.22992311	12.9217415	157.7085	3.9393961	0.7586014	0.2081653	0.9175398
brca	macenko	TCGA-A7-A6VV-01Z-00-DX1.07AE0E16-A883-4C86-BC74-4E13081175F2	200.46274	40.72879	-0.14700681	-0.64133155	14.362443	162.58543	46.945663	-0.22242184	0.2935355	14.342281	192.97974	32.59973	0.048953462	0.08596841	14.370101	394.56885	9.2219	0.5786028	0.080352336	0.90686375
brca	macenko	TCGA-E9-A1R2-01Z-00-DX1.5529C856-4F4F-4F17-94A2-5CEF94A940EB	210.76472	41.709316	0.30251583	-1.023583	15.293397	172.18803	50.550385	-0.569726	-0.19783199	15.2690115	198.46997	35.55262	-0.20188269	-0.37301743	15.298212	420.45013	7.917546	0.67916745	0.10722971	0.8415062
brca	macenko	TCGA-B6-A0RO-01Z-00-DX1.3ADBFF05-92CE-41B5-BD49-CB3CE5B74CC9	214.19426	41.06608	0.8349895	-1.2631577	15.205242	169.9969	42.00076	0.19149512	-0.27509585	15.19326	196.95135	29.072746	0.5103201	-0.3604812	15.214481	261.54462	7.7767644	0.47074893	0.017216556	0.9126167
brca	macenko	TCGA-AO-A12C-01Z-00-DX1.F4105027-FA10-48AF-BA8F-C7A0181C4A1D	206.3292	38.551468	0.68647325	-0.9626878	15.181365	166.77388	46.570984	-0.25059438	0.109766714	15.160181	195.33105	32.61566	0.025799554	-0.08470137	15.18617	596.85205	10.643763	0.5895665	0.051340427	0.8542949
brca	macenko	TCGA-BH-A1FE-01Z-00-DX1.8FB57ECF-350B-44E4-8612-63E8374D3C4B	219.97108	40.170383	1.413183	-1.415873	12.827069	172.25607	44.88569	-0.14248748	-0.52231425	12.808746	197.25554	31.657156	0.2834977	-0.6510361	12.832239	246.37653	7.2166815	0.5641108	0.04931821	0.93380797
brca	macenko	TCGA-A2-A0CL-01Z-00-DX1.5342E971-DCD2-42C4-B4FF-E6942A95829E	203.66644	42.11395	-0.19205265	-0.7992935	14.5788965	160.32362	45.51362	-0.3420822	0.07996351	14.560438	190.45671	31.691978	-0.15148197	-0.052141458	14.587955	389.8098	9.444144	0.48649758	0.039507348	0.8968856
brca	macenko	TCGA-BH-A0H6-01Z-00-DX1.0CF7253A-B42C-4778-B1C6-17EC78A039ED	193.31812	44.765644	-0.8143845	-0.3826168	13.361368	157.9007	56.150475	-0.92979974	0.16221654	13.324602	189.04979	40.075356	-0.81697816	-0.039412484	13.366688	203.98984	5.0077906	0.62338346	0.038231116	0.85419434
brca	macenko	TCGA-A7-A4SE-01Z-00-DX1.16BC8401-E40E-4A1A-9BD9-12735C9AE3F6	197.48201	40.364048	-0.1650402	-0.42575124	13.240726	164.87616	53.779755	-0.70948684	0.32467222	13.209104	194.75731	37.697254	-0.5215398	0.091963306	13.24381	320.90555	6.17998	0.7555661	0.18419175	0.91386604
brca	macenko	TCGA-BH-A1EV-01Z-00-DX1.106CF220-1D7D-40DD-88B2-A7F00B758F8F	211.49704	40.574223	0.5355891	-1.0672157	15.108535	164.78136	42.74339	-0.14015293	-0.21745038	15.093102	192.92671	29.839111	0.37674987	-0.37902105	15.116392	376.12653	9.094304	0.55224043	0.041535296	0.89821684
brca	macenko	TCGA-D8-A1X9-01Z-00-DX1.28CE7849-EEC5-4ABB-A319-A977A1FD3CD1	206.47803	41.851078	0.012285477	-0.84951705	15.700147	167.89302	48.759785	-0.5660987	-0.11809321	15.678007	195.91771	34.02984	-0.1709199	-0.31276506	15.706846	1063.7936	18.750502	0.36784992	0.026012711	0.73851645
brca	macenko	TCGA-A8-A09G-01Z-00-DX1.B834728C-DAC5-4463-961D-7E3B220905C1	211.59154	38.01084	1.2746612	-1.1831547	14.95672	185.30827	47.2066	-0.2448345	-0.35514006	14.939744	209.58139	32.512295	0.49250042	-0.634401	14.961891	734.4594	13.463161	0.5181356	0.18009129	0.7959807
brca	macenko	TCGA-E9-A24A-01Z-00-DX1.F0342837-5750-4172-B60D-5F902E2A02FD	208.4403	41.50698	0.10497179	-0.8061028	14.576672	168.56425	47.080925	-0.3493312	-0.2353305	14.556414	196.18776	33.00549	0.6183099	-0.53640324	14.583258	453.34808	9.613596	0.56153554	0.09237848	0.8804786
brca	macenko	TCGA-E9-A22G-01Z-00-DX1.2b47e321-7910-40ec-ad1c-c4e08ed26334	182.43596	42.104973	-0.5655958	0.071508996	15.337963	142.41321	52.45381	-0.060422905	0.7643194	15.299743	178.03897	37.551937	-0.069018245	0.49671167	15.343158	415.20813	8.848012	0.628647	0.06741855	0.90477365
brca	macenko	TCGA-AC-A3OD-01Z-00-DX1.E19B311B-BAB1-4CE8-9421-B49D5BE4537E	178.79231	45.449642	-0.8103852	0.36164883	13.96316	142.21947	61.91469	-0.6721306	0.8549727	13.906683	177.48198	44.05713	-0.75741476	0.7125547	13.965609	456.78436	11.792269	0.40658674	0.06031114	0.93548954
brca	macenko	TCGA-EW-A1OW-01Z-00-DX1.97888686-EBB6-4B13-AB5D-452F475E865B	205.7514	43.94993	-0.36357278	-0.75719404	12.213019	160.47774	44.357376	-0.45919335	-0.20412269	12.197222	190.20605	30.872282	-0.033176456	-0.37079206	12.224053	231.60367	6.774627	0.5208414	0.056885574	0.8962635
brca	macenko	TCGA-C8-A1HK-01Z-00-DX1.A15F452B-1260-4106-86D1-05F00082F0CE	210.4469	42.409576	0.16059446	-0.9768988	15.225711	167.39821	48.534164	-0.56876606	-0.1968868	15.203292	194.70769	34.10617	-0.17868114	-0.35960212	15.232041	528.06116	10.036002	0.59500444	0.074138544	0.8288164
brca	macenko	TCGA-AO-A03N-01Z-00-DX1.79A8816D-961F-4D79-90B4-341919297A90	218.05249	37.794815	1.8585287	-1.4366302	15.410407	177.77393	44.473763	-0.015575938	-0.29536378	15.3938265	202.3547	31.059755	0.4233726	-0.4493899	15.414981	943.4023	15.768615	0.48443297	0.060443968	0.78013617
brca	macenko	TCGA-D8-A3Z6-01Z-00-DX1.4076A770-5901-4325-85C3-AF7B192272F5	207.84895	40.19227	0.47660637	-1.0046717	15.446319	165.01189	49.01106	-0.3581078	-0.037248608	15.420435	193.14871	34.8596	-0.019606901	-0.24367243	15.449965	569.1729	11.54741	0.4817158	0.053467408	0.8149335
brca	macenko	TCGA-BH-A0HI-01Z-00-DX1.89DB9F79-0DCC-4C65-831E-96AE026C2C4E	213.23654	42.063683	0.43724838	-1.0954612	14.61885	169.4341	44.116577	-0.03373929	-0.3123805	14.603998	196.38043	30.684145	0.5898064	-0.48647803	14.627605	279.35147	6.3609	0.66890466	0.09323703	0.89732337
brca	macenko	TCGA-D8-A1JS-01Z-00-DX1.76C592B0-DC6D-401A-9533-C9FE5B6CA08D	173.15358	46.07491	-0.7185054	0.50190794	14.407582	139.0453	60.251804	-0.444757	0.8731442	14.354279	175.8537	42.99459	-0.5404847	0.64728016	14.413309	133.26978	5.05312	0.50677794	0.042139057	0.9281893
brca	macenko	TCGA-AO-A03T-01Z-00-DX1.8B75E203-6DC8-4AC9-A256-6FCB818DA0DD	197.05945	42.143936	-0.49922612	-0.46771288	15.461878	166.09088	49.317364	-0.64613444	0.121226594	15.440797	196.35915	33.886738	-0.3633289	-0.10394666	15.470872	944.1079	16.030966	0.44765386	0.026562497	0.75562423
brca	macenko	TCGA-AR-A0TW-01Z-00-DX1.0C1EAE07-6BA6-4908-89E1-0133F3640174	206.77284	41.380684	0.09125556	-0.8908415	14.962377	156.99763	40.073853	-0.04590608	-0.21004213	14.949694	187.44379	28.015024	0.6334771	-0.40197587	14.972609	566.1684	12.258444	0.48934606	0.043617457	0.9310181
brca	macenko	TCGA-A2-A0T6-01Z-00-DX1.207A3883-5B41-40EB-95A1-D64C9610650B	207.80891	40.464638	0.39920977	-1.0460125	15.786252	167.25818	41.643333	-0.11876095	-0.17720799	15.77449	195.94781	28.612131	0.17288037	-0.29964915	15.796122	582.6435	12.0669985	0.47320116	0.039202355	0.799405
brca	macenko	TCGA-BH-A18R-01Z-00-DX1.07E6FA7F-5072-4327-9982-A40F010B7532	198.39967	50.12757	-1.176505	-0.38277534	15.227954	145.44113	51.783943	-1.0024867	0.15858607	15.196668	177.52567	36.969753	-0.86409706	0.058137856	15.239734	584.02686	13.2055435	0.39490247	0.03031634	0.92125684
brca	macenko	TCGA-A7-A0CE-01Z-00-DX1.E67322FB-ED25-4B85-B3B0-2B8BD277BB4A	179.80862	41.835785	-0.5836766	0.18747136	14.234228	137.92328	51.93662	0.31899408	0.97245413	14.194886	174.59927	37.143047	0.1657814	0.7329458	14.239587	207.34624	5.4488683	0.7120726	0.15146469	0.955726
brca	macenko	TCGA-AO-A0JI-01Z-00-DX1.4DCDA545-B7E3-49DF-AB10-963E84BEB105	198.44562	42.535408	-0.5238572	-0.50194085	14.429919	160.22739	47.396957	-0.40703318	0.070241906	14.408915	191.16858	33.28416	-0.049412902	-0.18027365	14.438702	893.49036	14.797739	0.540193	0.058734365	0.8087405
brca	macenko	TCGA-BH-A18F-01Z-00-DX1.81A81589-2D77-4CD6-BD34-76E292AA031D	202.5979	41.013065	-0.07015706	-0.7713053	14.788028	167.77333	43.654526	-0.09998977	0.17754278	14.775593	197.39749	29.727306	0.09628353	0.029530931	14.798676	327.96356	7.8588943	0.56160086	0.06485132	0.873325
brca	macenko	TCGA-C8-A27A-01Z-00-DX1.0E26C46D-CD65-40F3-8976-EB4415582934	196.26363	44.010315	-0.728795	-0.3866457	14.997668	158.98344	52.77656	-0.8426041	0.1548793	14.967563	189.86272	37.18048	-0.6052439	-0.05801581	15.004571	686.2067	12.345492	0.54034084	0.07519319	0.83117753
brca	macenko	TCGA-BH-A0BT-01Z-00-DX1.9087B9E7-C0CD-4179-AF57-AD9255785169	202.76015	45.815098	-0.6949677	-0.64746904	15.169919	163.17049	42.761086	-0.27758852	0.07476789	15.162072	193.54225	28.524443	-0.023812627	0.01966572	15.186384	451.27155	10.298023	0.51321715	0.03240233	0.9010198
brca	macenko	TCGA-A2-A0CS-01Z-00-DX1.3986B545-63E8-4727-BCC1-701DE947D1FB	198.13188	37.561897	0.48668197	-0.72365975	15.79404	153.68378	46.247665	0.34812	0.65445	15.768885	185.80124	32.613247	0.39161202	0.45839298	15.798084	505.5243	12.382962	0.40181231	0.0405798	0.883601
brca	macenko	TCGA-E2-A107-01Z-00-DX1.3BFCCC24-7286-488D-A9E9-98E498AD0767	203.07802	42.535526	-0.21756636	-0.74045783	15.120134	170.1191	48.176212	-0.6512981	-0.041243564	15.102063	198.68658	33.02186	-0.4056596	-0.20880856	15.129656	375.50482	9.301395	0.4777848	0.041769166	0.81554884
brca	macenko	TCGA-AO-A12H-01Z-00-DX1.C6CCBD9D-FB41-4F6C-84FB-A43E0A77E696	203.29834	43.451187	-0.22314742	-0.73798835	16.047428	179.35358	53.47707	-0.96262974	-0.25942254	16.024767	205.67375	36.659134	-0.38782755	-0.47975662	16.05556	791.2594	14.549342	0.44897515	0.049339015	0.83476675
brca	macenko	TCGA-AO-A0JM-01Z-00-DX1.94E75EFD-E5F5-4DF8-93A0-ED94CB4D203A	199.18007	41.88594	-0.4372572	-0.5220275	15.29624	158.71292	48.109756	-0.3317587	0.29110318	15.273115	189.6984	33.60783	-0.06575275	0.08942804	15.303833	1180.0664	17.571095	0.40178397	0.01837088	0.8643173
brca	macenko	TCGA-E9-A1N9-01Z-00-DX1.982C83A6-0E06-47B3-A7C7-1773A2CD1771	226.4882	39.39876	2.5197968	-1.7556362	14.927033	183.29396	47.44269	-0.018940944	-0.64975274	14.907286	204.79819	33.533195	0.43098313	-0.7597264	14.930125	501.75397	10.6923895	0.52936983	0.035848908	0.8725879
brca	macenko	TCGA-AR-A2LM-01Z-00-DX1.CB64A062-2E35-41F9-97C7-07BB60754799	201.65692	41.97344	-0.21514304	-0.67014194	15.439156	159.03249	45.80212	-0.04804593	0.35593447	15.420609	189.82375	31.710619	0.15463458	0.20896551	15.448409	320.4813	7.342788	0.6523687	0.15584005	0.91183555
brca	macenko	TCGA-A7-A3IZ-01Z-00-DX1.7437130B-DF49-40C8-ABCD-FF9364B9B1B0	209.82103	40.310158	0.60493445	-1.1249185	13.625153	170.47769	48.559525	-0.3844472	-0.012714694	13.603147	197.56497	34.045143	-0.058155835	-0.17509341	13.630265	530.6132	10.983774	0.5172294	0.04798524	0.8461878
brca	macenko	TCGA-AN-A0FV-01Z-00-DX1.C0D02946-FCDA-472D-895D-7ACF5C96B264	203.78029	40.475277	0.12128772	-0.7834404	14.869389	166.00381	52.726974	-0.74388665	0.17892253	14.839056	194.51003	37.147152	-0.61434585	0.01454187	14.87218	538.8541	11.4761305	0.48347285	0.038202357	0.85706925
brca	macenko	TCGA-C8-A12V-01Z-00-DX1.84B29360-B87B-4648-A697-B6610336C2BB	190.99316	43.614613	-0.81338114	-0.18330939	15.419229	153.40746	51.40652	-0.64849526	0.3486364	15.38981	186.27994	36.248417	-0.520195	0.12285508	15.427169	950.94446	17.820559	0.34543395	0.015848355	0.81373936
brca	macenko	TCGA-A8-A0A2-01Z-00-DX1.47BCDF13-1065-466A-B7CB-F91F5EAD7D91	217.34644	39.444588	1.4006547	-1.3289347	13.818351	193.79543	50.69447	0.06422464	-0.7145974	13.798454	214.68459	35.138702	1.2076576	-1.0447793	13.822211	175.81679	3.0455866	0.87921786	0.69120497	0.8492054
brca	macenko	TCGA-AN-A046-01Z-00-DX1.C529B94F-AFE3-4701-BC98-5D6EDF7B82C0	195.93428	42.91927	-0.62835884	-0.47691724	13.996457	155.60214	48.532764	-0.11399992	0.5657588	13.9739485	187.76042	33.593063	-0.07233509	0.44068748	14.006037	177.43832	4.677864	0.7530739	0.14784573	0.9391604
brca	macenko	TCGA-BH-A18H-01Z-00-DX1.4EC9108F-04C2-4B28-BD74-97A414C9A536	189.81682	45.823563	-0.98446804	-0.30893654	14.191336	156.31342	48.268215	-0.17930843	0.5827872	14.17506	189.79193	32.65586	0.05865274	0.41684985	14.207207	317.69293	7.7558284	0.55222553	0.06198422	0.8927834
brca	macenko	TCGA-D8-A1XW-01Z-00-DX1.10187A1F-086B-4CD9-AC01-ADA2E435CD34	205.28636	42.09413	-0.08426971	-0.78975415	15.6116705	160.07129	49.11509	-0.5105732	0.07033968	15.585562	189.44356	34.823303	-0.2291097	-0.11008702	15.617118	905.3821	16.704071	0.4084543	0.021384375	0.77963656
brca	macenko	TCGA-D8-A1JD-01Z-00-DX2.C6A7667E-25C9-48BD-A4E7-F4BB740FE589	210.48804	39.14903	0.80360943	-1.1051791	15.739199	176.11772	46.684017	-0.20077568	-0.3576371	15.720372	202.20325	32.750805	0.5087181	-0.61978734	15.7444105	1029.2013	18.591558	0.3809642	0.027577937	0.71804434
brca	macenko	TCGA-AC-A2FF-01Z-00-DX1.012DAC86-E05C-44FA-81C2-FE4C754F409C	210.7579	38.89942	0.89882153	-1.1469239	13.7666855	169.24753	45.940643	0.050656408	0.02343357	13.747029	196.61722	32.341488	0.370939	-0.16220316	13.771575	399.79324	10.361156	0.39400908	0.02242132	0.87549627
brca	macenko	TCGA-E9-A3X8-01Z-00-DX1.D1532F80-F5F8-47AF-8A1B-B59E345F5D70	213.3668	41.230137	0.6867784	-1.1883378	13.859851	171.07146	46.656532	-0.25621864	-0.18090619	13.841164	197.50513	32.504147	0.052999545	-0.30755424	13.86658	404.24112	9.055385	0.5888696	0.1099331	0.86702555
brca	macenko	TCGA-A2-A1G4-01Z-00-DX1.0274DF5B-5920-419A-B778-2F04D9C602F2	205.48204	43.177643	-0.2836183	-0.6916098	15.820944	174.67224	56.541035	-1.1337332	0.060922794	15.7906275	201.08401	38.9401	-0.93520564	-0.07552831	15.825579	387.9407	9.129926	0.5241853	0.0672064	0.889703
brca	macenko	TCGA-E2-A1LA-01Z-00-DX1.AE49E943-B830-4ED9-B09E-E499441BC2EC	203.03978	44.024155	-0.522379	-0.622178	14.691188	162.77281	47.62076	-0.49529037	0.10027358	14.672274	192.49985	32.86888	-0.25587863	-0.040893983	14.70154	298.68143	7.4094896	0.5646829	0.053296357	0.86796725
brca	macenko	TCGA-BH-A0DS-01Z-00-DX1.38E82A1F-21B9-4B97-A304-15B886EA68A0	202.29553	39.815865	0.19867294	-0.80746305	14.8491535	160.73059	49.322884	-0.3693945	0.48430476	14.823412	190.85004	34.521942	-0.3671428	0.3648698	14.853855	253.76566	5.509273	0.68599033	0.09908515	0.87207603
brca	macenko	TCGA-C8-A12L-01Z-00-DX1.01863BE4-F4AB-45DE-894A-46544777C519	210.78036	39.23976	0.8345747	-1.0872424	15.073123	170.83368	48.88391	-0.44798473	-0.11147795	15.048962	197.52644	34.49971	0.009211714	-0.3166957	15.076361	1179.6631	19.642948	0.3832588	0.036135927	0.7197091
brca	macenko	TCGA-D8-A27T-01Z-00-DX2.7CCFE3AA-955B-4D77-9EDB-7B36D5A01168	202.81728	44.10946	-0.5573231	-0.5991155	12.775552	165.88832	49.165146	-0.73565614	-0.015283067	12.755095	195.02322	34.075787	-0.24936274	-0.22664262	12.785097	121.3274	3.5074892	0.69115585	0.14669706	0.7973915
brca	macenko	TCGA-A8-A09K-01Z-00-DX1.41B2DF5F-C0E1-43BB-BAA5-2946A9EC4650	200.4458	39.323166	0.01719982	-0.74233	14.352685	174.55107	46.129772	-0.1639697	-0.39559636	14.335607	203.03023	32.4382	0.76238936	-0.76615304	14.359804	494.53815	8.824366	0.6792731	0.3137032	0.82999104
brca	macenko	TCGA-A8-A08Z-01Z-00-DX1.D0AADCA6-C27C-4FB8-89C1-94B5901146E7	206.51804	40.712322	0.15772349	-0.72319824	14.744383	181.47345	53.120632	-0.6219086	-0.24674602	14.7193575	206.77498	36.875294	0.10355859	-0.5719258	14.748497	234.09502	4.775717	0.79655033	0.5394756	0.9116761
brca	macenko	TCGA-A7-A4SD-01Z-00-DX1.677152B3-17B2-42DB-AEEC-C9509ACCE831	186.28636	47.1247	-1.0169771	0.18682516	13.795756	152.69809	64.23678	-1.0267601	0.6421605	13.742907	185.08769	45.011543	-1.0075055	0.4962986	13.799036	124.813644	3.43497	0.8171465	0.18806642	0.96396714
brca	macenko	TCGA-AC-A2FM-01Z-00-DX1.5D2309D5-C47B-4B04-B7B8-2F0685842889	190.00702	42.150394	-0.6213948	-0.21137033	14.6175	157.43901	53.525146	-0.67982966	0.34480608	14.584894	189.79807	37.820915	-0.5943122	0.09968177	14.623002	954.7762	17.014343	0.45109925	0.050205372	0.82542825
brca	macenko	TCGA-AC-A3W6-01Z-00-DX1.88CC534C-F032-4E5D-9CC4-4BB50AA46880	219.2153	37.873196	2.5750823	-1.641347	13.6592	176.46701	41.56199	0.5493627	-0.56297725	13.64589	201.24913	29.163788	1.2023354	-0.7312831	13.665117	388.54282	7.5500913	0.6798042	0.15737906	0.7763919
brca	macenko	TCGA-AC-A3HN-01Z-00-DX1.1AA71B9B-1B61-41A9-91CF-B7649DEC189E	209.50983	37.031055	1.3584892	-1.2365704	12.816023	165.51659	38.94526	0.4788428	-0.08626076	12.804353	194.3763	27.11912	0.8404593	-0.2511344	12.823318	232.35353	5.3817806	0.6850322	0.161671	0.93846005
brca	macenko	TCGA-BH-A1FM-01Z-00-DX1.860C5169-FE2B-43A6-A13D-E736374303DD	208.16174	40.716072	0.27075657	-0.9255431	14.58046	169.67796	49.87372	-0.6530364	-0.052112315	14.556093	197.00543	34.94061	-0.3933635	-0.21750996	14.585127	589.0958	12.042034	0.4957904	0.03963457	0.88074917
brca	macenko	TCGA-E2-A1II-01Z-00-DX1.7F782477-0F92-4C57-8735-A1E3F95A6B94	193.9702	46.555603	-0.9762739	-0.13312292	15.15859	166.5693	60.035748	-1.1853492	0.35375914	15.123558	196.30391	41.022305	-1.0395868	0.19585164	15.166501	260.21283	6.104596	0.68228555	0.13182463	0.91454405
brca	macenko	TCGA-BH-A0BW-01Z-00-DX1.39B0C363-46A2-4FFB-B1C5-C054A86F4A25	203.86943	42.143257	-0.1270711	-0.7932349	14.317314	167.21611	44.67692	-0.34698224	-0.050220657	14.303248	196.43205	30.573402	0.005150476	-0.21290138	14.328036	367.0714	9.047042	0.5080735	0.06311769	0.8700511
brca	macenko	TCGA-BH-A42U-01Z-00-DX1.130D060A-3DD8-407E-B8B0-EBBF743491AE	215.83379	42.2294	0.67766976	-1.2022378	11.30437	162.69913	40.33739	0.25038514	-0.39811122	11.292591	190.56633	28.038082	0.83630216	-0.51790935	11.314402	509.13174	11.46296	0.38922834	0.025753682	0.8634232
brca	macenko	TCGA-E2-A109-01Z-00-DX1.FCF5E9FC-F9FE-4F5F-96DD-5628E2609BEF	196.44095	43.484577	-0.65075016	-0.45456254	15.43119	164.40028	52.106163	-0.7729228	0.06613995	15.405076	194.66304	36.47232	-0.5119719	-0.17092545	15.43908	504.7421	10.5227375	0.5028152	0.04560506	0.83425957
brca	macenko	TCGA-D8-A1XL-01Z-00-DX2.FDE2C80D-5DC4-4743-A180-C5AFC5BB0BE2	197.48483	41.440674	-0.3420587	-0.5240725	15.993767	166.97086	48.497887	-0.5077417	0.006321236	15.973205	197.05516	33.668865	0.016763825	-0.29175544	16.00206	890.91113	16.923397	0.41201538	0.021193163	0.78605753
brca	macenko	TCGA-BH-A0B8-01Z-00-DX1.380ABAE9-EA83-4E9B-BFB2-6476A86C1ADD	196.56454	43.944057	-0.7205476	-0.46578324	14.166846	155.87813	50.705692	-0.51263076	0.34514767	14.140034	187.48901	35.605545	-0.41076753	0.17971222	14.175191	239.13025	5.920332	0.59718966	0.042007733	0.9019273
brca	macenko	TCGA-AR-A1AI-01Z-00-DX1.5EF2A589-4284-45CF-BF0C-169E3A85530C	181.4347	40.30624	-0.4350822	0.10800771	15.600544	144.02515	49.437977	0.35458446	0.8778824	15.569351	180.21211	34.97725	0.20885944	0.59690595	15.60712	520.5062	11.567222	0.53553265	0.10406671	0.9071279
brca	macenko	TCGA-A8-A091-01Z-00-DX1.1F38CADB-A093-416E-A8A8-31E61CD730BA	204.2265	46.3802	-0.66175383	-0.58880186	13.877511	178.79144	63.096947	-1.2049093	-0.19514267	13.838325	203.69844	44.323612	-0.8998214	-0.39369935	13.880295	370.4422	7.2947187	0.69763374	0.27804753	0.8955305
brca	macenko	TCGA-A2-A1FV-01Z-00-DX1.F70ACD9A-7819-4296-BD28-4D24BBA8AFF4	204.71698	41.848595	-0.06440844	-0.79719806	15.482336	165.10846	49.09021	-0.53158134	0.26750287	15.460195	194.07245	33.884068	-0.382937	0.15065978	15.489634	362.18152	8.900403	0.52257466	0.06030149	0.88490474
brca	macenko	TCGA-E2-A2P5-01Z-00-DX1.375B5E5D-D8D0-425C-9163-6DF26E31BBE1	209.44836	42.703033	0.037168123	-0.91713536	15.766052	167.80496	44.79155	-0.3006656	-0.14613044	15.751239	195.76251	30.86485	0.12592824	-0.29184982	15.775946	777.7345	16.304985	0.34170362	0.018365487	0.8150021
brca	macenko	TCGA-AR-A2LE-01Z-00-DX1.E8E1FC5C-9A4A-463F-81D7-E9A8AF43EAD9	211.07639	39.720158	0.80445516	-1.1348227	14.36845	166.75262	44.346497	-0.039793853	0.115515195	14.351572	194.67722	30.783682	0.20201567	-0.001363758	14.375304	386.49017	8.0349865	0.6116858	0.124504976	0.8844121
brca	macenko	TCGA-C8-A12N-01Z-00-DX1.8E50110E-A6C0-496F-B44E-7190096C113E	210.01625	41.887123	0.23334612	-0.9922916	15.012654	167.89618	49.568424	-0.59169745	-0.23303956	14.987885	195.0567	35.1306	-0.19284743	-0.41259238	15.017547	602.26843	10.968168	0.539841	0.03251556	0.77302057
brca	macenko	TCGA-BH-A0DH-01Z-00-DX1.968AA1FD-068C-4B90-8C95-85BF2EFC3E3F	197.95422	42.605488	-0.3919809	-0.5126006	15.47235	161.73853	54.90085	-0.8674233	0.40955722	15.439666	191.88812	38.230762	-0.83647484	0.28238094	15.477202	397.22223	8.324293	0.55930996	0.02936958	0.8700649
brca	macenko	TCGA-B6-A0RM-01Z-00-DX1.31DE3E32-7996-4D30-BB5F-72C94409C940	198.6449	43.256577	-0.58064115	-0.54097223	15.017903	156.41577	52.286095	-0.6217927	0.36693946	14.987067	187.32922	36.792564	-0.556184	0.23354004	15.023832	282.30222	6.984424	0.61718583	0.06928281	0.9195451
brca	macenko	TCGA-BH-A0HN-01Z-00-DX1.4997F641-C593-41F6-82ED-6A0E4EFA55F3	189.18472	43.227516	-0.7707375	-0.1352369	14.93964	154.2748	52.268303	-0.6330606	0.3906939	14.909145	187.31943	36.72865	-0.479276	0.14543615	14.947248	436.2839	9.165824	0.5440316	0.046487328	0.89225113
brca	macenko	TCGA-BH-A0EE-01Z-00-DX1.872EA586-25C8-4835-A138-152DFA1EBF30	200.49242	43.79341	-0.59372294	-0.49141327	16.031635	167.20122	59.152847	-1.1488215	0.11151793	15.992405	195.33156	41.74745	-0.9771815	-0.05727472	16.033613	514.21985	10.436586	0.55131537	0.05713869	0.8779867
brca	macenko	TCGA-AR-A24V-01Z-00-DX1.E749C2FE-E26B-4306-80B4-8269EEB23270	209.75217	43.99757	0.045249302	-0.97661614	15.61018	168.76427	45.212376	-0.22031072	-0.21327204	15.596294	196.44687	30.962763	0.37067547	-0.37184098	15.62152	760.06	15.661349	0.37062863	0.028618166	0.82851774
brca	macenko	TCGA-AO-A03L-01Z-00-DX1.DE6561A9-E6B8-4BF0-AAA8-F91C87A66037	207.2026	40.3477	0.2871961	-0.90654254	15.612866	166.99756	49.096542	-0.4014933	0.03812051	15.588485	195.03113	34.617218	-0.058454864	-0.16381381	15.617306	796.4091	14.274367	0.43794736	0.026580447	0.8216909
brca	macenko	TCGA-D8-A1Y0-01Z-00-DX2.7C25E941-12A6-46CE-B1A5-488D08E35684	205.94475	41.01126	0.19161415	-0.85075986	14.14096	174.73586	54.086494	-0.76655036	-0.100221224	14.111902	201.20407	37.9803	-0.4088847	-0.32056004	14.143979	249.29335	6.765141	0.5508375	0.06061151	0.86142796
brca	macenko	TCGA-BH-A209-01Z-00-DX1.88B11AEB-11FA-4D23-BC21-378EF177E04B	197.04842	43.189976	-0.6440066	-0.45766896	15.46842	154.93019	50.858406	-0.5808995	0.22693968	15.438791	186.3996	36.16288	-0.4025097	0.020809539	15.474701	740.69244	13.5349245	0.5377367	0.066048056	0.88697004
brca	macenko	TCGA-A2-A1FZ-01Z-00-DX1.0BAAEF41-DCA4-4677-9A27-09E990033FA6	189.25061	40.596504	-0.4253423	-0.25307146	15.097828	150.21272	50.02564	-0.069690116	0.6337112	15.067512	184.05992	35.369373	-0.112264134	0.40669742	15.103493	340.3207	7.897492	0.6001676	0.08188613	0.90027297
brca	macenko	TCGA-EW-A1PD-01Z-00-DX1.6F6A0122-A50B-4D00-9A3F-7A2502D44E38	206.07854	46.068825	-0.57437736	-0.7097435	13.736035	158.1835	45.294804	-0.35188484	-0.009819201	13.720286	188.15445	31.290915	0.053642742	-0.13190594	13.748893	261.91766	7.74648	0.4940269	0.04097812	0.9034982
brca	macenko	TCGA-E9-A2JT-01Z-00-DX1.49C2B936-3B1A-4014-8B43-26D483DEF53A	198.31148	43.99429	-0.698035	-0.42581624	11.541911	158.95499	57.280388	-0.9124119	0.33604228	11.502575	188.94896	40.517677	-0.8258749	0.18545967	11.544801	196.33397	6.5494275	0.5624424	0.06839538	0.9265033
brca	macenko	TCGA-A2-A04Y-01Z-00-DX1.4DC97AD6-4806-4A3A-A998-FD36F93590A4	197.82771	42.397526	-0.54661095	-0.46700022	14.460738	169.81863	45.793377	-0.5440203	0.009650727	14.447438	199.81136	30.827702	-0.20571731	-0.21128236	14.472848	275.709	6.213608	0.6053849	0.049993124	0.83904856
brca	macenko	TCGA-C8-A1HF-01Z-00-DX1.81EF9A57-54E1-4750-9816-5571FD18A297	205.24698	41.944942	-0.14200981	-0.75183237	15.567429	167.49239	48.18689	-0.5985324	-0.07284873	15.5466	195.92776	33.50193	-0.23482487	-0.26669356	15.574884	943.3874	16.219343	0.48144874	0.044368125	0.7483853
brca	macenko	TCGA-AC-A3YJ-01Z-00-DX1.8E665F69-FD8C-419A-871F-3AEE2E5A3A60	185.10349	45.573624	-1.0120046	0.034450717	14.12443	145.97621	53.39042	-0.47831872	0.65031964	14.090465	180.69305	37.498367	-0.49873206	0.48154834	14.134142	454.0394	10.397679	0.5286519	0.07306842	0.8937484
brca	macenko	TCGA-A7-A13F-01Z-00-DX1.AB4ADDD3-8E1C-4AB9-813E-D137A2CFB950	214.6382	39.889355	1.0136014	-1.2718245	14.267753	178.07083	46.196167	-0.21637598	-0.36291707	14.250823	203.09961	32.10055	0.206906	-0.52272594	14.273923	369.598	8.149574	0.63359183	0.10869466	0.87445253
brca	macenko	TCGA-AR-A2LH-01Z-00-DX1.40D4FD67-FB13-46D9-A202-56A5791EA11C	217.78513	39.718803	1.3463094	-1.3776904	15.017904	174.96848	46.527668	-0.20727608	-0.40695322	14.998265	199.80293	32.736862	0.27543256	-0.5679844	15.022438	493.99698	10.965098	0.4976093	0.04613768	0.8577421
brca	macenko	TCGA-AO-A0JE-01Z-00-DX1.82D33053-E305-47D8-9B02-B55511EBB06D	199.21947	40.935135	-0.3114208	-0.5270041	15.855828	161.39441	48.235317	-0.42977506	0.29042175	15.833035	192.01628	33.493233	-0.22450218	0.09951159	15.862871	949.0708	15.728587	0.44105622	0.009957599	0.7908958
brca	macenko	TCGA-AC-A3QP-01Z-00-DX1.4B97E53E-1069-40C5-A062-C988663B37DD	206.89651	41.38774	0.15687315	-0.944633	14.27004	162.91408	44.50875	-0.10429734	-0.02100353	14.252952	192.13406	31.09299	0.09985013	-0.15060909	14.2785	643.15735	12.682429	0.48601934	0.0550214	0.8160366
brca	macenko	TCGA-E2-A1L9-01Z-00-DX1.F2CC1036-8EEE-4664-962E-541B8ACB10DE	202.15717	45.55485	-0.70197433	-0.5818791	15.0569725	156.55388	45.01097	-0.035761785	0.26767606	15.04212	187.67596	30.95556	0.20067915	0.18146157	15.070455	220.0961	5.620307	0.6528664	0.15675658	0.90519464
brca	macenko	TCGA-AN-A0FL-01Z-00-DX1.20A041C6-A306-4599-A7D1-65032A252AA9	172.17079	41.930332	-0.4206691	0.439219	14.555355	130.80505	49.578926	1.3199744	1.4054316	14.520425	170.00444	34.78415	1.0451382	1.2438369	14.565033	218.26309	5.666252	0.73425764	0.1480022	0.9653361
brca	macenko	TCGA-BH-A0E0-01Z-00-DX1.01E88024-83DF-4282-ABAF-F4E35807DA06	193.38055	41.996838	-0.5603415	-0.34418684	15.999328	157.41328	53.000854	-0.6955797	0.3061784	15.966773	189.12033	37.548798	-0.6115639	0.090169474	16.004139	826.4599	15.492925	0.47959295	0.0370613	0.834235
brca	macenko	TCGA-C8-A278-01Z-00-DX1.188B3FE0-7B20-401A-A6B7-8F1798018162	206.41313	40.89828	0.22479519	-0.8487961	14.963333	169.71039	48.7463	-0.5176645	-0.009301534	14.941628	197.52936	33.87797	-0.029419217	-0.22153273	14.96951	766.4064	14.211458	0.39185855	0.026378453	0.8083302
brca	macenko	TCGA-C8-A12Q-01Z-00-DX1.CE74E5B7-FD30-4CBE-8716-ECCF2213AAC3	214.00597	40.25575	0.94135267	-1.2115171	15.266013	171.84198	46.71007	-0.23337568	-0.38104197	15.245686	197.87386	32.92487	0.40470442	-0.5916236	15.271088	788.0568	15.149829	0.39040676	0.028244574	0.7778711
brca	macenko	TCGA-A8-A07E-01Z-00-DX1.AC684481-979A-46F9-91D7-C56CE85992F2	220.06795	38.692173	1.7504824	-1.3689	15.057916	198.55733	51.00749	-0.042482413	-0.7789192	15.038221	217.92722	35.203682	1.0985949	-1.0875851	15.061041	158.38007	3.1145804	0.85146767	0.61187875	0.8978206
brca	macenko	TCGA-E2-A56Z-01Z-00-DX1.EC28E279-B869-4485-A19F-C732D4CCD374	206.48509	43.891663	-0.22239153	-0.8246484	15.255394	182.48436	50.21995	-0.801432	-0.051286094	15.240615	208.26595	33.312073	-0.34218034	-0.22519426	15.266837	238.93358	6.1187596	0.6128835	0.09137666	0.8748001
brca	macenko	TCGA-D8-A27N-01Z-00-DX1.85613A4F-1FFB-4091-B925-8E8A7C7A6D95	193.34825	39.808304	-0.20849556	-0.2990703	14.424427	158.33125	52.45973	-0.55517316	0.29544762	14.390816	189.92012	37.409233	-0.2928877	-0.004085244	14.426788	205.45006	4.9369626	0.7409846	0.06594696	0.8821665
brca	macenko	TCGA-C8-A134-01Z-00-DX1.78D10BCC-98B3-4587-897D-3E27DA28D2EB	185.29475	41.505367	-0.55933136	0.0406282	15.096068	144.29453	52.862347	-0.22694868	0.72583586	15.0568905	179.12622	37.77845	-0.2766543	0.49174508	15.099755	511.74588	10.099654	0.6068604	0.09234633	0.89919186
brca	macenko	TCGA-BH-A0B9-01Z-00-DX1.C23ADB4C-52D4-4DFD-B8E3-156E43F0E645	195.35648	43.245186	-0.70431036	-0.33470938	15.17157	157.58266	49.59642	-0.5646229	0.27711973	15.147076	189.31169	34.599125	-0.38313752	0.07088607	15.180363	666.18365	12.636947	0.53833824	0.042811003	0.8709549
brca	macenko	TCGA-B6-A0WX-01Z-00-DX1.1C4F7BCC-8423-4941-9490-0F35038E1878	219.51248	39.804718	1.6136807	-1.4761705	13.941509	181.1656	46.146618	0.030227171	-0.72225386	13.92398	204.50578	32.439953	0.7438211	-0.9119061	13.9465885	187.55745	5.6520925	0.60828954	0.047838237	0.8658318
brca	macenko	TCGA-A8-A09W-01Z-00-DX1.BF33B0F9-5786-4682-B59E-DCBD33D7BB03	209.5097	36.595192	1.5177933	-1.1784747	14.20393	181.57625	43.990707	0.27425578	-0.30987507	14.189317	207.25932	30.57577	1.346922	-0.67915237	14.209274	391.14886	7.3537164	0.72517943	0.40758577	0.84307706
brca	macenko	TCGA-D8-A1X6-01Z-00-DX2.F36D68F2-70C3-4E0E-ABE6-6969170BA6DC	198.99416	42.8656	-0.46796548	-0.57180476	15.662765	166.64409	54.659485	-0.9149058	-0.011538446	15.631227	195.66896	38.66714	-0.639782	-0.22999136	15.667338	789.47986	15.40118	0.39520133	0.027466284	0.8204496
brca	macenko	TCGA-AO-A0J8-01Z-00-DX1.9BDD4BDE-2A07-4E0C-B146-87365CA9DE3A	209.37344	40.651176	0.45326635	-0.99589634	14.835114	168.78925	42.551037	0.051543757	-0.124338515	14.822349	196.8485	29.413715	0.6674882	-0.31421462	14.844242	522.7757	9.844957	0.54303885	0.04686896	0.79379505
brca	macenko	TCGA-A2-A4RX-01Z-00-DX1.E2C96C9D-5023-4F41-8CC8-24C6E015B252	200.1446	42.29714	-0.29399058	-0.69248366	14.709497	153.21808	44.77448	-0.08146276	0.10682741	14.689277	184.98074	31.886347	0.3639686	-0.11949345	14.718297	310.29608	8.15843	0.5655857	0.08465961	0.91703755
brca	macenko	TCGA-A7-A0CJ-01Z-00-DX2.4B591117-5FC9-4B43-8A45-444CCCABC666	199.94067	43.181488	-0.51003253	-0.6116067	13.419088	153.13544	49.92823	-0.31678584	0.34768617	13.390335	184.44247	35.481686	-0.2012509	0.18826187	13.425421	280.873	5.7374105	0.7593206	0.14203085	0.9340323
brca	macenko	TCGA-BH-A0B7-01Z-00-DX1.6950CDDF-8A81-4B10-BFFF-BE0E33A2C6CC	200.92314	41.355377	-0.2513913	-0.6188788	15.241336	162.66884	43.598488	-0.19488092	0.19062868	15.227331	193.30838	29.804176	0.16032256	0.012699044	15.251929	404.14258	9.206711	0.55186087	0.060378272	0.8550596
brca	macenko	TCGA-AR-A1AH-01Z-00-DX1.5D5D7774-77BB-4EA0-9E8E-A8D28F70A575	188.45618	42.47468	-0.60357374	-0.02162195	15.752162	151.88013	56.85329	-0.5567213	0.6604811	15.710292	184.87874	40.174973	-0.5526946	0.45009264	15.754905	330.93005	8.127599	0.5974786	0.052771617	0.9400433
brca	macenko	TCGA-AC-A5XS-01Z-00-DX1.E5F2481E-9314-4B20-84B7-370EF82AF4BB	202.42207	42.412006	-0.22481745	-0.7368928	13.567881	159.4134	45.366444	-0.11044158	0.21967708	13.550218	190.00566	31.497559	0.14241584	0.06244889	13.577659	643.02875	12.397768	0.52538115	0.07367757	0.8351773
brca	macenko	TCGA-C8-A8HP-01Z-00-DX1.B6EE8271-2E51-4184-9B0C-2ADA69B4A714	196.34512	42.354347	-0.56696117	-0.35486385	14.793633	156.63254	51.53718	-0.6445263	0.28470594	14.763183	187.98749	36.43286	-0.46950707	0.06741277	14.799031	947.067	16.602589	0.4598848	0.03733087	0.80636597
brca	macenko	TCGA-A2-A25B-01Z-00-DX1.58D7BEDE-5558-4A9E-A95E-DDF24C9267EF	205.0779	39.863316	0.2043687	-0.8318859	16.069513	171.7474	45.000652	-0.2742193	0.053425133	16.054531	200.0368	30.790953	0.019180635	-0.13016059	16.077871	775.3151	14.403933	0.49047768	0.059742883	0.7694659
brca	macenko	TCGA-A2-A0SY-01Z-00-DX1.279A5479-E183-4F79-AF40-50BF1834BA4A	209.61789	38.076164	1.0457159	-1.0887654	15.576248	174.45312	46.760113	-0.40877217	-0.057455525	15.556875	201.1044	32.376335	-0.11146608	-0.23876423	15.581054	447.11328	9.811148	0.492037	0.042708047	0.8221943
brca	macenko	TCGA-D8-A1X7-01Z-00-DX2.F0631B8C-EB75-4995-8ED7-1A8972BE8997	214.98071	38.024548	1.7667489	-1.3976533	16.014847	195.75737	50.761032	0.25205657	-0.94417	15.993942	216.63913	35.758163	1.4937018	-1.2746024	16.01738	511.76868	10.855018	0.44109988	0.030575003	0.7882499
brca	macenko	TCGA-C8-A1HN-01Z-00-DX1.7EBBEAB1-EBB7-456F-8848-AFE2263242B7	199.05162	40.71547	-0.23661895	-0.5141178	14.719812	164.23065	50.39051	-0.616616	0.06252796	14.693147	194.10603	35.506233	-0.25612924	-0.20616238	14.724762	774.232	14.510338	0.43842852	0.034325942	0.8127486
brca	macenko	TCGA-E2-A570-01Z-00-DX1.64E5F2CA-9396-40DC-A300-04A54657BDE6	204.4661	41.079906	0.053609543	-0.8362806	14.73903	174.65945	45.384758	-0.441729	-0.09922185	14.725688	202.535	30.62696	-0.16156459	-0.26425388	14.749189	373.5228	9.051027	0.51935923	0.033719983	0.88417614
brca	macenko	TCGA-A7-A5ZX-01Z-00-DX1.A4C651F0-DB8E-4534-84A2-AD875F62209F	202.74117	44.125397	-0.4887781	-0.44530937	13.264647	174.9391	60.60505	-1.2959584	0.1575478	13.22846	201.44708	41.686256	-1.1166769	0.007512178	13.267997	101.47926	2.6441777	0.8390256	0.18778189	0.9578975
brca	macenko	TCGA-AR-A0U4-01Z-00-DX1.DE722DC5-859D-4866-ADCC-ED98EDBFB588	207.86983	37.96102	1.536747	-1.0795745	14.890405	162.42236	38.529095	0.7642869	-0.4110679	14.878219	191.88248	27.44165	3.4854364	-0.97189873	14.897849	435.07294	10.032746	0.54612285	0.06593291	0.92518103
brca	macenko	TCGA-BH-A0BG-01Z-00-DX1.0838FB7F-8C85-4687-9F70-D136A1063383	199.77737	45.748047	-0.7250619	-0.6200912	15.004159	157.19139	46.06601	-0.22555804	0.31757712	14.989013	188.61234	31.297722	-0.086235076	0.27122286	15.0185585	239.11607	6.783487	0.5272162	0.034961484	0.9085033
brca	macenko	TCGA-A2-A3XT-01Z-00-DX1.336D6C78-576A-481B-8C83-F3A0FC4B182C	186.74783	44.351017	-0.8974936	-0.09042066	15.540366	148.92075	54.473476	-0.5983602	0.56915444	15.503919	182.83986	38.509476	-0.63238823	0.39346567	15.547466	532.2619	10.653491	0.53793585	0.070055656	0.8767309
brca	macenko	TCGA-A8-A09Q-01Z-00-DX1.C7240AFB-5971-4577-812C-A255C249001A	208.64783	40.75165	0.27559024	-0.82155293	14.146426	176.98947	56.768745	-0.9616155	-0.036360357	14.113138	202.2421	39.76742	-0.6410285	-0.23757496	14.147082	484.9245	9.708462	0.6075231	0.2215013	0.89125735
brca	macenko	TCGA-A2-A0EO-01Z-00-DX1.D7A09E23-2CAB-4B3B-814C-BF0BA75B7589	197.28162	37.83234	0.3105762	-0.63000566	14.833064	162.45605	47.60301	-0.24764521	0.31079745	14.809261	193.3909	33.40205	-0.13746291	0.067571856	14.837599	347.64337	8.265347	0.55134434	0.048562016	0.9220793
brca	macenko	TCGA-B6-A0RP-01Z-00-DX1.02A55E9D-2AA9-497A-B481-85724EA813AD	210.98257	41.840973	0.26338705	-1.0483409	13.749507	173.26509	45.1767	-0.2934372	-0.33956814	13.734763	199.94992	31.136166	0.079649776	-0.48078117	13.758523	345.45435	8.450312	0.4825239	0.037394885	0.9030827
brca	macenko	TCGA-A7-A5ZW-01Z-00-DX1.5F571EE3-A1A3-4604-BE89-1A46E0EC508B	192.51106	40.397717	-0.10781325	-0.077974886	12.68077	153.53322	56.840065	-0.496057	0.83969873	12.638667	185.70473	39.737606	-0.5104868	0.6908745	12.681298	83.92954	2.5475066	0.77652556	0.11979601	0.97474253
brca	macenko	TCGA-A8-A076-01Z-00-DX1.BAAC4F9C-0C04-42FB-95F4-D765305089B8	198.83908	41.31944	-0.25930107	-0.5210359	14.378714	164.67178	54.69366	-0.69453025	0.14045034	14.344643	194.00932	38.808216	-0.43566602	-0.116629496	14.381084	170.90248	3.4809206	0.83521646	0.56106746	0.91128194
brca	macenko	TCGA-AO-A12A-01Z-00-DX1.4E9609A7-9AAD-40A8-8344-8369DF998006	204.502	43.401604	-0.29431966	-0.7209506	16.01479	163.94475	49.368427	-0.50693464	0.1296553	15.992391	193.0069	34.377342	-0.22725976	-0.023411067	16.022947	782.79926	14.473533	0.40813845	0.020583224	0.7935699
brca	macenko	TCGA-AR-A0TQ-01Z-00-DX1.2BEA298C-6B3D-4133-ADBC-769E62CEFFA0	203.12715	41.458286	-0.13845089	-0.7035883	14.839337	157.03151	47.350018	-0.120430045	0.32750043	14.815667	187.54976	33.382156	0.14271985	0.14862601	14.845749	674.73553	13.289029	0.5073728	0.06427655	0.8601294
brca	macenko	TCGA-BH-A5J0-01Z-00-DX1.73CFBC85-8449-48FF-86F8-D4D49A90498B	197.49066	39.94224	-0.14574282	-0.60074097	14.660967	167.58626	43.60293	-0.09968878	0.22584522	14.648386	198.28748	29.561293	0.120812714	0.005748874	14.67152	462.81744	10.638269	0.4339387	0.034009725	0.829469
brca	macenko	TCGA-A2-A0CR-01Z-00-DX1.F7D36CA5-A4C6-443A-AEED-5B23CD924FA3	216.15695	39.01607	1.5376645	-1.4020684	14.264197	174.17392	45.279194	0.13460217	-0.59451425	14.245179	199.47798	32.226997	0.8170622	-0.8154623	14.2685585	270.96954	6.1347136	0.67451495	0.10895858	0.8155574
brca	macenko	TCGA-BH-A18S-01Z-00-DX1.B36FC684-0010-4ABB-9E25-303C8DF1C4E2	187.75143	47.15458	-1.1262257	-0.045454662	14.920331	150.93134	59.717167	-0.98001736	0.51648474	14.87595	183.70552	42.113228	-0.9346976	0.37519845	14.926712	255.25638	6.411449	0.57726073	0.062437385	0.91784084
brca	macenko	TCGA-D8-A1XZ-01Z-00-DX1.8E51A61D-B01C-4A52-8F5D-44D2ABCA46FC	199.93382	43.133698	-0.49818385	-0.61015534	14.337986	163.09584	52.857258	-0.7688915	0.027136063	14.308102	192.64513	37.460728	-0.5017387	-0.18318626	14.343398	302.32034	6.47407	0.6647951	0.0340535	0.8611567
brca	macenko	TCGA-A2-A3XZ-01Z-00-DX1.B7A1344E-7015-4A21-B3D4-EB760161BE7C	194.90813	41.957165	-0.5704949	-0.37250185	15.427814	163.97188	45.38815	-0.31441176	0.14286798	15.412884	195.46968	31.009443	0.09803443	-0.13200516	15.439296	455.08508	10.307664	0.48975018	0.047099657	0.86199874
brca	macenko	TCGA-BH-A1F2-01Z-00-DX1.17E2FD6F-0DCF-425B-864B-21ADCDAE734B	195.87067	40.659428	-0.27316272	-0.38659224	15.248758	156.11533	52.83859	-0.42629966	0.5717902	15.215124	187.62547	37.187405	-0.32953152	0.37540594	15.251915	234.1887	6.5758533	0.6205921	0.10338903	0.92431045
brca	macenko	TCGA-BH-A0H3-01Z-00-DX1.C6D4DFB9-A4FA-40B2-90EF-75294CBC4523	211.91164	44.543232	0.05760363	-1.0608869	14.289666	164.45807	40.219337	-0.2171631	-0.33001038	14.282364	192.95102	27.133057	0.050437227	-0.344511	14.303942	232.29004	6.33625	0.6073734	0.05935407	0.9020103
brca	macenko	TCGA-D8-A27N-01Z-00-DX2.EB803DEC-438B-43A9-B906-FD7C3B9A0138	218.92891	40.25031	1.2558744	-1.280448	13.850272	195.65903	57.18817	-0.6171723	-0.5994678	13.82162	215.14497	39.926777	0.029781371	-0.8220257	13.850599	179.81819	4.0886683	0.7883421	0.15850565	0.87569064
brca	macenko	TCGA-AN-A0AS-01Z-00-DX1.51E551E9-E5F4-4C94-9B25-71DA41109E92	193.3553	42.39771	-0.61596245	-0.36812606	14.40128	153.2599	50.700077	-0.37752482	0.50683933	14.372416	185.8602	35.585266	-0.36671668	0.3412842	14.408318	449.17212	10.285393	0.5441606	0.072096094	0.88947
brca	macenko	TCGA-BH-A0DT-01Z-00-DX1.73AFCEBB-06B1-4870-ADA2-881511B1BE2D	197.41008	45.59363	-0.7457649	-0.598332	14.059174	162.57867	49.953655	-0.7587076	0.068169765	14.039064	193.23305	34.43113	-0.63483834	-0.064165235	14.071614	193.91377	4.611561	0.7308572	0.13489766	0.9045411
brca	macenko	TCGA-D8-A1JH-01Z-00-DX1.4A4F2502-612C-421D-9F64-444BF2C85620	213.6198	42.88766	0.29831937	-1.0378709	14.624768	167.10527	48.578484	-0.5727529	-0.40911496	14.60102	193.69612	34.518642	-0.03731139	-0.5962817	14.630221	266.54623	6.538938	0.58372575	0.0972534	0.843956
brca	macenko	TCGA-E2-A1LL-01Z-00-DX1.D1AA1613-902C-4579-9612-48A76042B0AE	187.04132	41.996914	-0.50341696	0.013070962	14.901564	147.46184	56.22764	-0.39019716	0.78248423	14.85796	181.32364	39.93641	-0.4315793	0.59123474	14.903679	231.13914	6.6392517	0.57826775	0.09913364	0.92374593
brca	macenko	TCGA-E9-A1N4-01Z-00-DX1.71c8d4a5-ec99-4012-9fe2-ddb3349ad5bc	218.90186	43.566128	0.6072387	-1.2557888	14.914993	176.82285	52.56733	-0.65142584	-0.48223683	14.888638	200.3854	37.261253	-0.30882823	-0.60312736	14.918865	639.1818	12.941219	0.49417615	0.047341477	0.8594334
brca	macenko	TCGA-AN-A0AT-01Z-00-DX1.DFD68CD2-C25E-47BE-BC06-8CE3C657B9FD	183.59972	42.5412	-0.74488026	-0.037055768	14.774604	143.35423	53.106827	-0.14487042	0.77872634	14.736377	178.6833	37.9344	-0.3096833	0.5791912	14.780093	247.67453	6.285013	0.7014329	0.13830036	0.9531545
brca	macenko	TCGA-BH-A0HK-01Z-00-DX1.019036F5-647A-4EC4-8479-F2C100291AEF	200.82549	41.88136	-0.29940414	-0.66674477	15.299313	161.75606	44.767834	-0.15648076	0.339293	15.284122	192.52188	30.652483	-0.091080464	0.23112199	15.309955	713.20166	14.299902	0.40250072	0.01731087	0.8743329
brca	macenko	TCGA-D8-A1JP-01Z-00-DX1.B02959C4-6AAD-4ACA-9838-61D224D838E4	216.05585	38.7457	1.585973	-1.4072343	15.371188	174.01524	47.84926	-0.1260863	-0.34175315	15.348326	199.18263	34.065426	0.37958378	-0.53875905	15.373834	501.2597	10.871951	0.47091144	0.049171574	0.8087315
brca	macenko	TCGA-A8-A075-01Z-00-DX1.8E06AF51-951F-48E8-934E-42A455F65E5F	203.93407	43.23915	-0.37600628	-0.6116053	14.4578085	183.31517	48.745907	-0.59831274	-0.20138478	14.44447	209.53796	32.44662	0.7733677	-0.60571396	14.469224	410.98428	8.360021	0.6647818	0.3510333	0.87577325
brca	macenko	TCGA-BH-A42V-01Z-00-DX1.B6D78256-05D1-45FA-826A-1B8554D60B7D	207.2587	44.248554	-0.27839896	-0.81482404	13.141288	163.22273	49.646076	-0.66711855	-0.2422498	13.116502	191.56685	35.20335	-0.278698	-0.4293813	13.148408	617.9356	12.615814	0.37643796	0.020725781	0.8242966
brca	macenko	TCGA-A2-A0CW-01Z-00-DX1.8E313A22-B0E8-44CF-ADEA-8BF29BA23FFE	202.72096	42.577713	-0.26076165	-0.81947273	14.792438	153.20709	44.198265	-0.39950722	-0.019064901	14.772969	184.50383	31.28784	-0.17007506	-0.14923947	14.80166	434.10608	9.733804	0.54156774	0.068936616	0.89226425
brca	macenko	TCGA-AC-A8OP-01Z-00-DX1.A2AF501D-7DCD-4BE7-93A4-EBCAF0C0D54E	188.61543	39.810966	-0.28209937	-0.07530818	10.845903	156.45357	51.343506	-0.349297	0.5857323	10.815999	189.61888	35.9226	-0.36093172	0.32142085	10.850947	253.34702	7.1023726	0.5087059	0.043769658	0.88776845
brca	macenko	TCGA-E9-A249-01Z-00-DX1.CA244384-FD89-44F6-8F94-A060A4C241CA	205.69795	45.96959	-0.49089977	-0.7439167	15.79301	157.18697	45.166332	-0.3504293	-0.10186239	15.776587	187.31801	31.484222	0.13903908	-0.2569486	15.805519	557.83844	11.964091	0.51074296	0.04974213	0.8742117
brca	macenko	TCGA-D8-A1XJ-01Z-00-DX1.660DDF8D-6816-4EBE-AF37-6F7A374F4E9E	208.86482	40.619972	0.46132746	-0.9454872	15.341612	171.84554	52.82128	-0.6746587	-0.18187311	15.311839	198.21161	37.55056	-0.19355747	-0.4188402	15.343483	544.30597	12.156525	0.37681568	0.020326812	0.83195627
brca	macenko	TCGA-A2-A3XY-01Z-00-DX1.E57FC9BF-411E-4028-AC10-8BCA5D0C8472	202.11578	43.19861	-0.44737554	-0.7195623	15.3626585	151.4144	44.088634	-0.09032026	0.2286022	15.34403	183.16316	30.855385	0.14755711	0.119301975	15.372962	388.1819	9.149517	0.56736785	0.07536356	0.90940815
brca	macenko	TCGA-D8-A27T-01Z-00-DX1.1E3A4D57-9CF2-4EBF-B74D-ADD7BD8CBFA5	210.4518	42.458122	0.18206066	-1.0116683	15.475238	163.99477	47.767715	-0.47645885	-0.23314026	15.452259	191.8518	33.88306	-0.093082264	-0.40054148	15.481351	650.0831	13.112514	0.42986494	0.023165496	0.8820956
brca	macenko	TCGA-AR-A254-01Z-00-DX1.EA5CD008-1106-41EC-998A-04EF08EEEC9D	187.4747	40.71285	-0.46411687	-0.18599486	15.366543	145.00876	51.127617	0.08147174	0.74303114	15.330816	179.58504	36.611546	-0.011011713	0.50517106	15.370514	429.40842	9.559171	0.59413934	0.08005057	0.92828655
brca	macenko	TCGA-A8-A07L-01Z-00-DX1.D9E1051F-724E-4E88-940A-C97005DC5BEB	207.63489	41.350693	0.204409	-0.84582263	14.158431	183.02051	54.03	-0.56405187	-0.36501878	14.132615	207.62282	37.696686	0.07104728	-0.6670348	14.162447	472.21423	9.0370455	0.6464761	0.29164106	0.8772401
brca	macenko	TCGA-AO-A03O-01Z-00-DX1.054BBC89-69F4-4311-814D-E343472CD2C0	198.27841	41.87299	-0.36373425	-0.5234632	15.806656	168.43797	52.948902	-0.74800974	0.09297953	15.7792845	197.65248	36.880405	-0.48122418	-0.1452598	15.812486	887.7149	15.255093	0.4802974	0.04369784	0.78079194
brca	macenko	TCGA-BH-A0HY-01Z-00-DX1.D7A1BF42-F268-4220-B71B-354CE2AF32D8	211.26312	39.310917	0.86108536	-1.12655	14.328159	169.60829	45.528202	-0.21056719	-0.018216787	14.309687	196.85344	31.695366	0.06841606	-0.1597884	14.33397	345.4788	8.534649	0.5131677	0.060169213	0.90291417
brca	macenko	TCGA-AR-A2LO-01Z-00-DX1.A8C81E1E-B224-4CF4-83D4-FFB2F51A7002	200.17398	39.259373	0.16260777	-0.69665897	14.100869	165.8927	48.995422	-0.50659394	0.15120952	14.076765	195.5603	34.220104	-0.33591363	-0.06491917	14.105901	303.25323	7.7704296	0.5702661	0.0678054	0.88069284
brca	macenko	TCGA-E2-A105-01Z-00-DX1.192813F9-2D7B-40C7-88D9-BFA939D43FEE	191.45387	43.35157	-0.63900965	-0.34795135	14.372229	158.94254	52.47269	-0.5902678	0.45680544	14.34512	191.0997	36.2013	-0.60792196	0.2954661	14.381299	188.6053	5.55193	0.6295134	0.08151791	0.9009762
brca	macenko	TCGA-D8-A1Y2-01Z-00-DX1.77451A0F-00FD-44A9-A0D0-CB7A39CE74CC	214.08595	38.416145	1.3764943	-1.2801508	15.473644	174.141	47.983936	-0.285653	-0.3338396	15.450599	199.64854	34.0068	0.23548645	-0.5512554	15.476287	488.67215	10.155095	0.5209546	0.06264579	0.8400958
brca	macenko	TCGA-A2-A4S0-01Z-00-DX1.5878187D-325F-4274-BE41-86BB2BA5F841	202.59145	43.720234	-0.28208846	-0.8380335	15.77869	179.9201	57.46829	-1.0600849	-0.41380098	15.748467	205.73778	40.57505	-0.8315242	-0.57182646	15.783526	433.4828	9.739695	0.48684308	0.05068051	0.88264644
brca	macenko	TCGA-A2-A0CM-01Z-00-DX1.AC4901DE-4B6D-4185-BB9F-156033839828	194.92535	40.27429	-0.43575075	-0.41624686	15.031153	150.54158	44.36083	-0.006740235	0.44621277	15.010254	183.814	31.23073	0.123746306	0.24823505	15.03916	492.53494	9.310049	0.63226366	0.07949752	0.87556946
brca	macenko	TCGA-BH-A1FC-01Z-00-DX1.B816A21B-1559-42F5-902A-A1532E59C015	198.33183	43.181328	-0.5803492	-0.52037513	15.038546	167.76541	46.42654	-0.52270955	0.065142974	15.024295	197.93643	31.451008	-0.17899838	-0.1388807	15.050846	427.29227	8.711864	0.5739347	0.059240326	0.8011093
brca	macenko	TCGA-EW-A6SB-01Z-00-DX1.D56E1922-01A9-4AEE-AB95-D69447DD13EE	183.43394	44.511906	-0.7333476	0.058857396	15.558812	143.72661	51.475292	-0.3342804	0.63019073	15.526208	179.14536	36.555984	-0.12990853	0.3532101	15.568119	488.13248	10.772408	0.5183499	0.03047324	0.8928549
brca	macenko	TCGA-BH-A0BV-01Z-00-DX1.3C9CD4F7-A001-430D-AA8D-80CAD61C344E	204.53937	43.11607	-0.26856193	-0.77392143	15.87814	164.74422	48.037987	-0.5459155	0.13844669	15.858607	193.88185	33.058346	-0.39011964	0.028528994	15.887466	623.97943	12.277903	0.52739096	0.047363248	0.84546953
brca	macenko	TCGA-BH-A0WA-01Z-00-DX1.C0EB7B73-5529-49EC-B660-3F849B041963	187.35167	40.42579	-0.44377312	-0.08323482	15.0471325	155.73465	49.39112	-0.1311567	0.6029539	15.02167	189.4766	34.32616	0.045012634	0.3004138	15.054685	471.9191	11.240929	0.44340488	0.033856407	0.90530175
brca	macenko	TCGA-AR-A1AJ-01Z-00-DX1.34B9FCF0-74D8-4328-9B5A-698AD57EDA85	201.8638	41.732056	-0.10353421	-0.6455776	14.424578	155.37822	45.858124	0.15893164	0.2757159	14.402913	186.44778	32.442043	0.7976136	-0.00173789	14.432046	351.69666	7.8854694	0.64958024	0.119360454	0.907779
brca	macenko	TCGA-AR-A0TS-01Z-00-DX1.2DB81A2E-16C1-4EE0-8175-65FA46768277	211.12498	40.53624	0.60850245	-1.1165653	14.889139	163.25563	43.078274	0.30815107	0.25806123	14.873996	191.88495	29.865416	0.58597314	0.17650047	14.897295	400.79916	10.157035	0.45605463	0.029920181	0.9297119
brca	macenko	TCGA-A2-A0YJ-01Z-00-DX1.8135C74E-DAA8-4C8E-AF14-A4B5B57695BE	202.16003	40.256176	0.023091944	-0.7881183	15.05911	154.16983	42.533356	0.02484222	0.14598891	15.041368	185.69016	29.994312	0.35461792	-0.03582765	15.067249	409.15665	10.082354	0.51737404	0.060197186	0.8995187
brca	macenko	TCGA-A8-A06O-01Z-00-DX1.FA4495B2-5B13-4448-ADCB-EF5316E0955B	222.59048	39.87775	1.7292067	-1.4949394	14.54875	204.11281	51.948757	0.5699398	-1.1505817	14.529136	221.52219	36.122787	1.8819863	-1.4651963	14.552067	440.05826	7.412977	0.71175426	0.39522657	0.83324504
brca	macenko	TCGA-EW-A2FR-01Z-00-DX1.FF521BBF-F5BA-4B03-9CA1-101A337F4B45	183.89952	41.16729	-0.51330745	0.018809093	14.705071	153.76997	51.063293	-0.40564746	0.59923214	14.676808	188.26874	35.419586	-0.46423477	0.36472598	14.713117	264.95883	6.7438	0.5747258	0.052334603	0.8793635
brca	macenko	TCGA-A7-A13D-01Z-00-DX2.8165A362-6A08-4BFD-9428-7EEB6C59D7F1	214.23303	39.855274	0.6624242	-0.91196793	12.32606	188.5531	57.61472	-1.1972299	-0.15490527	12.295663	210.58202	39.626587	-0.7876173	-0.33324784	12.326519	110.44496	3.8131707	0.725508	0.13330232	0.9306552
brca	macenko	TCGA-A2-A0YC-01Z-00-DX1.F01F2268-17D8-45FD-8917-FD89454D0709	216.58905	42.527935	0.62088406	-1.2259052	14.9511595	163.08531	41.558834	0.08482209	-0.34076196	14.937822	190.64723	28.97605	0.5351727	-0.43148923	14.960649	226.05873	5.5053973	0.6587784	0.060931176	0.9065396
brca	macenko	TCGA-AN-A0FD-01Z-00-DX1.8970DBBA-7D43-4C2E-B14A-6D21F1EF3425	220.82074	40.743343	1.4140924	-1.4434052	14.46173	183.98065	49.991844	-0.19399875	-0.67635256	14.439765	206.1106	35.229755	0.42840534	-0.859328	14.465257	416.53888	8.414516	0.6625448	0.12286479	0.84422445
brca	macenko	TCGA-AO-A0JB-01Z-00-DX1.250FE098-345B-4981-9236-0519E1C9058E	201.23724	39.30288	0.20877299	-0.64526457	16.154945	164.04817	50.36558	-0.5097039	0.34935647	16.127922	193.69124	35.251427	-0.26839823	0.13979799	16.158663	891.2909	15.158692	0.4835712	0.04136921	0.77924126
brca	macenko	TCGA-E9-A1RB-01Z-00-DX1.845074ea-43bc-4752-9dc0-fca72d2ab5de	214.5031	36.619797	1.3697461	-1.1001556	14.269871	178.06876	40.72913	0.8341112	-0.68487567	14.256891	203.42186	28.31269	2.8758004	-1.1633744	14.275356	184.73683	5.785987	0.6091465	0.044044096	0.9733779
brca	macenko	TCGA-A2-A4S1-01Z-00-DX1.C69B14F6-5021-4FD8-8F2D-70227A5DA2B1	207.15329	40.028854	0.3512506	-0.88193715	14.317554	158.57417	42.009182	0.53351855	0.45144892	14.30267	188.79323	29.19145	0.75080055	0.35519767	14.325919	308.50696	7.321944	0.5932441	0.07018635	0.9162593
brca	macenko	TCGA-A2-A0T5-01Z-00-DX1.128C288B-B357-439B-A8D4-8E7DEBF73E4E	195.89883	46.529808	-0.96356344	-0.49073994	15.836277	154.83559	48.845135	-0.7994599	0.10003216	15.815073	186.84508	34.022186	-0.66251206	-0.019529209	15.849447	467.07944	10.412622	0.5030276	0.040450104	0.87238
brca	macenko	TCGA-A8-A08O-01Z-00-DX1.BC87C01D-F081-41CA-939A-875C61588E88	210.8468	42.511898	0.21777233	-0.99334615	13.781921	187.10135	53.795563	-0.6600282	-0.46256563	13.7591305	210.37506	37.053246	-0.041074708	-0.7077936	13.78776	415.80548	7.8263254	0.70441103	0.35988268	0.8687381
brca	macenko	TCGA-BH-A0H7-01Z-00-DX1.21502FEA-DB37-4630-BA42-778DDF3A6D17	213.02834	38.84653	1.0535576	-1.1866707	14.777414	170.65596	48.889618	-0.45704573	-0.10426877	14.75252	196.95195	34.64735	-0.13475443	-0.2746919	14.779793	439.89255	9.377248	0.5593914	0.0648827	0.85130507
brca	macenko	TCGA-E9-A1N6-01Z-00-DX1.C0E8FFDC-2614-4DBF-B51E-4646A3919911	217.8907	40.515636	1.167216	-1.3054811	13.327991	181.80084	50.69302	-0.42739573	-0.53473467	13.304557	204.87883	35.676395	0.20194149	-0.73159164	13.331178	151.65114	4.350734	0.72826546	0.07349169	0.968118
brca	macenko	TCGA-D8-A1XM-01Z-00-DX1.5F6A140E-5D20-45F6-B76F-0F98AB27AD08	192.59865	40.98353	-0.401478	-0.3509547	14.4713745	158.88406	51.951946	-0.61929405	0.13976832	14.439917	190.56952	37.183475	-0.36727118	-0.15687823	14.475532	272.6611	6.8512154	0.51293236	0.052317265	0.8467042
brca	macenko	TCGA-C8-A273-01Z-00-DX1.6E5D581F-DF80-478D-82D1-6D6525EED1B5	206.23944	41.966434	0.041700576	-0.8489406	14.939711	169.35445	53.37662	-0.81894696	-0.053621713	14.910048	196.68698	37.72441	-0.5466368	-0.23194668	14.943226	847.1668	15.040608	0.3461351	0.018672358	0.7480648
brca	macenko	TCGA-A2-A4S3-01Z-00-DX1.50699E65-E536-4C9B-93A7-4C9894624A29	205.30147	40.52757	0.12434949	-0.8164898	15.822164	167.78944	44.179157	-0.1831354	-0.10233111	15.806866	196.61697	30.601152	0.31892574	-0.32271537	15.83074	798.8589	15.692374	0.39111626	0.030418115	0.77903193
brca	macenko	TCGA-AR-A0U0-01Z-00-DX1.C8BECD9F-68D9-47B1-B31E-C1C6CAE456B6	211.77744	38.099487	1.0637268	-1.0764303	13.046797	170.29887	42.521614	0.46556365	-0.28145066	13.031046	197.44196	29.77055	1.8825265	-0.6549155	13.052535	331.947	8.494784	0.57661957	0.06769315	0.93608886
brca	macenko	TCGA-A2-A04U-01Z-00-DX1.06D17357-46A8-4DC3-A22B-2F4EB6EE3F79	190.25333	42.232723	-0.62623584	-0.2075818	15.183414	155.50587	54.089893	-0.69245046	0.44559938	15.148896	188.01068	38.146637	-0.65862495	0.23966935	15.188422	362.8401	7.256111	0.6906186	0.12637308	0.87318206
brca	macenko	TCGA-AC-A7VC-01Z-00-DX1.EB247544-EADE-419C-B7A7-BB9CC978336F	184.34798	41.371723	-0.4621245	0.12475193	15.09582	155.37825	55.61396	-0.67382663	0.45996234	15.057661	188.90813	39.56849	-0.5954802	0.1529858	15.099242	718.13916	15.254078	0.40198457	0.035071462	0.88084114
brca	macenko	TCGA-E9-A1R3-01Z-00-DX1.779642c7-b3b0-4ff2-af97-201d4bcfc197	201.6501	47.37794	-0.8153119	-0.6099346	12.3140135	149.20992	44.259922	-0.7998952	-0.20051739	12.297048	181.1253	31.098665	-0.3856461	-0.35332894	12.328418	142.84909	4.648221	0.6626563	0.0870324	0.98082167
brca	macenko	TCGA-AC-A6IX-01Z-00-DX1.45B63C4F-9DC3-4CED-9DF9-0F86E647BEA3	204.05919	49.72934	-1.1178917	-0.4413515	13.99554	184.41162	66.908455	-1.4978756	-0.25051406	13.956261	207.95317	46.072327	-1.2032247	-0.40739495	14.001289	363.21704	7.4600067	0.6158739	0.051432587	0.9204059
brca	macenko	TCGA-BH-A0C1-01Z-00-DX1.21FE357E-B182-4397-BFEF-7E96E994236A	210.55997	37.422585	1.2976818	-1.1657414	15.176034	169.37515	43.605946	-0.006460883	0.0922438	15.159269	197.02623	30.271017	0.27426627	-0.06760762	15.181428	301.82562	7.457683	0.5698591	0.052083883	0.85866714
brca	macenko	TCGA-AN-A0XT-01Z-00-DX1.882AF4CE-62A1-4808-9B4B-780066E5E602	209.35222	40.494606	0.45470193	-1.0490121	14.595446	172.83305	46.892735	-0.5272678	-0.011509145	14.577828	199.86386	32.131638	-0.37489745	-0.11696968	14.602824	786.6074	15.191786	0.4663367	0.044674456	0.8042228
brca	macenko	TCGA-C8-A9FZ-01Z-00-DX1.FA6B5909-3024-44B9-9CC5-71F8AB133A45	201.29663	44.2919	-0.6302264	-0.5261925	15.102458	154.87022	48.789146	-0.61201537	0.115863055	15.077003	185.7334	34.50362	-0.3429232	-0.0646258	15.110597	418.74515	9.797885	0.56733507	0.0702147	0.93651384
brca	macenko	TCGA-BH-A0B4-01Z-00-DX1.A2CB0BF4-32F9-48FD-9B96-A744013BADDB	196.97855	38.69863	0.09785706	-0.5488458	15.236266	159.80148	48.9338	-0.34876752	0.4011676	15.20981	191.03172	34.37714	-0.2648572	0.18274471	15.240498	448.87515	9.099208	0.6051122	0.05316892	0.8884521
brca	macenko	TCGA-A8-A08T-01Z-00-DX1.ABA1ABF2-DDB1-4E31-89DC-0F7821311D11	207.25534	39.96299	0.5457821	-1.0269009	14.472788	177.60567	48.586105	-0.26272628	-0.198656	14.453377	203.98878	33.766327	0.37486565	-0.48162282	14.478845	552.9686	11.430074	0.51192075	0.15136193	0.863855
brca	macenko	TCGA-B6-A0RV-01Z-00-DX1.C46C2937-868D-47B7-B9B9-E51F5433BE97	215.69887	41.924286	0.66646135	-1.220705	15.573533	170.22803	41.91982	0.05688632	-0.24419755	15.56243	196.8753	28.651005	0.47103688	-0.32051596	15.583651	571.05707	13.103561	0.36161074	0.011737206	0.85437024
brca	macenko	TCGA-A2-A0CO-01Z-00-DX1.B191DADE-7DEA-4575-AED7-1C52BE15B8D5	214.38564	36.365276	2.1391284	-1.4706421	12.601815	170.0841	41.49882	0.17927456	-0.108488224	12.586724	196.98587	28.895117	0.508568	-0.24783075	12.606887	146.03966	5.2299604	0.6219044	0.091778636	0.92203283
brca	macenko	TCGA-EW-A1OY-01Z-00-DX1.42AF5C9A-A90F-4A58-B5D4-B615F8CD4333	196.29326	41.060364	-0.37026912	-0.47628674	14.808461	158.3191	49.47182	-0.58132327	0.1936202	14.781669	189.6854	34.93975	-0.3980287	-0.03717123	14.814326	612.37933	12.946403	0.421113	0.030822504	0.8577017
brca	macenko	TCGA-A7-A3IY-01Z-00-DX1.B4E75265-3B2A-456C-996A-F95B5A645BF8	227.88766	39.22888	3.0890062	-1.9347183	13.774052	212.3099	54.42679	0.755586	-1.3569666	13.752254	226.55656	38.11084	1.3343958	-1.5174717	13.775434	143.3094	3.1451244	0.8184101	0.16873133	0.93205
brca	macenko	TCGA-A2-A0YK-01Z-00-DX1.FB23FC30-B3B2-452A-A6B0-94129B333207	214.15315	37.447765	1.9083861	-1.559837	13.913801	159.5561	34.939022	0.9076426	-0.46535495	13.905268	188.70963	24.52808	1.4672676	-0.5680501	13.922272	129.70242	4.8912077	0.5616532	0.05852475	0.9145807
brca	macenko	TCGA-A2-A25D-01Z-00-DX1.41DADDB8-3E3F-4F8F-8BE7-C43F8FBCFD2B	205.24629	40.795464	0.20023423	-0.8730033	15.865743	166.0926	51.33822	-0.5981541	0.19333224	15.838337	194.47133	35.99983	-0.35840863	0.029960258	15.869831	475.8361	10.499719	0.4913654	0.04386079	0.8630473
brca	macenko	TCGA-BH-A1FR-01Z-00-DX1.03E51FCD-DDF2-4924-827D-85A02280C9C7	192.19185	45.08571	-0.9294445	-0.26335	15.718806	152.0931	52.335278	-0.73712647	0.35415763	15.6881	184.7509	36.833626	-0.6396388	0.18360813	15.727574	709.8983	13.278116	0.47654742	0.02956412	0.83753276
brca	macenko	TCGA-D8-A27P-01Z-00-DX1.EF426996-D0DC-4418-BEC4-F7CE3C82C869	196.16103	40.911243	-0.25903904	-0.51002103	15.036364	159.40811	53.5589	-0.62957174	0.16992399	15.001236	190.09848	38.49453	-0.4214904	-0.091677755	15.038398	287.23282	7.3077297	0.54661417	0.065806456	0.8918556
brca	macenko	TCGA-A7-A26G-01Z-00-DX1.29A27673-A16D-4044-BCCF-14BF6236D7D3	203.06189	43.840477	-0.47497854	-0.6728322	12.934694	159.66197	47.403873	-0.4181075	0.20664388	12.914792	189.88046	32.889874	-0.27148667	0.10262443	12.944614	169.9066	4.068783	0.7699943	0.12560043	0.93962866
brca	macenko	TCGA-C8-A132-01Z-00-DX1.6CCE1FE0-BB4B-4046-BAF0-43AA110B2EBE	198.81433	39.267925	-0.011709348	-0.5074352	14.693006	161.11061	50.37914	-0.5359456	0.19168817	14.663528	191.48174	35.806156	-0.24566801	-0.07557096	14.69578	696.41003	12.402194	0.53853184	0.061114322	0.7923381
brca	macenko	TCGA-A7-A13E-01Z-00-DX2.1E1262AE-A32D-4814-94A5-D951CA8BA35D	181.061	44.00261	-0.7549048	0.05468081	13.37892	145.5398	54.556995	-0.338213	0.65992695	13.340661	180.91245	38.905247	-0.3041798	0.38905114	13.3860855	125.462494	2.9666739	0.83357584	0.14654389	0.94543284
brca	macenko	TCGA-A8-A0A7-01Z-00-DX1.A0FD4EEF-B536-47C1-BDA1-7AC71BA3E978	207.00168	40.45642	0.2598253	-0.8079043	14.602903	182.78288	52.814064	-0.44415778	-0.35589233	14.578232	207.67859	36.79824	0.34694025	-0.70149106	14.606835	749.666	12.779955	0.579005	0.2336592	0.8216708
brca	macenko	TCGA-A8-A084-01Z-00-DX1.2B52D1B8-5AD4-4BD6-ADF7-9D65B8EE2621	212.44292	39.87985	0.9770078	-1.164645	14.686797	186.59966	50.449753	-0.17616752	-0.47865897	14.666267	209.97835	35.02643	0.7911362	-0.80036664	14.691432	304.93835	5.9910436	0.7504438	0.46564573	0.8786206
brca	macenko	TCGA-E9-A1NE-01Z-00-DX1.f332124a-cdab-4ab5-82d1-4b8b7f3c9821	211.64746	43.83092	-0.035891816	-0.9199079	11.42666	168.4639	52.817757	-0.8915488	-0.2131742	11.397633	194.8312	37.406105	-0.57770437	-0.35904124	11.430927	331.67792	7.55977	0.6615341	0.06840958	0.918722
brca	macenko	TCGA-D8-A1XY-01Z-00-DX2.33D96E5C-5291-4864-B282-8BACA2043586	215.80858	38.74938	1.5679473	-1.3552432	15.359282	179.74022	46.75221	0.005160345	-0.5147186	15.340252	204.03401	32.85349	0.94599646	-0.78295	15.363502	455.09888	9.397886	0.5527594	0.059753094	0.9006864
brca	macenko	TCGA-BH-A1ET-01Z-00-DX1.05C126CD-CC10-44BF-9A68-6CDDE97272B2	212.96896	42.10761	0.40406853	-1.1370918	14.778914	166.38905	42.320393	0.003843366	-0.39633533	14.765731	194.03026	29.401236	0.5009635	-0.5358224	14.788574	287.9601	7.2263713	0.605049	0.061147954	0.9065784
brca	macenko	TCGA-BH-A5IZ-01Z-00-DX1.6C871030-82E1-463E-A67B-976A5F3DCDB2	189.90395	40.542454	-0.48690858	-0.22303396	14.838226	157.50189	43.475624	-0.23676594	0.24665758	14.823252	191.08466	29.997028	0.0912624	-0.061668385	14.849376	441.31488	9.82373	0.5010468	0.036105398	0.8566343
brca	macenko	TCGA-A2-A0T0-01Z-00-DX1.51F904DA-A4B5-4451-8AEF-58E7EF7651DB	208.04654	41.98492	-0.041383512	-0.815832	15.773354	180.99173	54.03518	-0.91491926	-0.22032051	15.748024	206.02682	37.30269	-0.5147709	-0.41978025	15.778323	323.7519	6.941594	0.58366835	0.039822306	0.8623004
brca	macenko	TCGA-AN-A0FW-01Z-00-DX1.5EEDFC71-6ABE-4189-8C45-2127403A8F04	216.43246	36.29946	2.4972603	-1.5738794	14.7525425	179.85814	45.34304	0.011087342	-0.3604583	14.7342415	204.25078	31.799616	0.49607235	-0.55330074	14.7557125	587.2812	12.622113	0.4567399	0.04779337	0.7935235
brca	macenko	TCGA-AR-A24O-01Z-00-DX1.04EFBAC8-7A4A-4005-890C-5CC3E1C67DBD	202.66652	36.005516	1.225671	-0.9314873	15.254924	159.47527	46.644936	0.05004036	0.55041033	15.229738	189.9056	32.82086	0.109310046	0.37220758	15.257216	445.5347	10.699375	0.47874948	0.048804123	0.88731784
brca	macenko	TCGA-D8-A1XO-01Z-00-DX1.A9EF6AFF-62B0-4E2D-ABC7-DC06FF473890	210.44887	40.039906	0.7386814	-1.1435063	14.910905	171.78487	50.148247	-0.32712668	-0.29970703	14.8848095	198.13884	35.872116	0.28105995	-0.55313915	14.913574	358.2934	8.576652	0.5183517	0.070816055	0.8172724
brca	macenko	TCGA-E9-A22H-01Z-00-DX1.0ee39fd1-b077-40ea-bd0d-8a3db474fdd5	210.47421	42.53566	0.2552968	-1.0391403	15.459134	173.66643	49.054234	-0.47890922	-0.2789343	15.438928	199.94414	34.097477	-0.08377036	-0.4454944	15.466471	519.33215	10.152413	0.57639426	0.070756115	0.8298754
brca	macenko	TCGA-EW-A1P6-01Z-00-DX1.A8024C26-6336-4858-88FD-5679795899BA	210.56158	41.01184	0.9156514	-1.1560583	15.334326	167.70125	47.080147	-0.06700899	-0.112655684	15.313549	195.11885	33.42555	0.861015	-0.3876582	15.340071	445.9223	9.87286	0.5039872	0.05124058	0.84170353
brca	macenko	TCGA-AC-A2BK-01Z-00-DX1.A3A1F275-9CDC-48BA-BB81-BCA6F02ACA94	178.29424	44.262066	-0.74019945	0.27245057	14.743665	142.99513	55.22278	-0.1494307	0.87560046	14.704043	179.21278	38.91591	-0.22340526	0.6432712	14.751567	567.2411	13.106575	0.44806492	0.054929093	0.9154279
brca	macenko	TCGA-D8-A1XB-01Z-00-DX2.B262C269-F22B-4306-8195-079C0874EF8E	212.73067	40.265633	0.8630742	-1.1592966	15.66046	174.34363	45.418137	-0.06885111	-0.33220923	15.643782	200.45349	31.793036	0.91499096	-0.59691626	15.667035	551.2484	12.0925045	0.398918	0.03424081	0.8392233
brca	macenko	TCGA-AC-A2FE-01Z-00-DX1.C036AE58-3C0D-4DBF-B658-296D03FD6701	218.31908	39.27682	1.7373613	-1.5330138	10.476148	166.35011	39.688225	0.4426236	-0.38287914	10.463873	193.2509	27.780556	0.8587182	-0.4705659	10.483706	213.09283	5.2419405	0.6464546	0.08371906	0.86425227
brca	macenko	TCGA-D8-A1XS-01Z-00-DX1.E5C78E5A-947C-499D-9E95-619FEEC63E69	207.58742	42.544827	0.03540597	-0.9537079	15.325503	168.55934	48.582977	-0.45544502	-0.17292394	15.304403	196.302	34.031178	0.044111565	-0.37422603	15.332858	599.8962	12.967231	0.38637748	0.019942714	0.78203833
brca	macenko	TCGA-BH-A0B5-01Z-00-DX1.742DB0E8-8EB1-47C8-B698-8E2438FB6299	206.29301	39.24383	0.45681944	-0.88250774	14.97554	163.77052	46.430187	-0.26497164	0.19210573	14.954083	192.82439	32.479565	-0.060924187	0.027853679	14.980803	403.98428	9.743891	0.5208242	0.045791604	0.8927962
brca	macenko	TCGA-AN-A0XN-01Z-00-DX1.A8EB9F62-236E-4C59-A206-DF0C7654AC30	206.39479	42.016235	0.014324643	-0.8804178	14.996916	165.45827	49.67836	-0.48709697	-0.00164871	14.972365	193.80711	35.019463	-0.23564541	-0.17265652	15.0027	803.8672	14.786296	0.50764036	0.057600122	0.80231804
brca	macenko	TCGA-A8-A095-01Z-00-DX1.97072E53-7323-4836-9D58-22B7C346A7CE	209.65538	43.41116	-0.11180661	-0.8350146	13.742761	190.5729	53.80393	-0.5460556	-0.5822158	13.722019	213.42833	36.767673	0.4394398	-0.90746164	13.750092	242.74533	4.5656185	0.81514835	0.5502428	0.86691904
brca	macenko	TCGA-BH-A1EO-01Z-00-DX1.0E624888-D7E4-48DF-B51A-9AD8F75A66B7	210.00203	40.015404	0.6961035	-1.1627743	13.498899	167.54164	41.713493	-0.03667677	-0.45458958	13.485529	195.61317	29.166058	0.4459417	-0.6184424	13.507353	150.92813	5.147262	0.5915211	0.08526245	0.92543936
brca	macenko	TCGA-AC-A8OS-01Z-00-DX1.3FD44846-8BD2-4A7A-9A87-8D3D29C25F60	182.51463	40.126186	-0.25606048	0.29433897	14.221043	148.42155	53.247562	-0.18707386	0.88434887	14.184475	183.59265	37.328003	-0.32493383	0.65009236	14.225138	430.4515	9.208868	0.5736149	0.04487596	0.9081082
brca	macenko	TCGA-BH-A0C3-01Z-00-DX1.14D3210D-0CBE-4DCA-A986-A26AE5382502	202.45427	42.707672	-0.33263436	-0.6975804	14.505704	156.74213	44.580326	-0.060988966	0.27722955	14.488604	187.7708	30.831646	0.11793306	0.17085926	14.516087	306.83527	7.881108	0.5232708	0.02925285	0.8981937
brca	macenko	TCGA-AR-A2LQ-01Z-00-DX1.2F579E62-69A8-40F4-A516-542C7C808628	220.00093	35.94658	2.9919188	-1.7068089	14.900726	170.64635	40.82004	0.6126055	0.07844151	14.886244	196.53462	28.48696	0.9236948	-0.000905302	14.905195	370.1511	8.99162	0.49200568	0.04323267	0.8696476
brca	macenko	TCGA-E2-A1LH-01Z-00-DX1.F85384B7-1EBF-4F57-A45B-4A668B68E535	205.48303	42.94315	-0.27431327	-0.72298664	15.0173645	160.49197	47.95604	-0.48122293	0.09806915	14.994801	189.95496	33.57172	-0.21661292	-0.04940161	15.024985	331.6817	7.243528	0.5941408	0.06860018	0.84417164
brca	macenko	TCGA-BH-A1FU-01Z-00-DX1.3D195750-8C9E-48C6-92EC-44AC6AB56267	218.82635	39.11541	1.4131899	-1.3571513	12.610041	171.12987	43.08568	0.2708338	-0.6581816	12.592775	196.64864	30.76897	1.0741166	-0.8846491	12.614796	377.14954	9.766803	0.5098673	0.075475074	0.9318064
brca	macenko	TCGA-A7-A26I-01Z-00-DX1.0077D012-BC14-4E96-84F7-A1A6A3A778DF	186.63287	38.195164	-0.025407966	0.007764032	13.126118	148.39713	50.901672	0.11925432	0.9137874	13.091838	182.99731	35.947823	-0.038412727	0.68503034	13.128769	79.74897	1.9495033	0.8781312	0.30969852	0.9629124
brca	macenko	TCGA-C8-A12T-01Z-00-DX1.EF628C26-C570-4D15-A0C0-58B2CC40ABFC	204.65724	42.88391	-0.22714621	-0.7471018	15.467349	161.40817	51.14971	-0.7205335	-0.008874116	15.438514	190.43036	36.401123	-0.43977168	-0.19053893	15.472247	879.83026	16.718699	0.39043766	0.02478154	0.80587584
brca	macenko	TCGA-BH-A0BP-01Z-00-DX1.63A87C1D-87FA-494D-9836-74290B5DC30D	188.85031	40.874004	-0.3938718	-0.06191439	13.308407	153.89227	52.2546	-0.4253765	0.75960547	13.2773285	187.29584	36.06046	-0.5179041	0.6061716	13.314405	244.11165	6.0615993	0.6064887	0.043483622	0.91729265
brca	macenko	TCGA-EW-A1J2-01Z-00-DX1.F1D8E593-2DF4-44C3-873D-FD3C910011E4	193.7662	39.81303	-0.10283675	-0.47088513	13.676704	154.0414	48.555664	0.03789521	0.55516243	13.649798	186.68285	34.255318	0.27097887	0.28671554	13.682181	248.6441	6.1849957	0.61649394	0.11058488	0.8600083
brca	macenko	TCGA-D8-A1JT-01Z-00-DX1.F278C419-E405-4BDA-BA50-BFBA08801168	193.80151	44.11074	-0.7107394	-0.2851071	15.178543	158.88573	58.17479	-0.93165624	0.40662906	15.138846	189.75378	40.885216	-0.8515977	0.23802127	15.182419	340.8564	7.9837885	0.6374872	0.09213345	0.90275997
brca	macenko	TCGA-D8-A3Z5-01Z-00-DX3.BB83C7D4-F795-47E7-9A5C-7DBF0EB7FDAA	219.94305	38.90666	1.9381564	-1.5136338	13.00322	177.34004	44.626797	0.2106683	-0.54852766	12.986162	201.48155	31.412489	1.0693263	-0.7659674	13.007977	201.12114	6.9341097	0.47405034	0.028539298	0.8167504
brca	macenko	TCGA-AC-A2B8-01Z-00-DX1.14F3A9B2-1382-436A-B53C-92FC8495AD48	187.88844	37.317127	0.1294878	-0.26856372	13.795862	144.64845	45.107777	1.2676666	1.1946629	13.771182	180.10922	31.486122	1.0498651	1.0217953	13.801771	213.30789	5.720695	0.65217817	0.12139483	0.9456556
brca	macenko	TCGA-D8-A1XC-01Z-00-DX1.E7494388-838B-4D35-9CA1-77017CBE77F2	197.60788	45.401867	-0.7936225	-0.45279866	15.813901	168.26039	61.241596	-1.2495846	-0.07735447	15.7718	196.38777	43.786243	-1.00967	-0.2709401	15.816018	710.69946	14.09362	0.4487293	0.04439177	0.8550513
brca	macenko	TCGA-BH-A0W7-01Z-00-DX1.93F11232-A1FB-4682-B744-3531D4DF11AF	202.4118	41.030987	-0.08478949	-0.7452884	14.579913	166.30551	46.631237	-0.37338278	0.18929996	14.561952	195.81705	32.04406	-0.21461439	0.040456124	14.5885105	315.62546	7.39777	0.545573	0.039963506	0.8778131
brca	macenko	TCGA-BH-A0AW-01Z-00-DX1.9D50A0D2-B103-411C-831E-8520C3D50173	210.41293	38.99216	0.83044386	-1.0755929	15.16007	174.92693	46.86931	-0.4175511	-0.12396292	15.141222	201.30708	32.416164	-0.07045293	-0.30098805	15.165561	453.86182	9.194742	0.5545563	0.058366794	0.8374923
brca	macenko	TCGA-A8-A09B-01Z-00-DX1.97CCDA89-AB73-4F05-A900-668160227B78	211.12885	41.98899	0.34803736	-1.0083622	14.54168	191.84235	49.133034	0.091657855	-0.7820486	14.526635	214.62654	33.5866	1.573337	-1.1902543	14.55006	419.49896	7.716659	0.69360715	0.3789559	0.846843
brca	macenko	TCGA-A7-A0CJ-01Z-00-DX1.E26F2F62-D688-4373-BB7B-790A06734E49	187.21046	43.38831	-0.7482558	-0.13864817	11.2785845	145.42564	56.223087	-0.46497214	0.67234254	11.233969	179.33394	40.36722	-0.51874435	0.48866543	11.281444	233.53575	5.5332174	0.722486	0.12886377	0.9505468
brca	macenko	TCGA-AN-A0XS-01Z-00-DX1.B4D4B73E-2912-4B2E-B18A-FBC35F8160D3	213.8156	38.15935	1.519619	-1.3636081	13.934194	171.23816	46.67891	-0.19438012	0.055676933	13.91345	197.64888	32.789566	0.001982163	-0.06742502	13.937946	315.98096	6.6568446	0.7100045	0.24794377	0.894687
brca	macenko	TCGA-AC-A5EH-01Z-00-DX1.DF59B26B-379F-4047-B7AE-4493810D30A0	208.17964	39.909744	0.42174315	-0.9489142	14.736458	169.78911	42.84104	0.020192798	-0.34483576	14.722352	197.80457	30.030302	0.7675022	-0.60553604	14.744411	605.7778	13.052087	0.41534323	0.029183155	0.79971135
brca	macenko	TCGA-D8-A1JA-01Z-00-DX1.BD43F94A-D5A8-490E-AED4-5F3AB24080FA	205.95088	41.00379	0.17352092	-0.82662874	15.756947	165.09193	50.481373	-0.50015223	-0.039687637	15.729157	193.39687	36.01913	0.13595675	-0.3091624	15.76033	691.9849	12.973074	0.49698323	0.04004433	0.7669968
brca	macenko	TCGA-D8-A1JI-01Z-00-DX1.9BDB647F-EEAB-4235-BE44-A3815A48CCE0	215.93033	39.0858	1.3412143	-1.298447	14.829876	177.65907	49.312325	-0.2763387	-0.42498022	14.806146	202.02498	34.95524	0.30975205	-0.6449835	14.832278	317.10184	7.0287666	0.6134696	0.10661998	0.8134508
brca	macenko	TCGA-E9-A1NG-01Z-00-DX1.30d2a611-21ad-4ba0-a03c-31f36ecb83d5	217.78043	42.770668	0.6063309	-1.1951549	12.693951	171.55508	49.540855	-0.5162311	-0.32739958	12.670407	196.6347	35.04984	-0.078057	-0.46235612	12.69878	373.61758	9.147722	0.5480517	0.041295107	0.92141104
brca	macenko	TCGA-AC-A6NO-01Z-00-DX1.61B7F48C-6D6E-4C1B-B236-DD130ECBDA9D	182.96155	44.57758	-0.85295665	0.15512729	13.81506	152.07712	56.98645	-0.68876743	0.5737321	13.776344	186.14383	40.07135	-0.6400607	0.32445422	13.821983	339.97748	6.852371	0.6787288	0.0879092	0.900984
brca	macenko	TCGA-BH-A208-01Z-00-DX1.C7A2885D-0535-4506-B06E-82BC62D6DFE9	219.69255	36.447147	2.7736876	-1.669143	14.846878	185.23128	44.857567	0.1041092	-0.54095936	14.830555	208.01309	31.279716	0.7139757	-0.72393143	14.850552	489.88123	9.993735	0.58505327	0.115526356	0.8090749
brca	macenko	TCGA-AC-A8OQ-01Z-00-DX1.15946A44-711C-4765-AB46-5CFB7BD11E42	199.4538	41.863045	-0.353753	-0.6088151	13.642224	161.5175	46.296597	-0.22713827	0.124438584	13.623398	192.26859	32.323677	0.13960877	-0.112753466	13.6513	369.09598	8.338915	0.56722486	0.047870204	0.90292656
brca	macenko	TCGA-AO-A1KT-01Z-00-DX1.47878910-4359-4795-B0BB-FAC147C8D932	216.85138	38.121655	1.8583136	-1.4459645	15.784098	177.91728	41.83537	0.3388123	-0.30270678	15.77199	203.0162	28.915058	0.90173244	-0.46384567	15.790911	863.4285	15.564155	0.32155722	0.010093397	0.7261621
brca	macenko	TCGA-E9-A3Q9-01Z-00-DX1.2D0CA5D4-CCE5-4647-BFB3-D5359F53DA83	207.92252	45.087463	-0.33918512	-0.8295299	15.161852	163.1876	52.87765	-0.7496855	0.044310536	15.132809	191.1996	37.332287	-0.56080896	-0.06982011	15.167977	583.8774	12.170655	0.46658748	0.045162257	0.8459419
brca	macenko	TCGA-A2-A04T-01Z-00-DX1.71444266-BD56-4183-9603-C7AC20C9DA1E	191.43298	42.268673	-0.6747707	-0.2852945	14.249074	151.39886	50.17124	-0.5222102	0.43388128	14.219858	184.59167	35.421635	-0.5054624	0.24615167	14.256121	369.4347	7.587101	0.6516696	0.049111374	0.88691306
brca	macenko	TCGA-A2-A0YI-01Z-00-DX1.1CF2EC2D-C722-467F-8832-409B823E8D8F	203.20338	43.8206	-0.41826543	-0.75243336	13.794204	158.57182	41.57635	-0.051374175	0.11869194	13.78409	189.56389	28.246685	0.16441983	0.053230055	13.808134	220.35313	6.14402	0.6398792	0.08449823	0.9516876
brca	macenko	TCGA-A2-A0SX-01Z-00-DX1.219A994C-8974-4458-98FA-FB1F14868E04	200.08374	47.224648	-0.8616459	-0.53396183	12.512414	166.72537	59.72507	-1.217017	0.19286637	12.476833	195.08902	41.385674	-1.1342795	0.100164786	12.519481	121.774734	3.97701	0.62229997	0.037571162	0.93825847
brca	macenko	TCGA-BH-A0DI-01Z-00-DX1.6A42D535-8842-4C36-8299-A40E9E56759D	211.3002	40.706726	0.57957125	-1.0882721	14.3168335	178.22478	44.28769	-0.21891457	-0.30526143	14.304447	204.1515	30.111147	0.37034678	-0.4794781	14.325988	355.28152	8.143337	0.58441615	0.102007985	0.8790911
brca	macenko	TCGA-C8-A1HE-01Z-00-DX1.83A5D816-E3A6-46B8-B1B8-B31486EB686E	211.07266	42.09031	0.31287587	-1.0503651	14.760502	168.21617	48.733616	-0.48751342	-0.23041616	14.73758	195.2514	34.44624	-0.109819695	-0.39429906	14.766196	582.96216	10.894228	0.5357078	0.059240088	0.8001192
brca	macenko	TCGA-AN-A0XO-01Z-00-DX1.204E554E-B1A8-41AD-8E39-62484DF4E3CD	221.13185	38.074512	2.336506	-1.6585381	13.805221	170.75417	44.913292	0.3354819	-0.19601648	13.785097	195.8946	32.101917	0.7439814	-0.33988354	13.808096	250.77522	6.654628	0.57237464	0.0613666	0.9340961
brca	macenko	TCGA-A8-A08C-01Z-00-DX1.0602211C-1098-4711-AA41-8F56B11DB36F	199.95311	43.99029	-0.57545406	-0.5516224	14.410406	178.78741	52.920715	-0.78948915	-0.27871266	14.389287	206.02615	36.329655	-0.17571172	-0.58453125	14.419829	103.967575	2.2529893	0.8999242	0.7582402	0.92813534
brca	macenko	TCGA-A2-A04P-01Z-00-DX1.5B481E02-D269-4732-8FDD-6494E6EE2B71	198.01595	40.74247	-0.26777115	-0.534694	13.683066	160.66838	50.160686	-0.68318546	0.25805828	13.65618	191.39485	35.155106	-0.59090585	0.078588605	13.688515	297.33813	6.6777883	0.6613732	0.057059728	0.90613896
brca	macenko	TCGA-A2-A0T7-01Z-00-DX1.EA4DF9B5-8D04-4BCC-9ECB-CB8CB8ACBE1C	200.34613	41.479084	-0.22909369	-0.67645454	15.304281	158.22096	47.827316	-0.30756575	0.3211121	15.281144	189.10057	33.412315	-0.17890835	0.17165902	15.311594	366.54306	8.699444	0.5187541	0.04873491	0.88098234
brca	macenko	TCGA-AR-A5QM-01Z-00-DX1.A9017CED-FF57-4090-95B9-94DC91854347	197.23523	39.052025	0.09085565	-0.6084705	14.995251	156.03441	48.933056	-0.024169771	0.58532506	14.967708	187.75522	34.404922	-0.010632413	0.39430586	14.99949	369.62662	8.9192705	0.5277986	0.046803616	0.90393007
brca	macenko	TCGA-E2-A1L8-01Z-00-DX1.842BF73D-2D64-4ABA-880D-DBE8F4C2AA19	204.84044	42.288544	-0.16302012	-0.78640866	11.592729	160.09763	50.41997	-0.5080871	0.15909278	11.564759	189.45439	35.753956	-0.34118637	0.008946584	11.597676	173.76367	5.513418	0.61590713	0.09861474	0.8996368
brca	macenko	TCGA-E2-A1IK-01Z-00-DX1.25C554BB-AA90-4FF4-9D68-EEC899B8A27D	216.99481	43.232475	0.87394136	-1.3387804	15.060874	190.96114	57.586643	-0.62418693	-0.73248076	15.031844	211.66113	40.878117	-0.17658696	-0.88537997	15.063091	312.3007	7.687649	0.5352367	0.084904164	0.8848305
brca	macenko	TCGA-D8-A1X6-01Z-00-DX1.ABF237D4-708C-46A5-AEF8-58712E5DCC04	207.07883	43.4924	-0.20264706	-0.8212818	15.461835	161.74843	50.890015	-0.67918193	-0.07481671	15.433593	190.2536	36.2502	-0.38095382	-0.24430324	15.467018	913.9877	17.24272	0.34925053	0.01645473	0.7599872
brca	macenko	TCGA-AC-A62Y-01Z-00-DX1.5075F4DA-488C-40AD-BD73-6DE8953E1864	189.74274	41.01943	-0.4489443	-0.27308598	12.722069	148.79086	52.79426	-0.24924706	0.65406096	12.685105	182.34113	37.696243	-0.30640262	0.44863945	12.725344	281.8884	7.7880263	0.47732508	0.047896743	0.9034411
brca	macenko	TCGA-A7-A6VW-01Z-00-DX1.1BC4790C-DB45-4A3D-9C97-92C92C03FF60	180.61882	45.712185	-0.928978	0.21485119	13.271251	142.33981	59.90757	-0.53903615	0.8443438	13.220166	177.47627	42.531586	-0.61456907	0.696597	13.27572	231.77191	5.475123	0.7177492	0.07964146	0.9553298
brca	macenko	TCGA-D8-A1XD-01Z-00-DX1.E500D561-1F49-4F08-99AE-E8345F21B406	202.15823	41.857216	-0.25560054	-0.6723442	15.608346	167.1911	50.877876	-0.6107015	-0.05377886	15.582629	195.92986	35.83668	-0.036956374	-0.32423386	15.613939	604.01025	11.807505	0.4863407	0.050649263	0.79557896
brca	macenko	TCGA-A8-A09C-01Z-00-DX1.19E0C0E9-0ED6-4E3A-95FE-A5778F5DDBCD	206.89346	40.686333	0.34745196	-0.9930424	13.855795	183.81908	46.827038	0.20051679	-0.49356964	13.841486	209.35918	32.452923	1.4451578	-0.8999276	13.8641	175.87267	3.3554206	0.8627139	0.6687544	0.8736742
brca	macenko	TCGA-E9-A247-01Z-00-DX1.3B2DF1CB-054A-44C4-9AD5-D8FA6D386A93	206.53944	44.4691	-0.39211422	-0.758331	14.649505	164.1811	50.05004	-0.65523356	-0.120740674	14.6254635	192.57571	35.192276	-0.32167554	-0.29267377	14.657301	523.3214	10.91168	0.5268587	0.06717887	0.863652
brca	macenko	TCGA-D8-A3Z6-01Z-00-DX2.19C6AA07-5D58-46CD-91D0-90DD5CC84022	214.00938	40.78419	0.75111735	-1.1647799	15.251904	166.49718	46.824917	-0.22331777	-0.22086565	15.2297535	193.41452	33.2383	0.23935811	-0.39989042	15.2566185	682.7014	13.714162	0.4246976	0.03621919	0.7701668
brca	macenko	TCGA-A8-A08R-01Z-00-DX1.72FBD9A3-5EB9-4855-89EB-697883C2EA9B	216.19376	44.1767	0.049076986	-0.97172	13.757323	194.3581	58.350708	-0.8863004	-0.6129756	13.730174	214.62338	40.215725	-0.25758237	-0.81873024	13.761387	93.814865	1.9093133	0.91477525	0.7778311	0.925487
brca	macenko	TCGA-AR-A256-01Z-00-DX1.950D4546-4BF4-4380-9877-51D86A93D755	190.42497	42.198925	-0.62618953	-0.28052905	14.76346	152.32155	52.08906	-0.38223866	0.6158399	14.732031	185.50322	36.50117	-0.41296124	0.45355824	14.770005	339.87195	8.001617	0.59777683	0.07466272	0.90761554
brca	macenko	TCGA-AR-A5QN-01Z-00-DX1.BF92AA24-3D44-4FFA-BCC0-CDB934EC3BBC	188.93199	41.173985	-0.43338552	-0.21361971	15.338178	147.10153	50.891468	0.11381033	0.7974504	15.305274	181.28093	36.012604	0.14207259	0.57415783	15.343502	500.42505	11.471088	0.48760766	0.04977618	0.902315
brca	macenko	TCGA-BH-A0DL-01Z-00-DX1.553F0021-1FC2-4675-810D-BBD9785D065E	200.85321	41.881855	-0.32488167	-0.59460294	15.316116	153.80504	44.806244	-0.12687	0.2402961	15.296012	185.40427	31.462217	0.26610065	0.033752035	15.324707	479.14017	11.003097	0.47184104	0.021091921	0.8937828
brca	macenko	TCGA-BH-A0E1-01Z-00-DX1.257EB36A-1008-4890-927B-204EF05DBE90	199.44937	43.8616	-0.6268514	-0.50907665	16.131907	165.39597	49.15842	-0.71669465	0.09631965	16.11218	195.30759	33.62756	-0.5029289	-0.070627615	16.14251	915.2747	16.465134	0.46457225	0.044052925	0.81161433
brca	macenko	TCGA-A8-A09Z-01Z-00-DX1.D56497BE-5099-4537-9600-60F3213F7BF5	203.70642	49.159843	-1.0868939	-0.39495715	15.603024	183.67693	62.503643	-1.4480664	-0.14585568	15.572678	208.2979	42.20926	-1.098913	-0.32596394	15.612456	227.85172	4.9948545	0.7942019	0.5608877	0.9348421
brca	macenko	TCGA-A8-A081-01Z-00-DX1.06D727F7-4B41-419B-A251-3D804235ACE5	216.35516	44.830303	0.090632	-1.0165967	13.989164	196.55516	60.44045	-0.7761529	-0.6752633	13.959612	215.96568	41.917343	-0.0841031	-0.8973712	13.992413	724.0369	12.206176	0.5864225	0.1429785	0.8469129
brca	macenko	TCGA-AN-A0FT-01Z-00-DX1.6F263AB3-FB1D-4056-AEC2-4F163017324F	209.62677	41.85258	0.33761504	-1.0934774	14.331656	168.82957	49.00159	-0.49288118	-0.028132526	14.309671	196.1679	34.25872	-0.38248932	-0.12914538	14.338069	368.3175	7.0552053	0.72557	0.22825618	0.9050522
brca	macenko	TCGA-AO-A0J5-01Z-00-DX1.20C14D0C-1A74-4FE9-A5E6-BDDCB8DE7714	211.45848	38.201748	1.279376	-1.2016945	15.442434	178.32301	44.291565	-0.18478507	-0.18209127	15.428025	204.21892	30.399187	0.22255434	-0.3661909	15.449058	799.8934	14.836767	0.39967462	0.024382912	0.7966549
brca	macenko	TCGA-BH-A1F6-01Z-00-DX1.E83F0DC0-EA2C-4641-81B0-8702B9C5D579	215.48463	42.733646	0.47418407	-1.155626	14.48689	158.5079	38.667095	0.43949863	-0.2836831	14.477006	187.28342	26.803879	0.9443246	-0.34738207	14.498139	204.50067	5.8343472	0.60534024	0.079864375	0.916468
brca	macenko	TCGA-D8-A1JN-01Z-00-DX1.3B02989C-CEA0-4EDD-A6DC-21C3A957C640	209.92427	37.829678	1.1260637	-1.0994949	16.298103	168.24474	46.673767	-0.3849681	0.04000043	16.276056	195.8415	32.76313	-0.09755875	-0.13583656	16.301617	1012.5688	18.428005	0.3687062	0.035197537	0.7364325
brca	macenko	TCGA-A2-A0ST-01Z-00-DX1.AE05A5DB-4861-40DE-B0F5-7955FC903A96	195.02386	42.22286	-0.56625336	-0.4288705	11.993977	152.20364	47.261753	-0.067393176	0.4960804	11.9708	184.99367	33.09948	0.01518788	0.32466412	12.002751	76.66782	2.7409754	0.69995195	0.09702816	0.9599241
brca	macenko	TCGA-D8-A13Z-01Z-00-DX1.517140BB-D34C-42F8-952C-340EF16D382F	218.76326	39.200146	1.7874569	-1.4792719	15.418847	173.77281	44.649265	0.24285553	-0.53091365	15.4007015	198.73535	31.710865	1.047234	-0.7530383	15.423421	418.2042	9.310331	0.517458	0.04607367	0.81477505
brca	macenko	TCGA-A8-A0A9-01Z-00-DX1.16524DDD-539D-4E47-9A8F-1B910D4FEC2D	203.73384	42.915268	-0.29145584	-0.75537187	13.623874	180.88245	56.176044	-0.7144447	-0.5096004	13.594472	206.31456	39.866352	-0.16571878	-0.7787071	13.627792	691.66125	11.474497	0.60254234	0.2144687	0.8238143
brca	macenko	TCGA-A8-A07I-01Z-00-DX1.37E7BB2E-8210-4216-B75F-0FD06D6C9AE3	214.15411	43.879852	0.12008989	-0.9941358	15.006766	194.83833	53.683605	-0.41855136	-0.6545984	14.987678	216.01529	36.490456	0.55087733	-0.9550736	15.014468	291.28735	6.446273	0.7074222	0.3951932	0.9048505
brca	macenko	TCGA-A2-A1G6-01Z-00-DX1.BCC3EC46-CEBF-4B37-BCF0-266D18170B54	204.38304	40.675297	0.062457763	-0.8000013	15.010733	162.89304	44.86023	-0.18630444	0.07685795	14.992943	192.58981	31.232012	0.07542205	-0.09323737	15.018727	320.06915	7.651185	0.6018083	0.124732226	0.89088166
brca	macenko	TCGA-EW-A2FW-01Z-00-DX1.4F948681-81F3-46C5-A4E8-FDE8A4116F7A	190.12645	44.791107	-0.90769607	-0.20320548	15.527776	157.72624	52.379066	-0.7482487	0.3530259	15.501348	190.24445	36.14189	-0.6498289	0.15937918	15.538476	595.2157	11.800891	0.4698511	0.040140495	0.8183741
brca	macenko	TCGA-A2-A0YE-01Z-00-DX1.8A2E3094-5755-42BC-969D-7F0A2ECA0F39	213.2341	40.329674	0.7196672	-1.1109049	15.001555	164.32642	43.99584	-0.06486873	-0.033194646	14.983808	192.12561	30.69967	0.32480195	-0.16086482	15.008195	279.71054	7.1221094	0.6143219	0.07008234	0.9083943
brca	macenko	TCGA-E9-A3QA-01Z-00-DX1.9D664AF3-9ABD-4EED-B826-4C4FBFC33F3E	192.65742	42.250107	-0.6659513	-0.22567967	13.670277	149.54422	50.783577	-0.282403	0.53767985	13.638295	182.61702	36.014915	-0.19153199	0.33016765	13.67589	281.94934	6.368131	0.69743335	0.11691615	0.9438669
brca	macenko	TCGA-AR-A24U-01Z-00-DX1.220FD0D0-0DB6-4E3C-92A0-66CD6509F0AD	191.31105	39.54089	-0.14112075	-0.29199776	14.648747	158.69968	48.89915	-0.16153072	0.43672478	14.623508	191.21028	34.20981	0.17412633	0.10543015	14.654878	273.3815	7.0246577	0.6265947	0.10506785	0.9176528
brca	macenko	TCGA-BH-A18Q-01Z-00-DX1.E89E49C7-D62A-4408-A3D9-19E79FCB249E	204.10204	45.67658	-0.6507987	-0.6519247	15.602593	156.91492	43.679043	-0.37484732	-0.13132147	15.5887165	187.57419	30.256897	0.15028462	-0.2982923	15.616095	430.54712	10.093551	0.5116417	0.06401328	0.9070816
brca	macenko	TCGA-A8-A079-01Z-00-DX1.DC32BC20-A3BC-43B3-B69F-1E71E289EA34	206.29979	43.609756	-0.19930321	-0.8606992	15.353459	177.60014	55.68657	-0.8155549	-0.36238775	15.324328	203.19287	39.282692	-0.3773497	-0.57950884	15.3580265	620.0686	13.095556	0.42185992	0.0937594	0.8603714
brca	macenko	TCGA-D8-A27V-01Z-00-DX1.F937C53B-0B55-4271-843E-2C28F72CF28E	218.69234	38.844067	1.8714159	-1.4873419	13.157015	168.51001	44.404263	0.09247692	-0.34941804	13.137303	194.44473	31.678299	0.6942522	-0.52899635	13.160872	229.91048	6.271319	0.60352457	0.060720295	0.87385935
brca	macenko	TCGA-BH-A0HB-01Z-00-DX1.F90F7139-B804-4548-9FAF-9B475BF225EB	194.06285	43.115314	-0.6815985	-0.37549686	15.434212	159.5095	48.22895	-0.36733532	0.33340156	15.414116	191.51349	33.242058	-0.18648048	0.12189565	15.444984	313.6397	7.9519634	0.5103793	0.03908093	0.88766825
brca	macenko	TCGA-A2-A3Y0-01Z-00-DX1.A1EDDF82-FFAA-44A4-A749-7FB6F8133CC0	197.99881	42.72432	-0.5429978	-0.48986262	15.167069	154.17734	43.824947	-0.084601834	0.25573695	15.150661	186.44977	30.412422	0.2652548	0.057992388	15.178286	507.09738	10.976644	0.5257852	0.059786722	0.8774089
brca	macenko	TCGA-A7-A0DB-01Z-00-DX2.6C6A5F9C-294F-4A86-A0F1-B68D4729B535	209.50838	42.11257	0.17895205	-0.98188865	13.10152	164.9236	44.963856	-0.18772694	-0.061633002	13.084728	193.29948	31.328974	0.14174236	-0.19728099	13.110182	121.23173	2.8465264	0.8364717	0.13776256	0.95932424
brca	macenko	TCGA-A8-A06P-01Z-00-DX1.37660D0F-1595-43C5-9D30-58D6CB93B52C	206.28094	37.659668	0.90295607	-1.0355961	14.123379	188.89197	45.136467	0.7069446	-0.8071143	14.109624	213.66847	31.426447	2.364192	-1.295184	14.129801	438.51562	8.375484	0.65601695	0.3097584	0.8289896
brca	macenko	TCGA-BH-A1FL-01Z-00-DX1.D3E9F46E-9A28-4AAE-8C87-D6F1851227A3	197.16708	40.55945	-0.18214574	-0.48744112	15.157358	158.07637	52.60666	-0.5288226	0.48044178	15.124841	189.08372	37.01159	-0.44821215	0.29448652	15.160659	392.13745	9.399783	0.5091886	0.0376418	0.8984221
brca	macenko	TCGA-D8-A1XF-01Z-00-DX2.1460E522-5B87-4690-8B6B-3183C5D282D6	215.40329	39.280254	1.3934673	-1.329617	15.774998	177.93048	45.52007	0.027502164	-0.4910065	15.7578945	202.8097	31.965694	0.8793905	-0.7330241	15.780423	669.1459	13.259269	0.44710222	0.027345832	0.77780634
brca	macenko	TCGA-D8-A3Z5-01Z-00-DX2.6196B9FF-F09E-4D44-873D-E53BFB2BF4E1	218.95259	36.762184	2.7100065	-1.6502755	15.128566	171.33778	43.491245	0.44235122	-0.32519898	15.109776	196.8683	31.081127	1.1735811	-0.5530532	15.131437	443.43542	10.249758	0.47089875	0.047043115	0.82260454
brca	macenko	TCGA-D8-A1JE-01Z-00-DX2.CCF3DFEF-E851-425A-BCD0-0F7B377A00BC	213.26047	42.9567	0.2163922	-0.947898	15.033232	189.13387	59.61121	-1.0698389	-0.3429792	15.001711	210.93471	41.32214	-0.6552198	-0.5245844	15.035224	335.4112	7.8803782	0.52503943	0.03492384	0.9083273
brca	macenko	TCGA-A7-A13F-01Z-00-DX2.8CC23BAD-B3CC-4BBC-832A-A3879D6EF62D	210.77106	39.9136	0.79275125	-1.179833	14.076258	173.56575	47.206738	-0.31530264	-0.18814662	14.056919	200.06154	33.00258	-0.004080156	-0.350663	14.082019	301.52914	6.1558046	0.7449147	0.118460916	0.899434
brca	macenko	TCGA-AR-A24R-01Z-00-DX1.47D79205-63E7-43E6-A513-2CD10DFA53C9	193.9812	39.828426	-0.29815295	-0.42492092	15.573851	148.88788	48.49291	0.3053347	0.7486375	15.544548	182.14784	34.3585	0.32532865	0.54462755	15.578528	374.53137	9.852553	0.5054913	0.06572676	0.9310228
brca	macenko	TCGA-B6-A0IC-01Z-00-DX1.60ED7BBF-A448-4E4E-80F9-91527A697588	203.72255	48.126617	-0.83493584	-0.62430024	14.627558	171.10942	64.032394	-1.313834	-0.096983336	14.583257	197.19626	45.485184	-1.1593044	-0.22965723	14.629997	381.82187	7.6411138	0.61752284	0.077734396	0.8936208
brca	macenko	TCGA-A8-A07O-01Z-00-DX1.3D657129-F2A7-4BC1-A910-805FBDCE2212	211.45142	47.270813	-0.6610496	-0.69040114	14.665575	199.42091	52.558907	-0.49347863	-0.68781734	14.65415	220.51721	34.08907	0.9154167	-1.0749837	14.679647	402.11084	7.68151	0.7007346	0.39671335	0.8792822
brca	macenko	TCGA-A7-A0D9-01Z-00-DX1.FBC3B90F-C58B-4476-8354-0AF9248324E3	211.34312	40.768154	0.6556966	-1.1522932	13.157348	171.33849	47.54505	-0.1891725	-0.27651694	13.136619	197.95964	33.56904	0.22382945	-0.46645316	13.162909	151.53638	3.3690324	0.84140176	0.21989256	0.9354771
brca	macenko	TCGA-AC-A3W5-01Z-00-DX1.522F702C-776E-45F1-84D3-1648DF04137C	189.95009	39.960945	-0.011968607	0.14594464	12.272762	154.591	56.02126	-0.40932265	0.8375366	12.232926	187.25629	39.074055	-0.35617092	0.61815053	12.273999	159.09547	3.8713765	0.7929429	0.19176199	0.95275426
brca	macenko	TCGA-BH-A0DX-01Z-00-DX1.45C27E71-9A0A-400E-93A9-5CE7780F3C5E	176.74129	41.536976	-0.29260486	0.397656	13.245889	139.56613	54.154713	0.1550158	1.0222856	13.203355	176.53873	38.487484	-0.06898848	0.7758229	13.250407	117.54332	3.4002802	0.7244672	0.106238574	0.911157
brca	macenko	TCGA-AC-A3QQ-01Z-00-DX1.86463263-AB12-49FB-8967-D5FD1F7D221A	200.9038	41.64253	-0.08951651	-0.7689823	12.808282	154.2082	48.237446	-0.055762447	0.089072816	12.7804165	185.21648	34.963314	0.15208343	-0.15985626	12.81315	301.17624	7.2157674	0.5763092	0.066404104	0.8895673
brca	macenko	TCGA-AN-A0FX-01Z-00-DX1.C9656600-F823-4044-972B-7059B39FC539	206.77063	44.189083	-0.32063106	-0.79537666	14.561502	164.03694	50.37426	-0.68513507	-0.090256326	14.536596	192.38882	35.49922	-0.4216947	-0.24217333	14.56871	714.3435	13.868879	0.4861356	0.051420864	0.82691735
brca	macenko	TCGA-AN-A0AK-01Z-00-DX1.4B410152-8588-4000-870A-B31B21161015	195.58438	42.89885	-0.6091606	-0.45536774	15.219478	153.90927	52.189438	-0.54244727	0.4166525	15.187503	185.76242	36.960014	-0.525255	0.25888988	15.22514	458.02554	9.900359	0.60097885	0.1589556	0.9156602
brca	macenko	TCGA-A2-A0YT-01Z-00-DX1.63CA3E36-B3E4-4D3F-9F80-2703970DBE5B	227.17834	37.71903	3.3455098	-1.9465669	15.259864	173.01967	39.677273	0.8080193	-0.6576282	15.246863	197.06116	28.014606	1.2516626	-0.73009783	15.265115	319.7366	8.7073345	0.50235903	0.04367568	0.8971546
brca	macenko	TCGA-AO-A03V-01Z-00-DX1.52EBCB72-0C65-4E67-B9BB-DA15494327DE	206.7798	41.53477	0.11067159	-0.90587217	15.317057	175.61057	53.937565	-0.6480245	-0.33988798	15.287773	201.59921	38.365532	-0.12355392	-0.59270936	15.319843	1089.0946	16.950777	0.40456665	0.027003413	0.70315146
brca	macenko	TCGA-A2-A0YM-01Z-00-DX1.A48B4C96-2CC5-464C-98B7-F0F92AE56533	195.4556	44.038574	-0.74593914	-0.38693216	14.834492	146.10622	49.623856	-0.12562399	0.5919643	14.804528	179.1784	35.138844	-0.04984899	0.4600736	14.842223	319.65253	7.8655443	0.5461662	0.046604894	0.8849797
brca	macenko	TCGA-B6-A0WZ-01Z-00-DX1.6CFB236E-36F5-43D6-8DE3-C4ECBD3C14C6	205.3061	39.564533	0.41642287	-0.89783627	15.132788	172.47348	49.586136	-0.5805736	0.028289724	15.110097	200.03145	34.37983	-0.29903573	-0.17004132	15.137833	319.19028	7.433107	0.5826416	0.04989683	0.85485053
brca	macenko	TCGA-A7-A0CH-01Z-00-DX1.48ADDD0B-527A-404C-B794-7D7D35BF861F	202.48358	45.394386	-0.6073557	-0.6684418	13.936224	154.18759	47.743317	-0.38640684	0.070797466	13.913467	185.04036	33.804462	-0.14511459	-0.08182899	13.946219	322.16428	7.4569407	0.6483432	0.084107414	0.9442151
brca	macenko	TCGA-A2-A0EX-01Z-00-DX1.F4C293E9-9BB2-48A1-8080-5F3082E219C5	212.3406	42.15081	0.41393983	-1.1741039	14.080157	161.74426	40.09996	0.232082	-0.2385557	14.069449	190.5179	27.704262	0.565202	-0.3028596	14.091143	297.27036	7.641526	0.5624341	0.07136505	0.92939377
brca	macenko	TCGA-A8-A0AB-01Z-00-DX1.103ED338-A0F9-403B-A10C-49840BD60EB8	212.84242	39.959045	0.91694474	-1.0797443	14.096662	189.91658	46.45905	0.48106137	-0.782924	14.08251	212.95508	32.056534	2.3736317	-1.2637708	14.103675	455.12494	8.113756	0.6876025	0.34286413	0.8459698
brca	macenko	TCGA-AC-A3TM-01Z-00-DX1.4421EE37-A2CC-4638-AC44-9C26CB09FDC1	208.02374	41.247097	0.25147346	-0.96137035	15.971893	171.88501	47.608715	-0.4949636	-0.045448367	15.953381	199.22531	32.8348	-0.20532747	-0.194146	15.979473	923.63556	17.163517	0.36793596	0.021722272	0.75444347
brca	macenko	TCGA-AO-A0J7-01Z-00-DX1.DBA7BA24-CEEF-4636-87BB-D12D8DF016A3	200.01764	39.780018	0.010646416	-0.6405004	14.716938	166.04141	51.79944	-0.57314116	0.14578524	14.687918	195.35686	36.606174	-0.2703129	-0.113004915	14.720071	707.57336	12.161393	0.56804866	0.076839864	0.8274626
brca	macenko	TCGA-E2-A1LI-01Z-00-DX1.503dd2fa-23ef-4b11-8aab-301e069eaa88	187.85414	43.35343	-0.82067937	-0.09434069	14.94867	148.00403	50.32316	-0.02806619	0.76432705	14.92045	182.42735	35.013893	-0.03156681	0.6037437	14.958069	279.95813	7.0668116	0.6148886	0.06499461	0.8998436
brca	macenko	TCGA-A2-A3XS-01Z-00-DX1.867925C0-91D8-40A0-9FEA-25A635AC31E7	215.11266	40.461693	1.0857143	-1.3260889	14.723197	173.88184	47.307888	-0.22106701	-0.37814966	14.702961	199.33661	33.306793	0.21840207	-0.54201597	14.728346	467.07916	9.746716	0.5840463	0.12970294	0.8384767
brca	macenko	TCGA-E9-A1QZ-01Z-00-DX1.CDAECCA9-4F09-491F-A975-B775D47E46F0	227.94148	35.359364	5.0886145	-2.192532	14.727807	184.6356	41.85537	0.70839316	-0.665389	14.713576	206.16551	29.47407	1.5078075	-0.8219909	14.731018	340.64084	7.2803593	0.6199629	0.07806552	0.93279266
brca	macenko	TCGA-EW-A2FS-01Z-00-DX1.A01C9183-2AC8-456A-B5A6-85C5BB0361D8	196.40622	41.42907	-0.36898893	-0.45687637	15.407129	163.054	51.935863	-0.76207066	0.1979306	15.378881	193.54585	36.341038	-0.57292366	-0.021211466	15.412721	453.0737	9.517192	0.61524045	0.07667463	0.8637761
brca	macenko	TCGA-E9-A54Y-01Z-00-DX1.5FD70369-6514-4E5E-8BEF-65DAC5671E1A	210.64275	44.068287	-0.11768002	-0.9014635	14.929078	158.4353	43.438995	-0.30582663	-0.26980585	14.91286	187.57092	30.475372	0.13625528	-0.41519102	14.939277	497.8739	10.59131	0.5209318	0.06259919	0.8712129
brca	macenko	TCGA-AR-A1AR-01Z-00-DX1.E7B7F6F0-9CC0-4D4F-8C9F-443A74D2BE40	208.07231	41.61022	0.19304013	-0.91261244	14.701413	166.966	46.78875	-0.2916518	-0.115374945	14.681784	195.02747	32.64617	0.2872506	-0.3315478	14.708706	923.16693	15.8165455	0.4567716	0.046876196	0.811945
brca	macenko	TCGA-D8-A73X-01Z-00-DX1.5F0DF75C-594C-42DF-BE3F-E00E5E01DCD6	201.49771	39.166115	0.37592933	-0.8433489	14.821864	164.85457	48.346058	-0.34956485	0.23833579	14.798538	194.52957	33.800262	-0.1393916	0.039766025	14.827035	318.52274	7.7383676	0.5488955	0.08620614	0.877961
brca	macenko	TCGA-AO-A1KQ-01Z-00-DX1.CAB7D9A5-7030-4A33-BE51-9B04D67A7676	202.82845	40.027935	0.0737265	-0.7054067	15.333711	166.5986	46.60331	-0.34224463	0.009351387	15.313882	195.8359	32.467613	0.15723628	-0.25017798	15.340456	1006.98846	16.3327	0.4425269	0.027108932	0.7785205
brca	macenko	TCGA-BH-A0E2-01Z-00-DX1.5F6FA19C-D59F-45BE-80CE-F738CAB1EF0B	209.16388	38.0357	0.9772588	-1.0994757	15.362712	173.08307	47.57105	-0.45599696	-0.005917332	15.341595	199.98552	33.19355	-0.2109493	-0.18213636	15.366753	457.72012	9.362369	0.5794659	0.059087705	0.85972553
brca	macenko	TCGA-A7-A0CE-01Z-00-DX2.5AD1DB65-10E7-4996-AB5E-13D7851EC5FA	183.03781	44.05353	-0.80749923	0.09499126	13.914543	141.49615	56.523544	-0.3038513	0.7979609	13.867903	176.57167	40.50775	-0.37616664	0.60029376	13.918288	214.02406	5.560122	0.70192987	0.13115636	0.94846916
brca	macenko	TCGA-E9-A1RE-01Z-00-DX1.fd100503-ba95-4af8-8e59-689b2cea145c	211.15224	35.70468	1.6225022	-1.055773	13.215626	174.76462	39.389416	0.85201013	-0.64685065	13.203238	201.48383	27.562443	3.459828	-1.2131711	13.221117	181.64572	5.587767	0.6328074	0.06864185	0.97610927
brca	macenko	TCGA-D8-A1XT-01Z-00-DX1.9E4DEEEB-AB0A-45F6-A69B-65B3E6F22D46	199.09462	37.064285	0.6319038	-0.68165475	15.173443	159.46617	49.872093	-0.30836144	0.3867785	15.142799	190.15984	35.634678	-0.16191244	0.13911608	15.174274	299.24454	7.040795	0.62241626	0.06383382	0.8592513
brca	macenko	TCGA-AR-A1AX-01Z-00-DX1.2389D54F-545E-499E-B392-DD731834460A	203.66159	40.64781	0.042920917	-0.7829568	15.001396	167.55602	48.34589	-0.42153454	-0.022851488	14.979386	196.27814	33.79963	-0.066846274	-0.24850574	15.007616	334.943	6.763417	0.7221063	0.20744121	0.8570763
brca	macenko	TCGA-E9-A1R7-01Z-00-DX1.af9ff432-440e-44ac-bc33-298f5db9a706	213.74336	43.438896	0.20410441	-1.0530926	13.89609	167.65085	39.930344	0.20870762	-0.46175888	13.888315	195.26137	27.341444	0.7830416	-0.572159	13.90866	238.0882	6.560178	0.5629657	0.040043183	0.9674624
brca	macenko	TCGA-AC-A62X-01Z-00-DX1.36FDC9AA-4EBE-40E6-92C2-8471049171A4	180.70909	43.497726	-0.7304572	0.16666469	15.212107	146.25009	54.820854	-0.31477448	0.73965317	15.173809	181.67702	38.735672	-0.38567	0.49798942	15.219002	689.0585	14.969608	0.38843253	0.035001006	0.89242077
brca	macenko	TCGA-AO-A0J3-01Z-00-DX1.8F28BFC8-D37E-425F-A9E3-4C23F083237C	204.44969	43.049408	-0.25854674	-0.7087132	15.168704	178.44981	54.78981	-0.86834943	-0.12345764	15.142838	204.58524	37.675285	-0.53691113	-0.3344675	15.17499	637.9368	10.748262	0.631927	0.105553724	0.8270292
brca	macenko	TCGA-AN-A0AM-01Z-00-DX1.169CE39A-DD54-46D8-8D03-60B69A473CDB	198.99773	42.584557	-0.4995768	-0.5168472	14.266816	153.02495	49.37961	-0.4153356	0.32846722	14.238524	184.56993	35.030006	-0.2696295	0.15532914	14.272989	575.3448	12.180216	0.5136908	0.05723894	0.85958236
brca	macenko	TCGA-AR-A5QP-01Z-00-DX1.256FDB13-1F81-42DA-AF6E-8A94835550C1	194.90997	37.220802	0.39179894	-0.55456215	15.577675	153.68074	46.93841	0.36568516	0.7892968	15.551943	186.4432	32.93899	0.28714547	0.58766323	15.581713	375.5323	9.617969	0.4957867	0.049699374	0.90593296
brca	macenko	TCGA-B6-A0IA-01Z-00-DX1.8A868F0A-6CE2-46A7-AF0C-C5FC5D657D86	201.71907	44.544815	-0.56598055	-0.5349063	15.250763	177.536	48.948044	-0.7932188	-0.14258172	15.236894	205.11713	32.4182	-0.17148095	-0.38239047	15.263858	285.5114	8.0475855	0.51585114	0.025203617	0.9269745
brca	macenko	TCGA-EW-A1PA-01Z-00-DX1.03B033F8-62C0-49E1-BDEA-C5217AB3460A	204.3226	41.258835	0.007013074	-0.8160165	14.65931	165.11844	51.152435	-0.58005303	-0.018541073	14.631062	193.69348	36.38517	-0.28441787	-0.23373434	14.6631565	583.401	11.952903	0.4976015	0.04467967	0.8294562
brca	macenko	TCGA-D8-A1JB-01Z-00-DX1.6CF48257-066C-4B8C-91AA-30A6B4AD4307	211.99586	40.06161	0.8758469	-1.2113626	15.355787	176.63458	49.079475	-0.23227659	-0.4397818	15.333477	202.01187	34.793182	0.32795525	-0.6671716	15.359882	505.54654	9.969585	0.5477189	0.100320324	0.760497
brca	macenko	TCGA-BH-A0AV-01Z-00-DX1.5A686DA4-A29D-4BA7-9BCA-B707F8755E83	198.53946	43.551037	-0.56238306	-0.54575825	15.029178	161.4355	53.036324	-0.7660351	0.36601847	15.000814	191.72656	36.743725	-0.7042718	0.24723428	15.0364685	283.62534	7.970583	0.48351315	0.021536367	0.8985465
brca	macenko	TCGA-C8-A12U-01Z-00-DX1.8E90FC9F-630E-4611-A5D2-D6F11DBE81EF	205.98831	41.540592	-0.010208773	-0.7967881	15.95011	172.6901	50.298424	-0.66563076	-0.17553844	15.927153	199.89684	35.075672	-0.2368647	-0.3977355	15.956093	1132.971	18.873219	0.40690562	0.021658925	0.736691
brca	macenko	TCGA-A7-A6VY-01Z-00-DX1.38D4EBD7-40B0-4EE3-960A-1F00E8F83ADB	180.0429	47.287544	-0.9229222	0.3769199	12.977433	142.92981	65.01175	-0.8022429	0.81951785	12.914733	177.37636	46.220673	-0.8613749	0.6840219	12.978936	65.47833	1.6383246	0.8960061	0.19584534	0.9645331
brca	macenko	TCGA-A7-A0D9-01Z-00-DX2.66CD9ED8-223B-4AC8-AA1A-2481FB0C47B3	216.50644	40.420864	1.1160395	-1.2989292	12.132625	168.87267	42.667362	0.21282062	-0.46628907	12.1173525	195.33727	30.081371	1.0268223	-0.671498	12.139578	126.7688	2.9438045	0.8501108	0.214102	0.9477928
brca	macenko	TCGA-D8-A1JL-01Z-00-DX1.FE3F0C6B-F98A-4036-BF9A-25A8CC66B1FD	201.19753	41.630585	-0.24860533	-0.62900454	15.628364	161.32584	50.968914	-0.6352442	0.15413591	15.599971	191.16357	36.035583	-0.41759637	-0.043150414	15.633143	477.71155	10.484368	0.54188013	0.0651872	0.8308797
brca	macenko	TCGA-AR-A1AY-01Z-00-DX1.6AC0BE3B-FFC5-4EDA-9E40-B18CAAC52B81	191.08287	43.111385	-0.637999	-0.027974982	15.185848	154.65475	59.489616	-0.77484405	0.6457941	15.140391	186.49928	41.814503	-0.74104506	0.47166726	15.187229	345.9603	8.954473	0.55122304	0.07257086	0.9279236
brca	macenko	TCGA-AN-A041-01Z-00-DX1.96D3628B-FB6E-4A41-A5E8-8896B0657F1C	222.43309	40.48541	1.7189773	-1.5458504	14.459231	182.61357	41.31764	0.30241665	-0.66941476	14.450067	205.7403	28.062986	0.80788124	-0.74625695	14.468248	398.24448	8.325524	0.6419799	0.08822003	0.85366553
brca	macenko	TCGA-BH-A18U-01Z-00-DX1.63940315-59BC-462B-87A8-2BBB33C9503E	208.77666	43.00047	-0.05887753	-0.8741906	14.822224	160.56493	43.201065	-0.13913542	-0.03432765	14.807553	189.88443	29.812069	0.26962718	-0.15255034	14.83272	373.80658	8.81786	0.5255378	0.058417346	0.88331217
brca	macenko	TCGA-E2-A1IO-01Z-00-DX1.C812D02F-3B40-496B-9EF5-7F68ADE64962	200.3383	43.796326	-0.5858717	-0.5471343	13.6384115	159.66145	49.172375	-0.47218642	0.24778953	13.6156225	190.20163	34.22568	-0.2452587	0.08185471	13.647501	226.14496	5.8526707	0.60811293	0.07784853	0.9043006
brca	macenko	TCGA-BH-A28O-01Z-00-DX1.B37603E3-BC80-4DDA-B44D-B5F794E3398E	201.29405	36.18942	0.90003455	-0.89914715	13.616332	162.14365	42.19372	0.45619112	0.85399395	13.601297	193.1579	28.794655	0.29399914	0.7683612	13.623011	437.1745	9.943999	0.495058	0.03867157	0.8627568
brca	macenko	TCGA-AN-A0FJ-01Z-00-DX1.97B60767-916E-4938-9D0B-E6C0FE1CB3FC	185.28514	45.926685	-0.943276	0.095667355	14.872293	148.05905	60.86555	-0.7678013	0.7403468	14.823113	181.64247	42.824924	-0.8190178	0.6171758	14.876517	235.11453	6.131237	0.71435803	0.1366658	0.96184164
brca	macenko	TCGA-BH-A0DQ-01Z-00-DX1.5A98747C-52D9-45AD-BC84-934A96F069EB	191.68301	41.49894	-0.4840503	-0.24892828	15.213448	158.84435	52.246876	-0.6305787	0.4950619	15.184484	190.97949	36.228565	-0.623915	0.30849475	15.219964	469.97937	10.221618	0.5181265	0.03895217	0.9071446
brca	macenko	TCGA-B6-A0I8-01Z-00-DX1.E576652B-C3F6-4A01-83BC-6DD154C75605	216.58492	39.145046	1.5460473	-1.4187953	16.347965	172.01903	42.25294	0.34432408	-0.07008224	16.334694	198.19829	29.259548	0.7258699	-0.16803995	16.355139	451.2623	10.593195	0.47023878	0.05070735	0.85793006
brca	macenko	TCGA-AR-A1AT-01Z-00-DX1.6ED69002-2CC1-4AD4-9573-B245D7C2D060	187.67537	39.87405	-0.37351376	-0.18179214	15.605036	144.49716	49.613174	0.3436292	0.8318034	15.571794	179.30617	35.37322	0.24874358	0.59397507	15.609337	524.14276	12.100101	0.4564784	0.046726365	0.8999863
brca	macenko	TCGA-BH-A0HO-01Z-00-DX1.D3D66547-F5D4-40F5-B737-2FECEEB35ACB	194.2557	42.178253	-0.6326804	-0.2673484	14.272623	149.82916	50.728893	-0.4193993	0.44953987	14.239986	182.48796	36.167828	-0.21991462	0.22586572	14.277477	310.56906	7.1263537	0.61207783	0.056841042	0.94170684
brca	macenko	TCGA-BH-A0E9-01Z-00-DX1.5FC4A5E1-3984-4869-9FFB-C0C7F9EAF5FE	216.94867	40.21375	1.121027	-1.2964973	12.629903	165.35114	36.02782	0.68768054	-0.49317384	12.623533	193.04333	24.727217	1.3717502	-0.58855724	12.640532	184.40236	6.8633785	0.45812464	0.02978214	0.95434886
brca	macenko	TCGA-BH-A0DZ-01Z-00-DX1.138BAEC2-589E-4960-B94E-DF48DDAA5490	197.06175	40.939213	-0.29823783	-0.51844484	15.582714	167.43623	47.324036	-0.44738352	0.037952594	15.564206	197.72932	32.77015	-0.05403867	-0.23626453	15.591483	397.18448	9.451118	0.51870507	0.056660164	0.8787983
brca	macenko	TCGA-A7-A3J0-01Z-00-DX1.59DB32BC-F59C-43B3-8DDD-4A728EBA8AB8	196.67593	45.20281	-0.780788	-0.5714545	12.104129	160.27931	56.633354	-0.94484377	0.16973087	12.068263	190.4846	40.354446	-0.846762	0.021729346	12.109563	94.748665	2.4160013	0.85886914	0.19600275	0.9548964
brca	macenko	TCGA-B6-A0IP-01Z-00-DX1.3723A250-AA4B-4AFE-A692-C1311E9BA268	215.05818	43.28719	0.36435863	-1.1507809	14.965791	166.02298	39.001823	0.21682961	-0.453368	14.958638	193.71187	26.400639	0.7511881	-0.52605623	14.978642	286.21912	7.284268	0.5856965	0.054821867	0.8728938
brca	macenko	TCGA-A7-A13G-01Z-00-DX2.72EF429E-75A7-4D1B-AFFC-8767CB213CDA	189.54053	42.705265	-0.6617446	-0.29815948	12.585266	150.16153	54.398586	-0.57845265	0.45553908	12.546495	183.29233	39.09453	-0.6102092	0.25324947	12.589068	261.89993	5.5440025	0.7622013	0.124990225	0.92809194
brca	macenko	TCGA-B6-A0WS-01Z-00-DX1.020ED7BF-9497-4F13-AA07-FE0E839F9A06	209.02693	42.709904	-0.004363717	-0.9262314	14.3587885	170.31323	40.909237	-0.18008554	-0.36409053	14.350896	198.34842	27.482758	0.2783945	-0.4904843	14.371657	204.076	5.741233	0.60739326	0.09056906	0.88461477
brca	macenko	TCGA-D8-A1XB-01Z-00-DX1.DA8E2FA4-DBBA-4157-8052-B90FB3BB58F1	215.77188	39.491547	1.317516	-1.333038	15.368369	174.7132	45.52967	-0.06611387	-0.39750868	15.350355	200.07745	31.911945	0.6408451	-0.6087363	15.373695	527.3115	11.484184	0.45885748	0.033353634	0.8237901
brca	macenko	TCGA-EW-A3E8-01Z-00-DX1.E185B2E4-3E16-4C66-90D7-FDB9A14BA00D	223.58522	37.4058	2.942836	-1.7765723	14.372383	176.40764	38.626316	0.83069223	-0.48600808	14.36251	200.69987	26.765783	1.4505472	-0.5794308	14.379099	317.8926	8.321106	0.45065713	0.050326314	0.8448951
brca	macenko	TCGA-A2-A0YL-01Z-00-DX1.69A438C7-B1E0-4990-B1E6-586C551DC79C	205.47629	38.93957	0.5226077	-1.090013	13.571984	154.63719	39.37849	0.1961339	-0.010453601	13.557985	185.75768	27.722149	0.46528226	-0.12903032	13.580354	218.61679	7.083091	0.50806195	0.03552017	0.94445676
brca	macenko	TCGA-D8-A1X7-01Z-00-DX1.3529AEED-2827-4D94-9A8B-32F116EE49D5	222.00513	39.858803	1.9081608	-1.574654	14.035054	201.64749	54.46973	0.27712193	-1.1148704	14.010718	219.35504	38.504578	1.1112503	-1.3504267	14.0362425	302.62524	7.8731995	0.4703148	0.030510152	0.8414159
brca	macenko	TCGA-A7-A13H-01Z-00-DX2.6C937651-4D3E-475D-99F6-4A9FD25CD48B	214.84984	40.693127	0.89658666	-1.2228769	13.388561	173.35628	41.8144	0.13657758	-0.34521198	13.377419	199.63374	28.771183	0.6108912	-0.4768802	13.397718	270.89984	6.243452	0.69065136	0.16028196	0.9162174
brca	macenko	TCGA-D8-A27F-01Z-00-DX1.C1A87F27-49F1-46BA-B2E2-A89293F7FD0C	201.8945	43.415413	-0.43292528	-0.6429988	15.16626	157.91449	52.271957	-0.7037437	0.17641294	15.134819	187.88095	37.144737	-0.5118574	0.01109485	15.171185	556.61066	11.512806	0.5441295	0.067703016	0.8488779
brca	macenko	TCGA-D8-A27G-01Z-00-DX1.04FCF306-67AA-4F56-AE90-44A4F5DD56D4	200.91257	38.198196	0.41291413	-0.7382083	14.657836	161.4581	48.341267	-0.29184014	0.1784304	14.631189	191.60014	34.382385	0.010830455	-0.08381144	14.660788	382.7087	10.046257	0.3947586	0.022445599	0.8447988
brca	macenko	TCGA-A8-A09V-01Z-00-DX1.2D6731CA-5712-4EB8-8602-E53301BF4238	221.10033	39.93645	1.75606	-1.4828033	14.116346	199.76553	49.2468	0.25471723	-0.8533432	14.100582	218.91373	33.646606	1.5861682	-1.1681494	14.121918	422.47916	7.655345	0.70217913	0.41642466	0.84732383
brca	macenko	TCGA-E2-A1L7-01Z-00-DX1.BE796CD2-2E81-44E8-8CA2-85B4D2A31B64	200.1917	43.054882	-0.5302168	-0.5896397	13.286525	165.46948	52.25376	-0.77386385	0.094027415	13.25973	194.81905	36.557384	-0.56333864	-0.09267092	13.29322	180.33522	4.803428	0.67876	0.12065289	0.88621473
brca	macenko	TCGA-A2-A0SV-01Z-00-DX1.F5645E47-3540-4753-AF5D-F5709BD8DFC1	199.81212	42.40526	-0.44194803	-0.5792077	14.602488	156.20381	50.08824	-0.5488449	0.29487714	14.574483	187.14948	35.40144	-0.45059255	0.1479717	14.608497	465.5142	10.261951	0.52714944	0.06086517	0.9052769
brca	macenko	TCGA-BH-A42T-01Z-00-DX1.6E4609B9-BE7E-4CA9-A1C0-A77A7DEFBB2B	189.35873	41.615063	-0.5770734	-0.25311035	13.436029	157.61584	49.627712	-0.44847795	0.45521358	13.411967	190.70308	34.416252	-0.43769056	0.23948617	13.444906	513.7814	11.433547	0.4145741	0.0223102	0.81841236
brca	macenko	TCGA-D8-A1X5-01Z-00-DX1.81B10B43-0D99-44D0-A245-D652041B8FEE	204.46631	39.84558	0.3070287	-0.8424584	15.70771	166.74184	48.821842	-0.38635436	-0.09215056	15.682994	195.27551	34.618317	0.16679497	-0.3690301	15.711911	1181.3732	20.780529	0.33010283	0.025506727	0.7110567
brca	macenko	TCGA-D8-A145-01Z-00-DX2.B834BF47-1CD6-45EA-BB88-D8ECE1FDDC6A	201.11395	41.732677	-0.2519036	-0.5702155	14.310933	172.51865	54.264793	-0.8959376	0.089619	14.282753	200.46529	37.68262	-0.27085423	-0.18913919	14.315618	276.2919	6.8886275	0.56896424	0.06403793	0.8469236
brca	macenko	TCGA-A2-A0ET-01Z-00-DX1.41E86BB9-EA52-4615-94E7-0F09DDB094F4	183.47595	45.34864	-1.0285875	0.038120847	15.102484	148.04385	50.009167	-0.3981916	0.5904282	15.077829	183.364	34.604343	-0.3824586	0.39974272	15.115977	323.19537	8.219382	0.5891164	0.088172466	0.9188613
brca	macenko	TCGA-EW-A1PH-01Z-00-DX1.77e0f907-fe59-4dc2-b582-6f10330a9c01	200.59567	45.777966	-0.77311873	-0.55037713	14.902955	155.627	51.224236	-0.7738352	0.13876328	14.875027	186.26762	36.12924	-0.60811186	0.002612136	14.911633	457.3671	11.404763	0.4111529	0.024128636	0.90554816
brca	macenko	TCGA-AR-A2LN-01Z-00-DX1.3EF43524-28B8-4326-9356-6BCBC63A1DA8	222.57732	38.281914	2.4105513	-1.663823	13.4222145	165.90852	36.79329	0.9565212	-0.34624478	13.412752	192.38614	25.628372	1.5205402	-0.4000936	13.429852	195.22702	5.389644	0.6476158	0.1492601	0.95687425
brca	macenko	TCGA-D8-A27L-01Z-00-DX1.6572593C-B015-4F9A-8C9B-B634CAA0D3B4	212.24309	39.879604	0.91517496	-1.2153151	14.740285	172.33037	48.933006	-0.31572562	-0.30370885	14.716428	198.40869	34.782066	0.12348129	-0.505099	14.743746	351.1742	7.8146143	0.60321844	0.13450047	0.8180212
brca	macenko	TCGA-BH-A1FG-01Z-00-DX1.DA665FB6-9DD9-4B18-A925-2EFD9BC4C43B	195.9073	38.59406	0.13155001	-0.4727718	15.071437	156.51727	50.42505	-0.31295165	0.5581431	15.040837	188.24808	35.545612	-0.28605238	0.35311374	15.074231	281.44937	6.813071	0.61667275	0.110893466	0.8936001
brca	macenko	TCGA-AR-A2LL-01Z-00-DX1.F0AF890C-2B34-4758-A929-58AAFF593EC5	201.61063	43.389835	-0.46525845	-0.42088142	15.768152	171.26515	59.41612	-1.1726772	0.2668968	15.731879	198.75659	40.976227	-1.037852	0.12046888	15.771203	300.66077	8.151144	0.56249994	0.071631506	0.93812364
brca	macenko	TCGA-AC-A8OR-01Z-00-DX1.C9A35592-1E73-40D4-834A-46E3471D84A3	194.43396	43.600674	-0.5571521	-0.30679497	13.495856	177.53694	55.416294	-0.68550956	-0.28037757	13.469558	205.73311	38.728245	0.025690116	-0.6907213	13.503319	471.2606	10.499094	0.5315584	0.05704428	0.9069198
brca	macenko	TCGA-D8-A1XR-01Z-00-DX2.A103FB8B-4397-4DD4-8587-90A736407484	203.67805	38.757507	0.4822303	-0.9130872	15.567593	170.23967	47.77767	-0.36324665	-0.046448555	15.546016	198.64111	33.584805	0.108100265	-0.30789798	15.572473	669.4791	13.187432	0.41949084	0.027346572	0.81910366
brca	macenko	TCGA-BH-A0C7-01Z-00-DX1.C70D358E-C48F-4F69-86CE-3218E9C95837	211.71072	38.81152	1.020684	-1.1727573	15.926858	173.64067	44.59632	-0.13708013	-0.24479115	15.9103775	200.16888	31.027569	0.30284375	-0.42834735	15.932942	637.8513	13.147332	0.4486895	0.048377316	0.84002876
brca	macenko	TCGA-E9-A1NI-01Z-00-DX1.AF90ACEF-EDED-40E6-955B-80ACC49778F9	219.55687	41.72082	0.98777956	-1.3228451	13.449415	177.06337	49.027344	-0.43454394	-0.51304597	13.42765	200.8603	34.463623	0.05107276	-0.65743625	13.454073	381.45358	9.07941	0.55928123	0.047644548	0.8948412
brca	macenko	TCGA-A2-A0T2-01Z-00-DX1.29A5C4C8-6AE8-44EE-98C2-ACBCBFBE9D60	205.54478	42.025486	-0.09139635	-0.77974474	15.748593	169.64708	46.43849	-0.43741277	-0.12796839	15.731795	197.9242	32.036175	0.042809986	-0.34149885	15.757646	557.88837	11.787824	0.42808476	0.01897742	0.7972795
brca	macenko	TCGA-B6-A0I1-01Z-00-DX1.86BEC5E4-A2D1-4039-8D08-0598FA8BCC2B	194.94493	42.59883	-0.6198522	-0.36539516	15.857688	159.08247	52.55596	-0.7056876	0.3104881	15.827691	190.3609	36.906784	-0.5802361	0.1058178	15.863799	606.42194	11.60469	0.5383181	0.08828249	0.8380673
brca	macenko	TCGA-A8-A08L-01Z-00-DX1.0FC652B1-336D-4198-93FE-58D2214866D3	203.82475	39.25489	0.223513	-0.77253306	14.593808	180.21692	50.089813	-0.30653423	-0.4032565	14.571775	206.56006	35.161922	0.5570922	-0.76999617	14.598327	341.06128	5.600266	0.82296324	0.60165757	0.8302962
brca	macenko	TCGA-BH-A0W3-01Z-00-DX1.38DCA2B7-1A54-4FFA-BABA-29F80974BB17	189.01459	44.344677	-0.91522306	-0.1826399	14.979496	155.01202	48.904293	-0.275364	0.5797664	14.95923	188.65355	33.372276	-0.20844503	0.411925	14.992541	384.34387	9.391903	0.4722869	0.03617195	0.8909797
brca	macenko	TCGA-A7-A6VX-01Z-00-DX1.F74DA243-C65A-4997-BCA0-F1C89675978C	193.61263	41.185272	-0.47074044	-0.40578765	12.785631	153.01555	49.613495	-0.19400355	0.46477702	12.756991	185.65718	35.14579	-0.10316545	0.23688176	12.79148	176.36102	4.354517	0.7608006	0.12586372	0.94113535
brca	macenko	TCGA-EW-A1PF-01Z-00-DX1.9420D058-65CE-4DF8-815F-EB407003096E	206.89737	41.87868	-0.04341683	-0.8366501	14.415591	171.10919	45.310097	-0.49014884	-0.17589065	14.40091	198.98065	30.858566	-0.08613024	-0.34693187	14.425406	325.61435	8.03863	0.534122	0.047348924	0.83094263
brca	macenko	TCGA-AO-A12B-01Z-00-DX1.B215230B-5FF7-4B0A-9C1E-5F1658534B11	204.90378	37.8052	0.561994	-0.8190412	15.08164	170.37263	44.096172	0.08674592	-0.00471023	15.065046	198.8614	30.476032	0.8366716	-0.32852298	15.087846	647.67523	10.888977	0.5694932	0.057504494	0.7763879
brca	macenko	TCGA-E2-A1L6-01Z-00-DX1.AFE87067-2BFD-42C2-9334-9DDE8AB61B49	200.59647	45.403656	-0.7150238	-0.5694125	12.198306	162.1061	49.53439	-0.64995307	0.116073385	12.177658	192.2081	34.19156	-0.45014712	-0.019492274	12.209607	168.47755	6.5907903	0.48129067	0.050108664	0.9020879
brca	macenko	TCGA-BH-A0DE-01Z-00-DX1.64A0340A-8146-48E8-AAF7-4035988B9152	211.11827	43.404793	0.0336585	-0.9830945	13.324511	166.35745	41.48683	-0.009080701	-0.025484672	13.31543	194.6715	28.074593	0.24117723	-0.055807922	13.3371525	230.57281	6.6058803	0.54694325	0.107228644	0.9291607
brca	macenko	TCGA-AO-A0JL-01Z-00-DX1.473CC200-221A-4777-B19E-ADC41D10FC94	209.45393	38.10512	0.8650453	-1.031331	15.82377	174.55936	47.095375	-0.36232662	-0.10360919	15.803622	201.13663	32.737923	0.13653402	-0.3287761	15.828159	936.7333	14.858428	0.5302343	0.10873424	0.7258809
brca	macenko	TCGA-BH-A0AZ-01Z-00-DX1.E20051E8-DEEF-48E5-B519-40777DDBC96B	200.77951	38.255516	0.32495013	-0.75291353	15.375794	166.27882	43.558716	-0.04142563	0.34634113	15.360819	196.49919	29.823805	0.040080283	0.17124087	15.38375	494.26315	11.318782	0.46021017	0.040084414	0.8765919
brca	macenko	TCGA-BH-A0BO-01Z-00-DX1.1A704471-FEB3-40F9-9838-3E347A18285F	185.85492	41.489918	-0.525096	0.083584875	12.931365	152.58421	53.082375	-0.51496476	0.7395188	12.898754	186.63638	36.744335	-0.6090764	0.56706786	12.937757	137.1531	3.8733792	0.68753934	0.09126534	0.90547234
brca	macenko	TCGA-A8-A07Z-01Z-00-DX1.713945D9-6855-456D-87FB-EF8AF8980F51	200.6062	45.41574	-0.78216076	-0.42028198	14.312644	180.84483	55.977688	-0.89557576	-0.24987012	14.288339	207.16852	38.262077	-0.16496399	-0.5869427	14.321679	541.665	10.369881	0.6010918	0.2314947	0.879505
brca	macenko	TCGA-A2-A25E-01Z-00-DX1.46D1950B-0BAF-4A44-B58F-CD738E74CB27	205.43399	42.410515	-0.1147878	-0.8300602	15.567211	164.81783	49.981308	-0.65812993	-0.10159297	15.541865	193.34387	35.29922	-0.3880061	-0.27637568	15.573113	980.60425	16.66174	0.46405542	0.03932252	0.7703311
brca	macenko	TCGA-AR-A2LR-01Z-00-DX1.C686A7D6-0361-49EE-B6CA-672B3086243C	221.08308	38.005215	2.5752413	-1.7329904	14.637982	182.20021	45.525738	-0.08792499	-0.4427036	14.62113	205.2931	31.960428	0.15005441	-0.52656645	14.642198	365.13754	9.764781	0.43349633	0.035182074	0.89502597
brca	macenko	TCGA-A8-A096-01Z-00-DX1.FCECFB0D-4E02-4C69-A0FE-7D6C7F9FEB07	210.44347	44.313576	-0.1391483	-0.8843578	13.700766	191.05911	45.678936	-0.25033402	-0.5718682	13.69399	214.79489	29.75783	1.2301321	-0.903806	13.714776	349.09857	6.754816	0.74599636	0.43802044	0.8459474
brca	macenko	TCGA-EW-A424-01Z-00-DX1.662894F0-31FE-494B-9A9E-7C369AE23D27	215.80841	43.58198	0.40414307	-1.1718535	14.595383	169.93582	42.12503	-0.074060895	-0.4074634	14.585087	196.56564	28.814083	0.35614988	-0.48417002	14.6069145	384.2492	9.415781	0.52691656	0.060240753	0.8989018
brca	macenko	TCGA-AR-A1AU-01Z-00-DX1.F06647D1-E5A3-46FE-8537-01A10A08A4EC	193.62369	42.036983	-0.4595737	-0.24821447	16.008745	155.63074	57.493904	-0.71588314	0.5539457	15.966369	187.05135	40.71335	-0.68818146	0.37168005	16.009829	582.8206	13.214546	0.42370725	0.033548944	0.8960948
brca	macenko	TCGA-A2-A4RY-01Z-00-DX1.143E32FC-E10F-4590-9C72-32094B24EF8C	205.89095	41.375397	-0.003125558	-0.7550098	14.756846	166.52196	47.02564	-0.3619494	-0.19805318	14.736182	195.02013	33.16353	0.19899832	-0.4628422	14.763514	283.18112	7.595378	0.46362886	0.02560863	0.86133164
brca	macenko	TCGA-AC-A2QI-01Z-00-DX1.977549F4-D866-4465-85FB-5C916282A488	188.45471	38.83743	-0.05069576	-0.20873587	14.167802	150.51273	48.09372	0.36701736	0.9003003	14.141224	184.8622	33.459698	0.25219947	0.6947944	14.173907	315.77338	8.349812	0.52418965	0.06873513	0.92453575
brca	macenko	TCGA-A7-A0CG-01Z-00-DX1.D77019C2-96B1-4EF5-A61E-5F2D5B8D9852	217.45685	39.676376	1.3295007	-1.3524847	13.682417	176.29533	43.69443	0.22440295	-0.45211884	13.667753	201.28508	30.418999	0.814245	-0.6269176	13.689038	296.13083	6.9112844	0.64881784	0.106116705	0.8967577
brca	macenko	TCGA-EW-A423-01Z-00-DX1.31502D62-9C83-4A9C-9682-05A185486EAA	187.86052	41.695736	-0.6145236	-0.10653959	14.8014345	151.25655	50.234257	-0.278545	0.6026631	14.772826	185.25388	35.096294	-0.24944547	0.3812557	14.809022	530.1278	10.307533	0.5916046	0.09060408	0.90102607
brca	macenko	TCGA-BH-A0HF-01Z-00-DX1.1EB2F7CE-54F4-4E41-A3CF-78209770B7CE	205.10918	41.178192	0.1040905	-0.91339815	13.472941	173.65273	44.75661	-0.39538416	-0.1502665	13.460098	201.6155	30.34282	-0.13382497	-0.30218786	13.483269	320.7349	6.9038057	0.61787546	0.061750155	0.895343
brca	macenko	TCGA-AR-A24K-01Z-00-DX1.3A56BAEC-484E-4F9B-BCB4-360ABF6DDB4B	191.98793	48.524265	-1.0617276	-0.16325815	16.121002	158.72621	65.39092	-1.2430924	0.37609556	16.069466	188.94632	46.163853	-1.1509537	0.23036589	16.124317	291.43063	8.109103	0.5600399	0.05541046	0.9476913
brca	macenko	TCGA-BH-A0HQ-01Z-00-DX1.0921FCEF-20A2-4D4B-A198-91AF9F6C814C	198.41747	41.17375	-0.22144006	-0.62425685	14.41623	157.3489	50.467075	-0.44715425	0.3534651	14.387471	188.39851	35.62346	-0.39133343	0.18430972	14.421297	353.29492	8.14358	0.5539976	0.060406607	0.915741
brca	macenko	TCGA-B6-A0IO-01Z-00-DX1.D8898C30-4016-4983-9359-5C1507C01715	211.71213	40.39948	0.625615	-1.1364588	13.99176	175.58507	47.508183	-0.19007604	-0.56304336	13.971559	201.30862	33.63613	0.4942363	-0.8089582	13.996974	361.30557	8.285369	0.52420014	0.0435538	0.8347537
brca	macenko	TCGA-BH-A2L8-01Z-00-DX1.ACA51CA9-3C38-48A6-B4A9-C12FFAB9AB56	203.73871	43.112778	-0.33098516	-0.7263156	16.320444	167.43753	46.613922	-0.5197899	-0.013302132	16.304323	196.45699	31.903412	-0.17359573	-0.1758464	16.331089	801.44495	16.610458	0.32810113	0.017812349	0.8023337
brca	macenko	TCGA-A7-A4SF-01Z-00-DX1.CDCFD4BC-4363-4CF2-95F5-4922E04C3B9D	208.44145	41.42671	0.12408693	-0.87884104	13.267109	165.1334	46.085148	-0.31590572	-0.1155696	13.247522	193.49072	32.354424	0.13365166	-0.3126554	13.274119	424.91544	8.088538	0.68570054	0.098050594	0.8518587
brca	macenko	TCGA-B6-A0IN-01Z-00-DX1.5C1CBEF7-0C4A-4B22-A85B-6F6FD9435573	208.61404	41.237423	0.20291111	-0.88617295	15.668375	178.73753	47.333473	-0.5403062	-0.3517643	15.652125	204.73752	32.226036	-0.034220472	-0.5690805	15.67669	445.1523	10.446766	0.4159228	0.014927507	0.8159633
brca	macenko	TCGA-BH-A0E6-01Z-00-DX1.44DFEFB4-FA05-4246-8D6B-55BA8C3275DB	189.10904	42.1072	-0.65463454	-0.1220668	14.796127	155.01498	52.567913	-0.65715635	0.44098052	14.76455	188.00146	36.92819	-0.6008812	0.21578537	14.802384	482.44363	9.087465	0.6055782	0.059928283	0.84697884
brca	macenko	TCGA-C8-A135-01Z-00-DX1.B69A605E-B577-4F43-9471-2C95312B05D9	200.98212	42.043163	-0.27602062	-0.5902235	15.750583	159.6954	49.989246	-0.57730013	0.16060978	15.723606	189.88898	35.28732	-0.276003	-0.050393593	15.756333	802.43933	15.086337	0.46294534	0.040981147	0.82004935
brca	macenko	TCGA-BH-A1F5-01Z-00-DX1.9A1AA3BB-80B1-473D-B075-8D65A94C4E0B	194.6665	47.6621	-1.0635471	-0.34019655	15.478993	150.66205	50.95778	-0.6171844	0.3802938	15.453294	183.25394	35.514793	-0.5381076	0.28035662	15.491793	387.88565	9.11394	0.4670749	0.031380255	0.8952596
brca	macenko	TCGA-D8-A140-01Z-00-DX2.0C0A62BB-1FB8-47D8-8FAF-112D221F18BE	198.12946	40.52498	-0.14489695	-0.4687425	14.445415	167.72878	52.58307	-0.7358242	0.31005767	14.418041	197.2624	36.34392	-0.56812865	0.09018331	14.450405	215.96196	5.8383813	0.58410615	0.05124845	0.87107974
brca	macenko	TCGA-E2-A3DX-01Z-00-DX1.75094CA2-CE51-4886-A564-BD10043A6E4C	192.19316	44.68119	-0.82001275	-0.36293894	12.529156	151.01949	52.337456	-0.37791255	0.6302118	12.499111	183.99748	36.460823	-0.3992231	0.53084546	12.538333	404.7306	9.231168	0.55603856	0.03796646	0.8951061
brca	macenko	TCGA-D8-A1J9-01Z-00-DX2.E1C59487-9563-4501-845F-2067A0C5C59B	199.25931	40.27159	-0.054992616	-0.646814	14.793326	169.36673	49.684708	-0.54366016	-0.06947605	14.769931	198.55801	34.93722	0.062219065	-0.38017097	14.799053	414.43915	8.849534	0.5700285	0.04537699	0.8243845
brca	macenko	TCGA-A2-A25F-01Z-00-DX1.87499CD4-E41C-46B1-AAF3-5CE881F2B8BC	202.62648	40.298344	0.13740656	-0.726535	14.378991	168.3047	51.784527	-0.58246535	-0.04527185	14.350431	196.64548	36.76603	-0.0597391	-0.32870182	14.382087	221.16545	5.292947	0.66644585	0.103457056	0.8437181
brca	macenko	TCGA-AR-A5QQ-01Z-00-DX1.4185D6D2-498E-4E71-8CB3-EDB4739C6229	209.7991	40.739822	0.40629035	-0.9809805	15.566154	165.00018	47.87647	-0.5083261	-0.033919644	15.54277	192.9115	33.623806	-0.21703097	-0.18395126	15.571186	450.01965	9.93607	0.5765679	0.082723305	0.8922004
brca	macenko	TCGA-A7-A56D-01Z-00-DX1.87D9CCF4-04EE-46D2-B7FC-A83561D7752C	186.63455	38.51425	0.0766685	-0.04227329	13.242383	148.53537	50.761814	0.20389976	0.8898219	13.2086525	183.10237	35.89254	0.13196915	0.62028	13.245469	121.56952	2.9124756	0.8398941	0.119415745	0.9668575
brca	macenko	TCGA-D8-A1XG-01Z-00-DX1.0A58EF43-B97E-4111-8DC3-2F8D9BDBE7D6	204.53981	42.867252	-0.16660038	-0.83169067	15.57425	168.86305	52.8097	-0.7343115	-0.16113304	15.546085	196.61023	37.41746	-0.3818713	-0.36437	15.579242	685.6543	13.224977	0.5045806	0.056741543	0.81912553
brca	macenko	TCGA-A2-A0CV-01Z-00-DX1.B02D017A-61CD-45FE-BB31-705CD127DDAB	202.91086	44.355495	-0.4067143	-0.778582	15.355707	155.77045	47.135273	-0.42440325	0.050627273	15.334039	186.40567	33.220993	-0.099320665	-0.10000865	15.36539	296.7543	8.037214	0.54217154	0.10662245	0.9169509
brca	macenko	TCGA-A8-A0AD-01Z-00-DX1.A831FB53-7605-4138-9341-6BBCA284441C	201.03522	44.219986	-0.5557924	-0.56344455	13.779944	176.813	56.105778	-0.9150628	-0.20184875	13.752041	203.7014	38.998837	-0.50196797	-0.4631295	13.786542	297.0692	5.9311275	0.7638754	0.46515954	0.8939211
brca	macenko	TCGA-A2-A0CU-01Z-00-DX1.5B77D21C-A497-478B-9752-3730322AD9ED	206.5613	39.903297	0.37981445	-0.8425941	15.903735	177.34515	52.646408	-0.89465356	-0.061702885	15.877924	203.49213	36.401524	-0.61801964	-0.24999611	15.907483	552.573	11.725526	0.47665313	0.0376893	0.8596826
brca	macenko	TCGA-A8-A08X-01Z-00-DX1.01FB49CC-6B8E-4317-8C42-6B6D81187A40	199.79784	41.361084	-0.27115688	-0.5526232	14.0973425	172.00711	51.099648	-0.43382058	-0.025136225	14.073806	200.55695	35.622196	0.12792629	-0.36367774	14.103698	685.7693	13.019183	0.5239635	0.17040527	0.84843016
brca	macenko	TCGA-AN-A03Y-01Z-00-DX1.074C48E5-ED69-40AE-8709-444898122BF4	204.59187	44.082848	-0.45004654	-0.67281085	13.340955	166.50038	45.0396	-0.5188764	-0.12519838	13.327559	195.5995	30.58914	-0.1131269	-0.2849451	13.353338	177.13702	4.9786897	0.7295334	0.15850306	0.90927225
brca	macenko	TCGA-B6-A0IG-01Z-00-DX1.4238CB6E-0561-49FD-9C49-9B8AEAFC4618	208.4946	40.9618	0.32685244	-0.9879486	15.058209	171.28264	46.86061	-0.4263049	-0.1736908	15.039795	198.61195	32.480007	-0.037403975	-0.35025522	15.065508	477.40265	10.824832	0.47697043	0.019432187	0.883671
brca	macenko	TCGA-BH-A18V-01Z-00-DX1.7797760A-05CD-436E-97DA-31D6201F943B	192.39922	43.819035	-0.8499759	-0.21788639	15.532233	150.74951	46.632355	-0.05140711	0.55434406	15.511983	184.33487	32.17942	0.09695149	0.3945657	15.544061	422.6815	9.349865	0.56796217	0.08238064	0.8816532
brca	macenko	TCGA-BH-A0HL-01Z-00-DX1.972DE96D-51F4-4A2D-B074-8D965023DC01	200.837	47.678185	-0.8815742	-0.4752768	15.709957	172.187	63.119453	-1.3334142	0.06419605	15.6703	199.04636	43.877014	-1.1468161	-0.07548009	15.715082	454.68835	10.282816	0.54014885	0.029476251	0.9223344
brca	macenko	TCGA-A2-A0EP-01Z-00-DX1.1180C406-5C18-4373-8621-1B7B70875113	219.26434	40.70753	1.4700527	-1.4957721	11.723103	177.51236	47.333973	0.10558176	-0.7121934	11.702838	201.38895	33.66127	0.67412734	-0.89134616	11.727617	93.09737	3.091727	0.6901441	0.116456255	0.8742627
brca	macenko	TCGA-AR-A1AL-01Z-00-DX1.0970370F-6D4B-449A-AF33-76355DD99F91	217.5178	39.26761	1.7242559	-1.4558753	14.357805	168.09102	39.576496	0.7300957	-0.13428685	14.346933	194.96335	27.468304	1.421376	-0.25399134	14.365952	364.4263	9.057253	0.5302364	0.06679077	0.92414945
brca	macenko	TCGA-AC-A6IW-01Z-00-DX1.C4514189-E64F-4603-8970-230FA2BB77FC	172.99321	41.37001	-0.35765135	0.4540517	13.485764	138.49594	51.872345	0.23659496	0.90326107	13.44749	176.499	37.182293	0.028642068	0.5685498	13.492239	559.66754	11.2287	0.5658304	0.07299433	0.9169769
brca	macenko	TCGA-A8-A09M-01Z-00-DX1.E2CEA8B5-C86D-4873-BE67-359FBEECCA09	224.27672	41.141926	1.504511	-1.4379436	15.249477	206.932	55.013275	-0.22346555	-0.8959636	15.228381	223.31319	37.55351	0.67396426	-1.1272142	15.253043	260.97476	4.9020004	0.80281013	0.5379472	0.8920086
brca	macenko	TCGA-BH-A201-01Z-00-DX1.6D6E3224-50A0-45A2-B231-EEF27CA7EFD2	189.75969	41.315895	-0.4502906	-0.30476308	13.799707	159.26799	48.340927	-0.24932452	0.56227034	13.779233	192.30655	33.069977	-0.25787437	0.35163385	13.809819	434.062	10.044801	0.46420205	0.028260736	0.88761926
brca	macenko	TCGA-D8-A1XV-01Z-00-DX1.D0D78B02-2A0D-4107-8083-D2FE1D3F1207	205.91441	42.96553	-0.22992052	-0.77441514	14.253358	156.69623	48.496048	-0.45590076	0.05376956	14.227016	186.4262	34.558628	-0.11114065	-0.13040109	14.259258	496.0775	11.17928	0.41453007	0.025495466	0.8748454
brca	macenko	TCGA-D8-A1XV-01Z-00-DX2.D1988E01-5FDC-4F50-8183-F0CCE74D0CB2	203.90845	47.44754	-0.6803352	-0.76449674	15.348047	183.03557	64.17656	-1.1350802	-0.55787736	15.308548	206.95015	45.958893	-0.8717091	-0.71382314	15.350966	379.6606	9.445613	0.43618655	0.027541833	0.89328355
brca	macenko	TCGA-E9-A1R0-01Z-00-DX1.187C58EA-132E-4B3C-BAD0-7F59101D5C4D	208.78876	44.34937	-0.25083134	-0.84391505	14.941783	160.40593	46.121223	-0.41696584	-0.1724607	14.92248	189.33731	32.41381	0.05187627	-0.33918554	14.951151	398.07294	9.255253	0.53230274	0.056588087	0.8864863
brca	macenko	TCGA-D8-A1XF-01Z-00-DX1.8B9AB4A1-DEC5-4587-B022-3077CCD220F9	208.28987	40.15592	0.5493386	-0.9952902	15.062255	175.84068	49.15815	-0.293142	-0.4746865	15.039745	202.00581	34.86599	0.6968915	-0.799822	15.066664	686.1322	12.994046	0.46702603	0.041176885	0.7559508
brca	macenko	TCGA-A8-A09E-01Z-00-DX1.239A8E03-49EA-4C29-AF86-FC1BD8A9DB20	198.78018	43.362434	-0.5468517	-0.49276438	13.690246	171.41875	52.789272	-0.73794085	0.039350063	13.666217	200.14928	36.404766	-0.26571906	-0.24620628	13.6984	491.1975	9.884744	0.6173479	0.25551993	0.889522
brca	macenko	TCGA-AR-A24T-01Z-00-DX1.3B325D54-38EC-4E16-BDE1-628894CC15AA	214.42429	40.605274	0.846879	-1.2148535	15.824419	169.92546	43.105244	0.034205433	-0.115947075	15.810546	196.76266	29.711544	0.3542915	-0.20745303	15.832639	453.32245	9.52055	0.5963007	0.07641954	0.85697585
brca	macenko	TCGA-A8-A07R-01Z-00-DX1.D716752E-86AF-468B-A905-A7894B978F22	204.22252	41.71331	-0.12109238	-0.686352	14.105933	185.12877	50.06405	-0.25200668	-0.44489357	14.088466	210.623	34.34929	1.0052624	-0.88041407	14.114071	562.3368	10.929529	0.5592503	0.20514473	0.84561163
brca	macenko	TCGA-A7-A26H-01Z-00-DX1.3344CFD3-5A19-4B01-BEB2-AB89F83FD53A	188.61403	43.712383	-0.8284224	0.003439252	11.916948	157.20921	59.527473	-1.0953636	0.46148625	11.873693	189.20306	41.950256	-1.0137432	0.28001627	11.9199095	215.90977	5.0539074	0.7158335	0.08668946	0.9548117
brca	macenko	TCGA-D8-A3Z5-01Z-00-DX1.4DBF937F-623C-4212-8493-ECE3C8F555E3	191.30598	39.735977	-0.22394535	-0.23394656	11.683536	150.22612	51.53795	-0.09322199	0.78519386	11.6494875	183.55908	36.295982	-0.091374755	0.59406906	11.686847	342.2952	9.875449	0.409381	0.032495853	0.8674135
brca	macenko	TCGA-A2-A4RW-01Z-00-DX1.4AF8656E-2478-4895-8C59-B0C969F3E474	200.97104	44.39532	-0.609358	-0.5808965	15.000798	157.74345	43.26789	-0.029765245	0.26450226	14.988715	189.15494	29.515734	0.22262558	0.16106433	15.014634	465.9885	11.017659	0.42666742	0.029956482	0.91252416
brca	macenko	TCGA-AC-A2FK-01Z-00-DX1.033F3C27-9860-4EF3-9330-37DE5EC45724	185.56738	40.34932	-0.41646913	-0.09645373	13.703424	147.78188	47.66138	0.41155007	0.87445694	13.678056	183.05511	33.26656	0.30762962	0.6414481	13.711625	551.3563	12.425708	0.47024196	0.070706956	0.8982082
brca	macenko	TCGA-D8-A73W-01Z-00-DX1.2A4B8A37-BE62-42C8-A109-800A7970FF0F	222.57693	38.335575	2.5095336	-1.7001789	15.982669	201.04652	54.55789	0.18002672	-1.0413768	15.95687	218.825	38.8512	0.86167085	-1.2511369	15.982185	440.80457	10.020458	0.46007815	0.043511	0.8534568
brca	macenko	TCGA-A8-A099-01Z-00-DX1.B19C28B5-FEBC-49B4-A60E-E6B85BB00DD7	208.14021	42.270874	0.003433563	-0.8113761	14.79185	187.45158	50.373627	-0.42073268	-0.4201328	14.775084	211.74078	34.210197	0.64099467	-0.77818245	14.800313	516.70374	9.917476	0.6200457	0.30730465	0.86053294
brca	macenko	TCGA-AO-A12F-01Z-00-DX1.847C8E4F-3F37-4B1D-8E6E-ACD14391AD89	206.22908	40.231792	0.19123325	-0.72534424	16.363564	176.15482	54.679596	-0.99126816	-0.07118128	16.333513	202.288	38.20622	-0.6375128	-0.28156158	16.365578	1299.6755	19.474257	0.4545332	0.019378612	0.6844272
brca	macenko	TCGA-AN-A0G0-01Z-00-DX1.BE0BB5DF-DEDA-48D8-B5D8-2735C767F28F	198.79591	42.879444	-0.5302122	-0.5299759	14.525892	152.81364	48.673023	-0.35246396	0.35456154	14.499528	184.54169	34.378826	-0.23682469	0.20051627	14.533201	612.2568	12.34918	0.5411789	0.06679149	0.86584663
brca	macenko	TCGA-D8-A27M-01Z-00-DX1.3020D223-2400-4A2D-8BFE-08A5B78FE13B	208.664	41.996094	0.102415025	-0.92360216	14.565073	175.94232	52.31592	-0.63294256	-0.44642103	14.5388	201.6619	37.02483	-0.07397744	-0.6856071	14.569257	437.17944	10.151058	0.45987418	0.0390267	0.83760595
brca	macenko	TCGA-E9-A1RF-01Z-00-DX1.ee37dfd4-1431-4e80-bd7e-3e1f878273e0	198.97581	42.577168	-0.4235463	-0.57045114	14.261293	158.90808	50.649475	-0.45378488	0.2160607	14.233694	189.54915	35.789825	-0.1871405	-0.003944228	14.267558	225.24185	6.4861746	0.5953456	0.041518	0.9620645
brca	macenko	TCGA-C8-A1HO-01Z-00-DX1.0C702CEE-C373-4D00-A706-32206D41AC17	210.10097	42.342854	0.11493579	-0.9160537	15.188149	164.24196	47.4996	-0.3973288	-0.17259555	15.165846	192.19113	33.636513	0.10915568	-0.37663466	15.194378	716.3737	14.124046	0.4751122	0.05240762	0.844119
brca	macenko	TCGA-AC-A2FB-01Z-00-DX1.A4D93E32-BBD7-45E4-8ACF-3724B059ECBC	189.308	39.132217	-0.08470904	-0.26298487	14.076831	152.28795	48.50441	0.21621619	0.7938959	14.050217	186.20317	33.981064	0.22239259	0.54522103	14.082739	544.8863	12.380497	0.4504605	0.047002077	0.9078051
brca	macenko	TCGA-A8-A07W-01Z-00-DX1.5970CF33-D675-4AF4-800F-7182AA1A44A6	201.37923	41.149952	-0.16156283	-0.6554238	14.636641	179.38194	49.199368	-0.30367267	-0.2888079	14.6186285	206.62021	33.983784	0.61002094	-0.6841869	14.6446705	225.36069	4.48716	0.81837934	0.5973546	0.884743
brca	macenko	TCGA-E9-A248-01Z-00-DX1.C991932F-39D4-4F2C-91C3-CE12B5BAEDB1	206.77916	42.982895	-0.18347149	-0.78626025	15.536974	162.94186	46.789314	-0.4395275	-0.1010681	15.516944	191.86078	32.74503	0.042803627	-0.29637304	15.545299	718.00275	13.554295	0.49795613	0.05465501	0.8085058
brca	macenko	TCGA-BH-A1EN-01Z-00-DX1.F535657F-E2FA-4283-87AE-7DAB663B196B	209.5955	39.51568	0.5972476	-1.0018239	15.409247	176.86125	52.77541	-0.70080477	-0.38305253	15.380327	202.22856	37.62597	-0.27103972	-0.6042779	15.4103775	417.28546	9.812301	0.53254163	0.07912609	0.84885794
brca	macenko	TCGA-E9-A1RD-01Z-00-DX1.34083668-cbd2-4610-b857-d50ee9f3e5bd	208.28809	45.42625	-0.34453234	-0.8250936	13.9204645	159.20557	43.29102	-0.41881198	-0.434706	13.906337	188.64691	30.2338	0.28292838	-0.6386973	13.932868	253.1638	6.533456	0.61463434	0.052625544	0.9677091
brca	macenko	TCGA-AR-A24P-01Z-00-DX1.08BE8830-C55E-4E2B-9378-371A670C75FD	207.76372	39.373085	0.7586834	-1.0708869	14.76087	171.15273	47.319042	-0.3149147	-0.044621676	14.7406	198.63277	33.03292	0.16278759	-0.2588682	14.766359	426.0852	9.528544	0.5447732	0.05778285	0.90336585
brca	macenko	TCGA-A7-A26F-01Z-00-DX1.7ADE881D-325D-48ED-BA2D-30F589CA8EF2	189.07004	41.478397	-0.56206393	-0.15213273	13.740388	143.35944	51.7997	-0.046906047	0.75687593	13.702355	177.6786	37.108997	-0.0840054	0.5573054	13.743882	205.67561	4.65598	0.79176986	0.15053186	0.9473631
brca	macenko	TCGA-AO-A126-01Z-00-DX1.D9D6AA15-32F0-44BD-AF30-36191784FFA2	217.2336	39.56507	1.2003858	-1.2694908	15.47883	175.83961	45.029385	-0.1744284	-0.2676981	15.462374	200.87268	31.186981	0.2988993	-0.4125659	15.484771	657.9974	11.354118	0.5664554	0.07020619	0.7474552
brca	macenko	TCGA-E2-A572-01Z-00-DX1.7DDF1C25-58E2-4AF9-B831-598222A4E85D	193.02484	44.407524	-0.8569618	-0.28380594	14.209559	156.51016	48.089256	-0.38972694	0.37508285	14.189896	189.12064	33.015656	-0.22986351	0.19661342	14.221928	406.85385	10.22041	0.46429744	0.038920105	0.8898663
brca	macenko	TCGA-BH-A18P-01Z-00-DX1.C66642D3-BE44-4D65-B4AE-C1C3D959D22C	207.95024	44.81859	-0.34197775	-0.8268531	15.370269	163.77797	45.894566	-0.463355	-0.14846607	15.35414	192.50229	31.714949	-0.15029043	-0.26581854	15.381564	532.61066	11.26224	0.47467828	0.06290244	0.817331
brca	macenko	TCGA-B6-A0I6-01Z-00-DX1.D597D207-BEB2-4CE5-B315-FE7AD6E9C30B	205.70871	45.389545	-0.5165137	-0.7312949	14.270082	157.5503	52.51021	-0.69505256	0.07617799	14.238626	186.72986	37.49648	-0.47456327	-0.06943321	14.275769	329.73547	8.668873	0.53011394	0.029799953	0.93355715
brca	macenko	TCGA-D8-A73W-01Z-00-DX2.EBBBBA5A-AB7C-49EC-9F7F-14248C928F3A	213.37886	36.35978	2.0765126	-1.3976641	15.141436	184.63371	51.392105	-0.2730875	-0.57165337	15.114778	207.99794	36.917286	0.30710775	-0.8234907	15.140754	273.69907	7.6220765	0.48561186	0.027329719	0.87637675
brca	macenko	TCGA-D8-A1J8-01Z-00-DX1.EADAB43A-87C6-47FA-9120-25B69E23366D	195.99776	43.73595	-0.7124541	-0.38635764	15.734326	153.99933	53.331806	-0.6958677	0.3111075	15.699882	185.51222	38.01781	-0.5481125	0.1183468	15.739329	808.0978	14.810909	0.45393127	0.042933125	0.8141822
brca	macenko	TCGA-A2-A0CZ-01Z-00-DX1.A433A414-4F1B-4F99-8FD9-E64803F5E042	206.39493	39.422028	0.40579197	-0.95180696	14.244077	164.1562	43.68742	-0.11994719	0.118296504	14.227552	193.4286	30.318537	0.101682305	-0.022969428	14.251488	371.1005	9.642813	0.44046095	0.035759203	0.8852468
brca	macenko	TCGA-AO-A0JJ-01Z-00-DX1.D5B636F5-1B47-4033-9938-9DC8CD48CEE9	208.70364	42.524994	-0.025472889	-0.8064621	15.636321	178.5417	56.97546	-1.1598828	-0.008481748	15.605902	203.62726	39.30134	-0.96442705	-0.14008874	15.639746	742.2416	12.736526	0.49301797	0.042131163	0.7969122
brca	macenko	TCGA-E9-A244-01Z-00-DX1.4FDAA892-9DBF-4E5D-89F3-2A84C8AC8F0A	221.33055	40.16968	1.6768398	-1.5103158	15.285291	170.71443	40.357197	0.5305138	-0.56407773	15.273414	196.22247	28.225273	1.1742151	-0.6832167	15.293036	486.12384	10.652001	0.4945316	0.051285077	0.8410166
brca	macenko	TCGA-C8-A26Z-01Z-00-DX1.1A15D951-F3BD-4024-91DD-E7633C09A837	205.24028	42.431187	-0.06737373	-0.8409093	15.822326	165.48	53.40926	-0.7626623	-0.006457465	15.790993	193.56302	38.014606	-0.5230877	-0.18038832	15.8256855	913.6328	17.065792	0.3812443	0.028629135	0.79265565
brca	macenko	TCGA-BH-A0B0-01Z-00-DX1.316D35DB-7F13-4AE5-82A7-5716D2519669	191.35793	40.618362	-0.4122354	-0.30752614	13.73799	154.86499	48.947403	-0.26901743	0.5589137	13.712425	187.97397	34.26625	-0.34126326	0.35361567	13.745044	194.29959	6.1141343	0.5569081	0.033613607	0.92762166
brca	macenko	TCGA-C8-A12M-01Z-00-DX1.0C5F2DED-873F-4C86-97A2-2AA76A6236DF	194.86107	41.90429	-0.58214706	-0.3164202	15.567088	155.039	49.975533	-0.5271323	0.30561933	15.538701	187.07874	35.362156	-0.3340483	0.06713254	15.573183	1127.6259	19.65925	0.4074089	0.03389653	0.78676
[truncated: 12,230 more rows]
