# Supplementary material for: The impact of site-specific digital histology signatures on deep learning model accuracy and bias
Source: Nat Commun. 2021 Jul 20;12:4423. doi: 10.1038/s41467-021-24698-1 (PMC8292530; doi:10.1038/s41467-021-24698-1)
Supplement: Supplementary file 4 — Source Data [file 41467_2021_24698_MOESM4_ESM.zip › Source Data/figure4.csv]

Dataset	Image Feature	Normalization	F-statistic	p-value	Corrected p-value
brca	Red	baseline	40.40429071	2.71E-80	8.22E-80
brca	Red	macenko	13.3155855	3.27E-27	4.25E-27
brca	Red	reinhard	15.79402371	1.24E-32	1.63E-32
brca	Red	grayscale	78.59661485	4.56E-137	4.56E-136
brca	Red	grayscale normalized	23.08246262	6.65E-48	9.92E-48
brca	Red_STD	baseline	24.36698704	1.73E-50	3.52E-50
brca	Red_STD	macenko	3.486654413	2.57E-05	2.65E-05
brca	Red_STD	reinhard	13.04667432	1.29E-26	1.65E-26
brca	Red_STD	grayscale	18.64567533	9.94E-39	1.36E-38
brca	Red_STD	grayscale normalized	25.29298576	2.47E-52	5.14E-52
brca	Red_Kurtosis	baseline	7.367588321	7.37E-14	8.47E-14
brca	Red_Kurtosis	macenko	4.700317222	6.64E-08	7.06E-08
brca	Red_Kurtosis	reinhard	21.76391562	3.23E-45	4.75E-45
brca	Red_Kurtosis	grayscale	2.701683883	0.00095794	0.00095794
brca	Red_Kurtosis	grayscale normalized	6.130147674	4.51E-11	4.90E-11
brca	Red_Skew	baseline	21.00341413	1.19E-43	1.70E-43
brca	Red_Skew	macenko	9.439279636	1.53E-18	1.77E-18
brca	Red_Skew	reinhard	29.35709665	3.06E-60	7.45E-60
brca	Red_Skew	grayscale	64.82155062	1.86E-118	1.16E-117
brca	Red_Skew	grayscale normalized	11.3165887	9.15E-23	1.12E-22
brca	Red_Entropy	baseline	23.82848439	2.08E-49	3.58E-49
brca	Red_Entropy	macenko	23.79013706	2.48E-49	4.06E-49
brca	Red_Entropy	reinhard	23.73902691	3.14E-49	4.99E-49
brca	Red_Entropy	grayscale	23.88484216	1.60E-49	2.96E-49
brca	Red_Entropy	grayscale normalized	23.84634888	1.91E-49	3.35E-49
brca	Green	baseline	73.3242852	3.72E-130	3.38E-129
brca	Green	macenko	37.67693057	1.58E-75	4.65E-75
brca	Green	reinhard	12.53904796	1.72E-25	2.18E-25
brca	Green	grayscale	78.59661485	4.56E-137	4.56E-136
brca	Green	grayscale normalized	23.08246262	6.65E-48	9.92E-48
brca	Green_STD	baseline	17.36538678	5.19E-36	6.92E-36
brca	Green_STD	macenko	7.106760088	2.86E-13	3.21E-13
brca	Green_STD	reinhard	18.2757126	6.02E-38	8.13E-38
brca	Green_STD	grayscale	18.64567533	9.94E-39	1.36E-38
brca	Green_STD	grayscale normalized	25.29298576	2.47E-52	5.14E-52
brca	Green_Kurtosis	baseline	4.456528672	2.25E-07	2.37E-07
brca	Green_Kurtosis	macenko	3.515780098	2.23E-05	2.33E-05
brca	Green_Kurtosis	reinhard	5.901720589	1.46E-10	1.57E-10
brca	Green_Kurtosis	grayscale	2.701683883	0.00095794	0.00095794
brca	Green_Kurtosis	grayscale normalized	6.130147674	4.51E-11	4.90E-11
brca	Green_Skew	baseline	61.60437305	7.71E-114	4.53E-113
brca	Green_Skew	macenko	28.58627573	9.16E-59	2.13E-58
brca	Green_Skew	reinhard	60.78181193	1.22E-112	6.77E-112
brca	Green_Skew	grayscale	64.82155062	1.86E-118	1.16E-117
brca	Green_Skew	grayscale normalized	11.3165887	9.15E-23	1.12E-22
brca	Green_Entropy	baseline	23.95226228	1.17E-49	2.34E-49
brca	Green_Entropy	macenko	23.91344149	1.40E-49	2.75E-49
brca	Green_Entropy	reinhard	23.75451936	2.92E-49	4.71E-49
brca	Green_Entropy	grayscale	23.88484216	1.60E-49	2.96E-49
brca	Green_Entropy	grayscale normalized	23.84634888	1.91E-49	3.35E-49
brca	Blue	baseline	105.5015845	6.64E-169	9.48E-168
brca	Blue	macenko	41.74866903	1.34E-82	4.31E-82
brca	Blue	reinhard	11.03602672	3.89E-22	4.69E-22
brca	Blue	grayscale	78.59661485	4.56E-137	4.56E-136
brca	Blue	grayscale normalized	23.08246262	6.65E-48	9.92E-48
brca	Blue_STD	baseline	37.17246935	1.24E-74	3.45E-74
brca	Blue_STD	macenko	7.27065364	1.22E-13	1.39E-13
brca	Blue_STD	reinhard	10.49531254	6.37E-21	7.58E-21
brca	Blue_STD	grayscale	18.64567533	9.94E-39	1.36E-38
brca	Blue_STD	grayscale normalized	25.29298576	2.47E-52	5.14E-52
brca	Blue_Kurtosis	baseline	51.06404208	6.96E-98	2.79E-97
brca	Blue_Kurtosis	macenko	10.48126835	6.85E-21	8.05E-21
brca	Blue_Kurtosis	reinhard	21.03558974	1.02E-43	1.48E-43
brca	Blue_Kurtosis	grayscale	2.701683883	0.00095794	0.00095794
brca	Blue_Kurtosis	grayscale normalized	6.130147674	4.51E-11	4.90E-11
brca	Blue_Skew	baseline	123.8566614	6.27E-188	1.25E-186
brca	Blue_Skew	macenko	37.26855094	8.37E-75	2.39E-74
brca	Blue_Skew	reinhard	29.16450863	7.13E-60	1.70E-59
brca	Blue_Skew	grayscale	64.82155062	1.86E-118	1.16E-117
brca	Blue_Skew	grayscale normalized	11.3165887	9.15E-23	1.12E-22
brca	Blue_Entropy	baseline	23.79411414	2.43E-49	4.06E-49
brca	Blue_Entropy	macenko	23.79819451	2.39E-49	4.05E-49
brca	Blue_Entropy	reinhard	23.73000345	3.27E-49	5.12E-49
brca	Blue_Entropy	grayscale	23.88484216	1.60E-49	2.96E-49
brca	Blue_Entropy	grayscale normalized	23.84634888	1.91E-49	3.35E-49
brca	Contrast	baseline	55.91466336	2.17E-105	9.86E-105
brca	Contrast	macenko	36.77937542	6.21E-74	1.68E-73
brca	Contrast	reinhard	33.20992635	1.83E-67	4.68E-67
brca	Contrast	grayscale	59.52982555	8.41E-111	4.43E-110
brca	Contrast	grayscale normalized	27.23627244	3.75E-56	8.52E-56
brca	Dissimilarity	baseline	41.57501866	2.64E-82	8.26E-82
brca	Dissimilarity	macenko	33.32127144	1.14E-67	3.00E-67
brca	Dissimilarity	reinhard	31.91647374	4.55E-65	1.14E-64
brca	Dissimilarity	grayscale	44.50026408	3.06E-87	1.09E-86
brca	Dissimilarity	grayscale normalized	26.88659905	1.80E-55	4.00E-55
brca	Homogeneity	baseline	56.7974881	1.00E-106	5.01E-106
brca	Homogeneity	macenko	52.02958603	2.11E-99	8.81E-99
brca	Homogeneity	reinhard	54.7046132	1.52E-103	6.61E-103
brca	Homogeneity	grayscale	56.78107197	1.06E-106	5.05E-106
brca	Homogeneity	grayscale normalized	47.39537505	5.24E-92	2.02E-91
brca	ASM	baseline	142.4702757	1.85E-205	9.27E-204
brca	ASM	macenko	152.2168708	4.96E-214	4.96E-212
brca	ASM	reinhard	119.4859581	1.44E-183	2.40E-182
brca	ASM	grayscale	141.5900668	1.15E-204	3.84E-203
brca	ASM	grayscale normalized	141.0449827	3.59E-204	8.97E-203
brca	Correlation	baseline	66.51660054	7.56E-121	5.82E-120
brca	Correlation	macenko	43.13291694	5.99E-85	2.07E-84
brca	Correlation	reinhard	42.4490809	8.59E-84	2.86E-83
brca	Correlation	grayscale	68.7656873	5.67E-124	4.72E-123
brca	Correlation	grayscale normalized	46.31530056	3.05E-90	1.13E-89
COADREAD	Red	baseline	57.91162106	3.59E-60	2.00E-59
COADREAD	Red	macenko	28.38558463	8.58E-33	2.52E-32
COADREAD	Red	reinhard	19.50724324	4.80E-23	8.00E-23
COADREAD	Red	grayscale	104.0706212	1.50E-92	1.50E-91
COADREAD	Red	grayscale normalized	3.437934554	0.001333931	0.001404137
COADREAD	Red_STD	baseline	34.94403835	1.71E-39	6.58E-39
COADREAD	Red_STD	macenko	2.228148338	0.030855171	0.032140803
COADREAD	Red_STD	reinhard	45.33765332	2.43E-49	1.28E-48
COADREAD	Red_STD	grayscale	26.07982385	2.44E-30	5.58E-30
COADREAD	Red_STD	grayscale normalized	3.538224181	0.001016463	0.001104851
COADREAD	Red_Kurtosis	baseline	13.89643184	1.86E-16	2.62E-16
COADREAD	Red_Kurtosis	macenko	14.92385498	1.09E-17	1.59E-17
COADREAD	Red_Kurtosis	reinhard	22.6442214	1.39E-26	2.40E-26
COADREAD	Red_Kurtosis	grayscale	18.87975046	2.52E-22	3.88E-22
COADREAD	Red_Kurtosis	grayscale normalized	7.534933908	1.24E-08	1.43E-08
COADREAD	Red_Skew	baseline	35.59060016	3.93E-40	1.57E-39
COADREAD	Red_Skew	macenko	30.48602389	5.54E-35	1.79E-34
COADREAD	Red_Skew	reinhard	19.18749108	1.12E-22	1.83E-22
COADREAD	Red_Skew	grayscale	44.43025581	1.62E-48	7.38E-48
COADREAD	Red_Skew	grayscale normalized	11.24598959	3.11E-13	3.94E-13
COADREAD	Red_Entropy	baseline	25.8645886	4.16E-30	8.49E-30
COADREAD	Red_Entropy	macenko	26.04258939	2.67E-30	5.81E-30
COADREAD	Red_Entropy	reinhard	26.22108916	1.72E-30	4.52E-30
COADREAD	Red_Entropy	grayscale	24.95576408	4.01E-29	7.42E-29
COADREAD	Red_Entropy	grayscale normalized	26.06827814	2.51E-30	5.58E-30
COADREAD	Green	baseline	76.04120474	4.41E-74	2.59E-73
COADREAD	Green	macenko	7.973049437	3.53E-09	4.20E-09
COADREAD	Green	reinhard	22.38027023	2.74E-26	4.64E-26
COADREAD	Green	grayscale	104.0706212	1.50E-92	1.50E-91
COADREAD	Green	grayscale normalized	3.437934554	0.001333931	0.001404137
COADREAD	Green_STD	baseline	16.89096986	5.16E-20	7.70E-20
COADREAD	Green_STD	macenko	0.709273523	0.664225458	0.664225458
COADREAD	Green_STD	reinhard	31.09835269	1.30E-35	4.47E-35
COADREAD	Green_STD	grayscale	26.07982385	2.44E-30	5.58E-30
COADREAD	Green_STD	grayscale normalized	3.538224181	0.001016463	0.001104851
COADREAD	Green_Kurtosis	baseline	18.34670508	1.04E-21	1.58E-21
COADREAD	Green_Kurtosis	macenko	4.603220723	5.33E-05	5.99E-05
COADREAD	Green_Kurtosis	reinhard	10.61011112	1.89E-12	2.36E-12
COADREAD	Green_Kurtosis	grayscale	18.87975046	2.52E-22	3.88E-22
COADREAD	Green_Kurtosis	grayscale normalized	7.534933908	1.24E-08	1.43E-08
COADREAD	Green_Skew	baseline	34.53567585	4.35E-39	1.61E-38
COADREAD	Green_Skew	macenko	12.29126993	1.64E-14	2.16E-14
COADREAD	Green_Skew	reinhard	24.74152101	6.85E-29	1.25E-28
COADREAD	Green_Skew	grayscale	44.43025581	1.62E-48	7.38E-48
COADREAD	Green_Skew	grayscale normalized	11.24598959	3.11E-13	3.94E-13
COADREAD	Green_Entropy	baseline	24.66663056	8.27E-29	1.48E-28
COADREAD	Green_Entropy	macenko	25.85316685	4.28E-30	8.56E-30
COADREAD	Green_Entropy	reinhard	26.09397502	2.35E-30	5.58E-30
COADREAD	Green_Entropy	grayscale	24.95576408	4.01E-29	7.42E-29
COADREAD	Green_Entropy	grayscale normalized	26.06827814	2.51E-30	5.58E-30
COADREAD	Blue	baseline	232.7260622	6.55E-151	6.55E-149
COADREAD	Blue	macenko	8.607152513	5.73E-10	6.99E-10
COADREAD	Blue	reinhard	9.217310543	9.99E-11	1.23E-10
COADREAD	Blue	grayscale	104.0706212	1.50E-92	1.50E-91
COADREAD	Blue	grayscale normalized	3.437934554	0.001333931	0.001404137
COADREAD	Blue_STD	baseline	77.35866713	5.02E-75	3.34E-74
COADREAD	Blue_STD	macenko	0.912174073	0.496571587	0.501587461
COADREAD	Blue_STD	reinhard	26.68629239	5.45E-31	1.47E-30
COADREAD	Blue_STD	grayscale	26.07982385	2.44E-30	5.58E-30
COADREAD	Blue_STD	grayscale normalized	3.538224181	0.001016463	0.001104851
COADREAD	Blue_Kurtosis	baseline	1.736607897	0.098330816	0.100337567
COADREAD	Blue_Kurtosis	macenko	1.886452663	0.069804972	0.071963888
COADREAD	Blue_Kurtosis	reinhard	29.66964133	3.89E-34	1.21E-33
COADREAD	Blue_Kurtosis	grayscale	18.87975046	2.52E-22	3.88E-22
COADREAD	Blue_Kurtosis	grayscale normalized	7.534933908	1.24E-08	1.43E-08
COADREAD	Blue_Skew	baseline	125.6780962	7.08E-105	1.01E-103
COADREAD	Blue_Skew	macenko	13.30648041	9.59E-16	1.33E-15
COADREAD	Blue_Skew	reinhard	32.48153311	5.03E-37	1.80E-36
COADREAD	Blue_Skew	grayscale	44.43025581	1.62E-48	7.38E-48
COADREAD	Blue_Skew	grayscale normalized	11.24598959	3.11E-13	3.94E-13
COADREAD	Blue_Entropy	baseline	25.08986601	2.86E-29	5.62E-29
COADREAD	Blue_Entropy	macenko	25.91731776	3.65E-30	7.76E-30
COADREAD	Blue_Entropy	reinhard	25.90038265	3.80E-30	7.93E-30
COADREAD	Blue_Entropy	grayscale	24.95576408	4.01E-29	7.42E-29
COADREAD	Blue_Entropy	grayscale normalized	26.06827814	2.51E-30	5.58E-30
COADREAD	Contrast	baseline	13.25249112	1.11E-15	1.53E-15
COADREAD	Contrast	macenko	13.92398922	1.73E-16	2.47E-16
COADREAD	Contrast	reinhard	12.6864563	5.41E-15	7.22E-15
COADREAD	Contrast	grayscale	16.33669541	2.31E-19	3.40E-19
COADREAD	Contrast	grayscale normalized	5.798436102	1.80E-06	2.05E-06
COADREAD	Dissimilarity	baseline	28.19642233	1.36E-32	3.88E-32
COADREAD	Dissimilarity	macenko	27.69434057	4.61E-32	1.28E-31
COADREAD	Dissimilarity	reinhard	28.39776699	8.33E-33	2.52E-32
COADREAD	Dissimilarity	grayscale	31.05094648	1.45E-35	4.84E-35
COADREAD	Dissimilarity	grayscale normalized	12.91163943	2.88E-15	3.90E-15
COADREAD	Homogeneity	baseline	83.35488334	3.22E-79	2.63E-78
COADREAD	Homogeneity	macenko	83.19817845	4.12E-79	2.95E-78
COADREAD	Homogeneity	reinhard	86.24876258	3.48E-81	3.17E-80
COADREAD	Homogeneity	grayscale	83.31625409	3.42E-79	2.63E-78
COADREAD	Homogeneity	grayscale normalized	76.07205579	4.19E-74	2.59E-73
COADREAD	ASM	baseline	149.7927356	3.97E-117	9.92E-116
COADREAD	ASM	macenko	160.4932218	3.84E-122	1.92E-120
COADREAD	ASM	reinhard	149.8195372	3.85E-117	9.92E-116
COADREAD	ASM	grayscale	149.272042	7.06E-117	1.18E-115
COADREAD	ASM	grayscale normalized	149.4406762	5.85E-117	1.17E-115
COADREAD	Correlation	baseline	36.28571706	8.15E-41	3.54E-40
COADREAD	Correlation	macenko	22.77163169	1.00E-26	1.76E-26
COADREAD	Correlation	reinhard	19.17184912	1.16E-22	1.88E-22
COADREAD	Correlation	grayscale	35.96547921	1.68E-40	7.00E-40
COADREAD	Correlation	grayscale normalized	8.207478057	1.80E-09	2.17E-09
HNSC	Red	baseline	19.18824916	4.13E-11	1.65E-10
HNSC	Red	macenko	12.10251613	2.27E-07	4.53E-07
HNSC	Red	reinhard	12.42997288	1.50E-07	3.20E-07
HNSC	Red	grayscale	23.56579491	2.70E-13	1.80E-12
HNSC	Red	grayscale normalized	1.198448266	0.31119815	0.31119815
HNSC	Red_STD	baseline	3.13742776	0.026259911	0.032024281
HNSC	Red_STD	macenko	5.544343311	0.001091959	0.001559941
HNSC	Red_STD	reinhard	13.7467397	2.91E-08	7.29E-08
HNSC	Red_STD	grayscale	11.2288229	6.83E-07	1.16E-06
HNSC	Red_STD	grayscale normalized	12.59366356	1.22E-07	2.66E-07
HNSC	Red_Kurtosis	baseline	18.11994999	1.46E-10	5.20E-10
HNSC	Red_Kurtosis	macenko	14.81853059	7.79E-09	2.05E-08
HNSC	Red_Kurtosis	reinhard	8.14467104	3.60E-05	5.45E-05
HNSC	Red_Kurtosis	grayscale	19.47930568	2.94E-11	1.22E-10
HNSC	Red_Kurtosis	grayscale normalized	3.892309205	0.009712345	0.012779402
HNSC	Red_Skew	baseline	13.64220482	3.32E-08	7.72E-08
HNSC	Red_Skew	macenko	8.876741522	1.39E-05	2.17E-05
HNSC	Red_Skew	reinhard	4.996185046	0.00225452	0.00317538
HNSC	Red_Skew	grayscale	15.00766202	6.18E-09	1.67E-08
HNSC	Red_Skew	grayscale normalized	3.501715983	0.016262426	0.020328032
HNSC	Red_Entropy	baseline	1.601234915	0.189957487	0.224623443
HNSC	Red_Entropy	macenko	1.593673447	0.191755946	0.224623443
HNSC	Red_Entropy	reinhard	1.605500868	0.188949883	0.224623443
HNSC	Red_Entropy	grayscale	1.479924761	0.220817937	0.230018684
HNSC	Red_Entropy	grayscale normalized	1.542295058	0.204407333	0.224623443
HNSC	Green	baseline	31.59261302	4.54E-17	6.48E-16
HNSC	Green	macenko	17.80807264	2.11E-10	7.28E-10
HNSC	Green	reinhard	19.57485818	2.63E-11	1.22E-10
HNSC	Green	grayscale	23.56579491	2.70E-13	1.80E-12
HNSC	Green	grayscale normalized	1.198448266	0.31119815	0.31119815
HNSC	Green_STD	baseline	9.430235326	6.80E-06	1.08E-05
HNSC	Green_STD	macenko	11.35814202	5.80E-07	1.04E-06
HNSC	Green_STD	reinhard	13.69058304	3.12E-08	7.50E-08
HNSC	Green_STD	grayscale	11.2288229	6.83E-07	1.16E-06
HNSC	Green_STD	grayscale normalized	12.59366356	1.22E-07	2.66E-07
HNSC	Green_Kurtosis	baseline	17.29877212	3.87E-10	1.29E-09
HNSC	Green_Kurtosis	macenko	13.68416481	3.15E-08	7.50E-08
HNSC	Green_Kurtosis	reinhard	5.585609408	0.001034006	0.001498559
HNSC	Green_Kurtosis	grayscale	19.47930568	2.94E-11	1.22E-10
HNSC	Green_Kurtosis	grayscale normalized	3.892309205	0.009712345	0.012779402
HNSC	Green_Skew	baseline	16.62767091	8.66E-10	2.71E-09
HNSC	Green_Skew	macenko	3.298717282	0.021244885	0.026228253
HNSC	Green_Skew	reinhard	7.140195769	0.000133531	0.0001993
HNSC	Green_Skew	grayscale	15.00766202	6.18E-09	1.67E-08
HNSC	Green_Skew	grayscale normalized	3.501715983	0.016262426	0.020328032
HNSC	Green_Entropy	baseline	1.437633199	0.232636803	0.239831756
HNSC	Green_Entropy	macenko	1.519901384	0.210163368	0.228438444
HNSC	Green_Entropy	reinhard	1.576943797	0.19579221	0.224623443
HNSC	Green_Entropy	grayscale	1.479924761	0.220817937	0.230018684
HNSC	Green_Entropy	grayscale normalized	1.542295058	0.204407333	0.224623443
HNSC	Blue	baseline	10.70095368	1.34E-06	2.23E-06
HNSC	Blue	macenko	21.280754	3.64E-12	1.91E-11
HNSC	Blue	reinhard	16.40937822	1.13E-09	3.41E-09
HNSC	Blue	grayscale	23.56579491	2.70E-13	1.80E-12
HNSC	Blue	grayscale normalized	1.198448266	0.31119815	0.31119815
HNSC	Blue_STD	baseline	21.80937234	1.98E-12	1.10E-11
HNSC	Blue_STD	macenko	11.90864585	2.89E-07	5.40E-07
HNSC	Blue_STD	reinhard	37.44508471	1.18E-19	1.97E-18
HNSC	Blue_STD	grayscale	11.2288229	6.83E-07	1.16E-06
HNSC	Blue_STD	grayscale normalized	12.59366356	1.22E-07	2.66E-07
HNSC	Blue_Kurtosis	baseline	22.49258602	9.10E-13	5.69E-12
HNSC	Blue_Kurtosis	macenko	4.797786428	0.002931474	0.004071492
HNSC	Blue_Kurtosis	reinhard	9.707023515	4.76E-06	7.69E-06
HNSC	Blue_Kurtosis	grayscale	19.47930568	2.94E-11	1.22E-10
HNSC	Blue_Kurtosis	grayscale normalized	3.892309205	0.009712345	0.012779402
HNSC	Blue_Skew	baseline	12.10264667	2.27E-07	4.53E-07
HNSC	Blue_Skew	macenko	4.148387767	0.006923141	0.009483755
HNSC	Blue_Skew	reinhard	8.650120447	1.86E-05	2.87E-05
HNSC	Blue_Skew	grayscale	15.00766202	6.18E-09	1.67E-08
HNSC	Blue_Skew	grayscale normalized	3.501715983	0.016262426	0.020328032
HNSC	Blue_Entropy	baseline	1.491138381	0.217779422	0.230018684
HNSC	Blue_Entropy	macenko	1.543291521	0.204154673	0.224623443
HNSC	Blue_Entropy	reinhard	1.581959227	0.194573844	0.224623443
HNSC	Blue_Entropy	grayscale	1.479924761	0.220817937	0.230018684
HNSC	Blue_Entropy	grayscale normalized	1.542295058	0.204407333	0.224623443
HNSC	Contrast	baseline	19.0285229	4.98E-11	1.85E-10
HNSC	Contrast	macenko	13.8394687	2.60E-08	6.66E-08
HNSC	Contrast	reinhard	15.62712413	2.90E-09	8.54E-09
HNSC	Contrast	grayscale	19.09658284	4.60E-11	1.77E-10
HNSC	Contrast	grayscale normalized	3.568744226	0.014887207	0.019334035
HNSC	Dissimilarity	baseline	29.43382541	4.41E-16	5.51E-15
HNSC	Dissimilarity	macenko	21.90843269	1.77E-12	1.04E-11
HNSC	Dissimilarity	reinhard	25.24575184	4.15E-14	3.77E-13
HNSC	Dissimilarity	grayscale	29.16688327	5.86E-16	6.51E-15
HNSC	Dissimilarity	grayscale normalized	10.07584121	2.97E-06	4.87E-06
HNSC	Homogeneity	baseline	40.26154352	7.53E-21	2.12E-19
HNSC	Homogeneity	macenko	40.56666839	5.61E-21	2.12E-19
HNSC	Homogeneity	reinhard	40.71596343	4.86E-21	2.12E-19
HNSC	Homogeneity	grayscale	40.0944155	8.85E-21	2.12E-19
HNSC	Homogeneity	grayscale normalized	39.90912271	1.06E-20	2.12E-19
HNSC	ASM	baseline	12.04631865	2.43E-07	4.77E-07
HNSC	ASM	macenko	12.36320022	1.63E-07	3.40E-07
HNSC	ASM	reinhard	11.90257828	2.92E-07	5.40E-07
HNSC	ASM	grayscale	12.02277536	2.51E-07	4.82E-07
HNSC	ASM	grayscale normalized	11.80029156	3.32E-07	6.03E-07
HNSC	Correlation	baseline	28.06206714	1.92E-15	1.92E-14
HNSC	Correlation	macenko	20.72952888	6.86E-12	3.43E-11
HNSC	Correlation	reinhard	17.06584194	5.12E-10	1.65E-09
HNSC	Correlation	grayscale	24.43792274	1.02E-13	8.49E-13
HNSC	Correlation	grayscale normalized	6.87146297	0.00018998	0.000279382
LUAD	Red	baseline	46.41098114	3.29E-46	1.83E-45
LUAD	Red	macenko	12.94160388	8.38E-15	1.20E-14
LUAD	Red	reinhard	4.743505613	4.17E-05	5.03E-05
LUAD	Red	grayscale	71.14354887	2.85E-63	2.85E-62
LUAD	Red	grayscale normalized	4.011557905	0.000307345	0.000326962
LUAD	Red_STD	baseline	45.92601723	7.83E-46	3.91E-45
LUAD	Red_STD	macenko	5.332968107	8.23E-06	1.02E-05
LUAD	Red_STD	reinhard	21.77650765	2.37E-24	3.95E-24
LUAD	Red_STD	grayscale	33.5384753	1.49E-35	3.64E-35
LUAD	Red_STD	grayscale normalized	4.696492058	4.75E-05	5.46E-05
LUAD	Red_Kurtosis	baseline	10.122361	1.55E-11	2.10E-11
LUAD	Red_Kurtosis	macenko	3.017833338	0.00431836	0.00431836
LUAD	Red_Kurtosis	reinhard	12.02455836	9.44E-14	1.31E-13
LUAD	Red_Kurtosis	grayscale	3.516245305	0.001162666	0.001186394
LUAD	Red_Kurtosis	grayscale normalized	7.860320845	7.54E-09	9.67E-09
LUAD	Red_Skew	baseline	24.90738254	1.72E-27	3.07E-27
LUAD	Red_Skew	macenko	10.0367581	1.96E-11	2.61E-11
LUAD	Red_Skew	reinhard	11.51076103	3.71E-13	5.08E-13
LUAD	Red_Skew	grayscale	31.2302062	1.78E-33	3.71E-33
LUAD	Red_Skew	grayscale normalized	29.04796731	1.84E-31	3.61E-31
LUAD	Red_Entropy	baseline	34.13226748	4.46E-36	1.20E-35
LUAD	Red_Entropy	macenko	34.80835604	1.14E-36	3.53E-36
LUAD	Red_Entropy	reinhard	34.7525775	1.27E-36	3.53E-36
LUAD	Red_Entropy	grayscale	33.37716011	2.08E-35	4.72E-35
LUAD	Red_Entropy	grayscale normalized	34.75753041	1.26E-36	3.53E-36
LUAD	Green	baseline	63.35816279	2.66E-58	1.90E-57
LUAD	Green	macenko	12.60636003	2.03E-14	2.85E-14
LUAD	Green	reinhard	5.907240754	1.68E-06	2.13E-06
LUAD	Green	grayscale	71.14354887	2.85E-63	2.85E-62
LUAD	Green	grayscale normalized	4.011557905	0.000307345	0.000326962
LUAD	Green_STD	baseline	28.04105199	1.63E-30	3.14E-30
LUAD	Green_STD	macenko	4.783402389	3.74E-05	4.56E-05
LUAD	Green_STD	reinhard	3.470742093	0.001312298	0.001325554
LUAD	Green_STD	grayscale	33.5384753	1.49E-35	3.64E-35
LUAD	Green_STD	grayscale normalized	4.696492058	4.75E-05	5.46E-05
LUAD	Green_Kurtosis	baseline	3.594496096	0.000943663	0.00099333
LUAD	Green_Kurtosis	macenko	4.023876283	0.000297265	0.000326665
LUAD	Green_Kurtosis	reinhard	4.724779047	4.39E-05	5.23E-05
LUAD	Green_Kurtosis	grayscale	3.516245305	0.001162666	0.001186394
LUAD	Green_Kurtosis	grayscale normalized	7.860320845	7.54E-09	9.67E-09
LUAD	Green_Skew	baseline	21.53485799	4.18E-24	6.86E-24
LUAD	Green_Skew	macenko	17.14041505	1.79E-19	2.80E-19
LUAD	Green_Skew	reinhard	25.85259323	2.05E-28	3.73E-28
LUAD	Green_Skew	grayscale	31.2302062	1.78E-33	3.71E-33
LUAD	Green_Skew	grayscale normalized	29.04796731	1.84E-31	3.61E-31
LUAD	Green_Entropy	baseline	32.24554168	2.14E-34	4.76E-34
LUAD	Green_Entropy	macenko	34.81431235	1.12E-36	3.53E-36
LUAD	Green_Entropy	reinhard	34.81249606	1.13E-36	3.53E-36
LUAD	Green_Entropy	grayscale	33.37716011	2.08E-35	4.72E-35
LUAD	Green_Entropy	grayscale normalized	34.75753041	1.26E-36	3.53E-36
LUAD	Blue	baseline	98.35502785	1.85E-78	3.08E-77
LUAD	Blue	macenko	13.26312689	3.61E-15	5.31E-15
LUAD	Blue	reinhard	5.760728712	2.52E-06	3.15E-06
LUAD	Blue	grayscale	71.14354887	2.85E-63	2.85E-62
LUAD	Blue	grayscale normalized	4.011557905	0.000307345	0.000326962
LUAD	Blue_STD	baseline	42.24362119	6.44E-43	3.07E-42
LUAD	Blue_STD	macenko	4.044337771	0.000281241	0.00031249
LUAD	Blue_STD	reinhard	4.461166873	9.04E-05	0.000101619
LUAD	Blue_STD	grayscale	33.5384753	1.49E-35	3.64E-35
LUAD	Blue_STD	grayscale normalized	4.696492058	4.75E-05	5.46E-05
LUAD	Blue_Kurtosis	baseline	17.83895859	3.16E-20	5.02E-20
LUAD	Blue_Kurtosis	macenko	4.513475629	7.84E-05	8.91E-05
LUAD	Blue_Kurtosis	reinhard	41.46204242	2.77E-42	1.20E-41
LUAD	Blue_Kurtosis	grayscale	3.516245305	0.001162666	0.001186394
LUAD	Blue_Kurtosis	grayscale normalized	7.860320845	7.54E-09	9.67E-09
LUAD	Blue_Skew	baseline	72.96267572	2.18E-64	3.12E-63
LUAD	Blue_Skew	macenko	18.47310932	6.63E-21	1.07E-20
LUAD	Blue_Skew	reinhard	41.69573491	1.79E-42	8.13E-42
LUAD	Blue_Skew	grayscale	31.2302062	1.78E-33	3.71E-33
LUAD	Blue_Skew	grayscale normalized	29.04796731	1.84E-31	3.61E-31
LUAD	Blue_Entropy	baseline	34.03671648	5.41E-36	1.42E-35
LUAD	Blue_Entropy	macenko	34.790425	1.18E-36	3.53E-36
LUAD	Blue_Entropy	reinhard	34.796413	1.16E-36	3.53E-36
LUAD	Blue_Entropy	grayscale	33.37716011	2.08E-35	4.72E-35
LUAD	Blue_Entropy	grayscale normalized	34.75753041	1.26E-36	3.53E-36
LUAD	Contrast	baseline	35.38331654	3.58E-37	1.33E-36
LUAD	Contrast	macenko	26.16795261	1.01E-28	1.91E-28
LUAD	Contrast	reinhard	24.42392537	5.16E-27	9.05E-27
LUAD	Contrast	grayscale	35.70378053	1.89E-37	7.26E-37
LUAD	Contrast	grayscale normalized	14.43373768	1.72E-16	2.57E-16
LUAD	Dissimilarity	baseline	46.27809706	4.17E-46	2.20E-45
LUAD	Dissimilarity	macenko	37.24159097	9.02E-39	3.76E-38
LUAD	Dissimilarity	reinhard	36.62580932	3.03E-38	1.21E-37
LUAD	Dissimilarity	grayscale	46.93285806	1.30E-46	7.67E-46
LUAD	Dissimilarity	grayscale normalized	22.01798606	1.34E-24	2.27E-24
LUAD	Homogeneity	baseline	65.08020181	1.98E-59	1.65E-58
LUAD	Homogeneity	macenko	63.19626381	3.41E-58	2.27E-57
LUAD	Homogeneity	reinhard	63.89122227	1.19E-58	9.13E-58
LUAD	Homogeneity	grayscale	65.14003412	1.81E-59	1.65E-58
LUAD	Homogeneity	grayscale normalized	62.84065047	5.86E-58	3.66E-57
LUAD	ASM	baseline	126.3222681	2.01E-91	5.36E-90
LUAD	ASM	macenko	130.0803582	5.23E-93	5.23E-91
LUAD	ASM	reinhard	126.02765	2.68E-91	5.36E-90
LUAD	ASM	grayscale	126.1700144	2.33E-91	5.36E-90
LUAD	ASM	grayscale normalized	126.1828221	2.30E-91	5.36E-90
LUAD	Correlation	baseline	22.55045752	3.86E-25	6.66E-25
LUAD	Correlation	macenko	13.23244777	3.91E-15	5.67E-15
LUAD	Correlation	reinhard	15.2450458	2.15E-17	3.25E-17
LUAD	Correlation	grayscale	25.97233674	1.57E-28	2.90E-28
LUAD	Correlation	grayscale normalized	16.60766623	6.80E-19	1.05E-18
LUSC	Red	baseline	20.14531895	4.31E-22	1.35E-21
LUSC	Red	macenko	21.22825527	3.67E-23	1.27E-22
LUSC	Red	reinhard	10.91288089	2.88E-12	4.37E-12
LUSC	Red	grayscale	46.90780896	1.45E-44	3.63E-43
LUSC	Red	grayscale normalized	11.66751775	4.06E-13	6.88E-13
LUSC	Red_STD	baseline	14.81745324	1.41E-16	3.20E-16
LUSC	Red_STD	macenko	5.080854512	1.82E-05	1.95E-05
LUSC	Red_STD	reinhard	12.45621687	5.35E-14	1.07E-13
LUSC	Red_STD	grayscale	10.57748242	6.93E-12	9.62E-12
LUSC	Red_STD	grayscale normalized	12.06298167	1.47E-13	2.71E-13
LUSC	Red_Kurtosis	baseline	4.616702345	6.39E-05	6.80E-05
LUSC	Red_Kurtosis	macenko	2.098132224	0.043641069	0.043641069
LUSC	Red_Kurtosis	reinhard	5.611448543	4.29E-06	4.66E-06
LUSC	Red_Kurtosis	grayscale	8.899740504	5.88E-10	6.99E-10
LUSC	Red_Kurtosis	grayscale normalized	11.38098197	8.53E-13	1.33E-12
LUSC	Red_Skew	baseline	15.72701772	1.50E-17	3.76E-17
LUSC	Red_Skew	macenko	10.87446658	3.19E-12	4.75E-12
LUSC	Red_Skew	reinhard	9.571678425	9.82E-11	1.24E-10
LUSC	Red_Skew	grayscale	32.02335332	5.26E-33	5.84E-32
LUSC	Red_Skew	grayscale normalized	7.458843309	2.83E-08	3.15E-08
LUSC	Red_Entropy	baseline	24.90804298	1.11E-26	5.30E-26
LUSC	Red_Entropy	macenko	25.16673596	6.39E-27	3.34E-26
LUSC	Red_Entropy	reinhard	25.14665837	6.67E-27	3.34E-26
LUSC	Red_Entropy	grayscale	24.46033475	2.92E-26	1.17E-25
LUSC	Red_Entropy	grayscale normalized	25.20409116	5.90E-27	3.34E-26
LUSC	Green	baseline	51.3025087	1.27E-47	1.27E-45
LUSC	Green	macenko	16.8350444	1.03E-18	2.70E-18
LUSC	Green	reinhard	20.14885899	4.28E-22	1.35E-21
LUSC	Green	grayscale	46.90780896	1.45E-44	3.63E-43
LUSC	Green	grayscale normalized	11.66751775	4.06E-13	6.88E-13
LUSC	Green_STD	baseline	9.758929809	5.98E-11	7.87E-11
LUSC	Green_STD	macenko	4.588113575	6.90E-05	7.26E-05
LUSC	Green_STD	reinhard	19.45028515	2.14E-21	6.49E-21
LUSC	Green_STD	grayscale	10.57748242	6.93E-12	9.62E-12
LUSC	Green_STD	grayscale normalized	12.06298167	1.47E-13	2.71E-13
LUSC	Green_Kurtosis	baseline	10.2667734	1.57E-11	2.12E-11
LUSC	Green_Kurtosis	macenko	8.029320184	6.07E-09	7.06E-09
LUSC	Green_Kurtosis	reinhard	10.2611688	1.59E-11	2.12E-11
LUSC	Green_Kurtosis	grayscale	8.899740504	5.88E-10	6.99E-10
LUSC	Green_Kurtosis	grayscale normalized	11.38098197	8.53E-13	1.33E-12
LUSC	Green_Skew	baseline	32.76852572	1.23E-33	2.06E-32
LUSC	Green_Skew	macenko	20.36662205	2.60E-22	8.66E-22
LUSC	Green_Skew	reinhard	29.57144074	6.82E-31	6.82E-30
LUSC	Green_Skew	grayscale	32.02335332	5.26E-33	5.84E-32
LUSC	Green_Skew	grayscale normalized	7.458843309	2.83E-08	3.15E-08
LUSC	Green_Entropy	baseline	23.81753262	1.18E-25	4.52E-25
LUSC	Green_Entropy	macenko	25.25232515	5.32E-27	3.34E-26
LUSC	Green_Entropy	reinhard	25.21555548	5.76E-27	3.34E-26
LUSC	Green_Entropy	grayscale	24.46033475	2.92E-26	1.17E-25
LUSC	Green_Entropy	grayscale normalized	25.20409116	5.90E-27	3.34E-26
LUSC	Blue	baseline	45.59459132	1.27E-43	2.54E-42
LUSC	Blue	macenko	17.03342379	6.37E-19	1.77E-18
LUSC	Blue	reinhard	18.47117625	2.10E-20	6.18E-20
LUSC	Blue	grayscale	46.90780896	1.45E-44	3.63E-43
LUSC	Blue	grayscale normalized	11.66751775	4.06E-13	6.88E-13
LUSC	Blue_STD	baseline	14.29765546	5.11E-16	1.11E-15
LUSC	Blue_STD	macenko	4.189767781	0.000201802	0.00020592
LUSC	Blue_STD	reinhard	17.78464675	1.06E-19	3.03E-19
LUSC	Blue_STD	grayscale	10.57748242	6.93E-12	9.62E-12
LUSC	Blue_STD	grayscale normalized	12.06298167	1.47E-13	2.71E-13
LUSC	Blue_Kurtosis	baseline	4.515204624	8.40E-05	8.75E-05
LUSC	Blue_Kurtosis	macenko	2.854199706	0.00675958	0.006827859
LUSC	Blue_Kurtosis	reinhard	7.488872507	2.61E-08	3.00E-08
LUSC	Blue_Kurtosis	grayscale	8.899740504	5.88E-10	6.99E-10
LUSC	Blue_Kurtosis	grayscale normalized	11.38098197	8.53E-13	1.33E-12
LUSC	Blue_Skew	baseline	27.53397149	4.39E-29	3.99E-28
LUSC	Blue_Skew	macenko	16.86976766	9.43E-19	2.55E-18
LUSC	Blue_Skew	reinhard	12.87689811	1.83E-14	3.73E-14
LUSC	Blue_Skew	grayscale	32.02335332	5.26E-33	5.84E-32
LUSC	Blue_Skew	grayscale normalized	7.458843309	2.83E-08	3.15E-08
LUSC	Blue_Entropy	baseline	24.75331776	1.55E-26	7.05E-26
LUSC	Blue_Entropy	macenko	25.18660177	6.13E-27	3.34E-26
LUSC	Blue_Entropy	reinhard	25.17742546	6.25E-27	3.34E-26
LUSC	Blue_Entropy	grayscale	24.46033475	2.92E-26	1.17E-25
LUSC	Blue_Entropy	grayscale normalized	25.20409116	5.90E-27	3.34E-26
LUSC	Contrast	baseline	14.94666205	1.02E-16	2.38E-16
LUSC	Contrast	macenko	10.69940918	5.03E-12	7.40E-12
LUSC	Contrast	reinhard	12.204161	1.02E-13	2.00E-13
LUSC	Contrast	grayscale	14.99770796	9.01E-17	2.14E-16
LUSC	Contrast	grayscale normalized	5.824074341	2.41E-06	2.64E-06
LUSC	Dissimilarity	baseline	14.11310598	8.11E-16	1.72E-15
LUSC	Dissimilarity	macenko	9.022475948	4.23E-10	5.23E-10
LUSC	Dissimilarity	reinhard	10.35358439	1.25E-11	1.71E-11
LUSC	Dissimilarity	grayscale	14.31277563	4.92E-16	1.09E-15
LUSC	Dissimilarity	grayscale normalized	4.363090167	0.000126628	0.000130545
LUSC	Homogeneity	baseline	11.9494498	1.96E-13	3.50E-13
LUSC	Homogeneity	macenko	11.4762489	6.66E-13	1.09E-12
LUSC	Homogeneity	reinhard	11.56235254	5.33E-13	8.88E-13
LUSC	Homogeneity	grayscale	11.96235526	1.90E-13	3.45E-13
LUSC	Homogeneity	grayscale normalized	11.04835357	2.02E-12	3.11E-12
LUSC	ASM	baseline	9.701227137	6.97E-11	9.05E-11
LUSC	ASM	macenko	10.67278365	5.40E-12	7.82E-12
LUSC	ASM	reinhard	8.483499097	1.79E-09	2.11E-09
LUSC	ASM	grayscale	9.685252718	7.27E-11	9.32E-11
LUSC	ASM	grayscale normalized	9.551767955	1.04E-10	1.29E-10
LUSC	Correlation	baseline	21.50046405	1.99E-23	7.09E-23
LUSC	Correlation	macenko	15.5320169	2.42E-17	5.91E-17
LUSC	Correlation	reinhard	16.39815843	2.94E-18	7.54E-18
LUSC	Correlation	grayscale	22.75293951	1.22E-24	4.50E-24
LUSC	Correlation	grayscale normalized	13.32864773	5.82E-15	1.21E-14
KIRC	Red	baseline	15.47725139	3.67E-16	6.33E-16
KIRC	Red	macenko	21.46555012	3.37E-22	7.85E-22
KIRC	Red	reinhard	1.808052322	0.095852877	0.096821088
KIRC	Red	grayscale	25.48742435	4.47E-26	1.18E-25
KIRC	Red	grayscale normalized	16.63592376	2.36E-17	4.44E-17
KIRC	Red_STD	baseline	23.6196389	2.72E-24	6.79E-24
KIRC	Red_STD	macenko	15.36671688	4.78E-16	8.10E-16
KIRC	Red_STD	reinhard	4.373495975	0.000262493	0.000270611
KIRC	Red_STD	grayscale	42.11241761	9.97E-41	6.65E-40
KIRC	Red_STD	grayscale normalized	16.00263459	1.05E-16	1.88E-16
KIRC	Red_Kurtosis	baseline	19.60426974	2.35E-20	4.99E-20
KIRC	Red_Kurtosis	macenko	6.152409168	3.25E-06	3.39E-06
KIRC	Red_Kurtosis	reinhard	19.40023361	3.75E-20	7.82E-20
KIRC	Red_Kurtosis	grayscale	13.84759474	1.83E-14	2.81E-14
KIRC	Red_Kurtosis	grayscale normalized	12.04683558	1.45E-12	2.04E-12
KIRC	Red_Skew	baseline	20.29828952	4.79E-21	1.06E-20
KIRC	Red_Skew	macenko	14.6560766	2.61E-15	4.28E-15
KIRC	Red_Skew	reinhard	22.33176844	4.80E-23	1.14E-22
KIRC	Red_Skew	grayscale	11.43983633	6.42E-12	8.45E-12
KIRC	Red_Skew	grayscale normalized	6.98682134	4.06E-07	4.32E-07
KIRC	Red_Entropy	baseline	27.29872119	8.90E-28	2.97E-27
KIRC	Red_Entropy	macenko	27.79295563	3.09E-28	1.10E-27
KIRC	Red_Entropy	reinhard	27.7692881	3.25E-28	1.12E-27
KIRC	Red_Entropy	grayscale	26.29580481	7.72E-27	2.27E-26
KIRC	Red_Entropy	grayscale normalized	27.96111285	2.16E-28	8.99E-28
KIRC	Green	baseline	23.96610088	1.26E-24	3.23E-24
KIRC	Green	macenko	11.79152275	2.71E-12	3.73E-12
KIRC	Green	reinhard	1.610689785	0.142347087	0.142347087
KIRC	Green	grayscale	25.48742435	4.47E-26	1.18E-25
KIRC	Green	grayscale normalized	16.63592376	2.36E-17	4.44E-17
KIRC	Green_STD	baseline	39.13389955	2.97E-38	1.75E-37
KIRC	Green_STD	macenko	17.46285244	3.37E-18	6.89E-18
KIRC	Green_STD	reinhard	12.88167381	1.89E-13	2.79E-13
KIRC	Green_STD	grayscale	42.11241761	9.97E-41	6.65E-40
KIRC	Green_STD	grayscale normalized	16.00263459	1.05E-16	1.88E-16
KIRC	Green_Kurtosis	baseline	11.38352008	7.38E-12	9.58E-12
KIRC	Green_Kurtosis	macenko	7.668812658	7.40E-08	8.13E-08
KIRC	Green_Kurtosis	reinhard	14.66783502	2.54E-15	4.23E-15
KIRC	Green_Kurtosis	grayscale	13.84759474	1.83E-14	2.81E-14
KIRC	Green_Kurtosis	grayscale normalized	12.04683558	1.45E-12	2.04E-12
KIRC	Green_Skew	baseline	11.3222296	8.57E-12	1.10E-11
KIRC	Green_Skew	macenko	9.307005927	1.25E-09	1.47E-09
KIRC	Green_Skew	reinhard	11.15527945	1.29E-11	1.62E-11
KIRC	Green_Skew	grayscale	11.43983633	6.42E-12	8.45E-12
KIRC	Green_Skew	grayscale normalized	6.98682134	4.06E-07	4.32E-07
KIRC	Green_Entropy	baseline	25.48756757	4.47E-26	1.18E-25
KIRC	Green_Entropy	macenko	28.05478768	1.77E-28	8.41E-28
KIRC	Green_Entropy	reinhard	27.8785664	2.57E-28	9.89E-28
KIRC	Green_Entropy	grayscale	26.29580481	7.72E-27	2.27E-26
KIRC	Green_Entropy	grayscale normalized	27.96111285	2.16E-28	8.99E-28
KIRC	Blue	baseline	30.74529362	6.12E-31	3.06E-30
KIRC	Blue	macenko	9.718302766	4.50E-10	5.42E-10
KIRC	Blue	reinhard	3.866839448	0.00089526	0.00091353
KIRC	Blue	grayscale	25.48742435	4.47E-26	1.18E-25
KIRC	Blue	grayscale normalized	16.63592376	2.36E-17	4.44E-17
KIRC	Blue_STD	baseline	49.8440773	7.02E-47	6.39E-46
KIRC	Blue_STD	macenko	16.8821997	1.32E-17	2.64E-17
KIRC	Blue_STD	reinhard	11.18975504	1.19E-11	1.50E-11
KIRC	Blue_STD	grayscale	42.11241761	9.97E-41	6.65E-40
KIRC	Blue_STD	grayscale normalized	16.00263459	1.05E-16	1.88E-16
KIRC	Blue_Kurtosis	baseline	13.59036614	3.40E-14	5.15E-14
KIRC	Blue_Kurtosis	macenko	8.480673386	9.77E-09	1.14E-08
KIRC	Blue_Kurtosis	reinhard	19.74514927	1.70E-20	3.69E-20
KIRC	Blue_Kurtosis	grayscale	13.84759474	1.83E-14	2.81E-14
KIRC	Blue_Kurtosis	grayscale normalized	12.04683558	1.45E-12	2.04E-12
KIRC	Blue_Skew	baseline	8.382532906	1.25E-08	1.43E-08
KIRC	Blue_Skew	macenko	6.843760126	5.80E-07	6.11E-07
KIRC	Blue_Skew	reinhard	11.78977996	2.72E-12	3.73E-12
KIRC	Blue_Skew	grayscale	11.43983633	6.42E-12	8.45E-12
KIRC	Blue_Skew	grayscale normalized	6.98682134	4.06E-07	4.32E-07
KIRC	Blue_Entropy	baseline	26.55881918	4.37E-27	1.41E-26
KIRC	Blue_Entropy	macenko	27.91312695	2.39E-28	9.56E-28
KIRC	Blue_Entropy	reinhard	27.81360057	2.95E-28	1.09E-27
KIRC	Blue_Entropy	grayscale	26.29580481	7.72E-27	2.27E-26
KIRC	Blue_Entropy	grayscale normalized	27.96111285	2.16E-28	8.99E-28
KIRC	Contrast	baseline	36.09283424	1.16E-35	6.10E-35
KIRC	Contrast	macenko	14.61914045	2.85E-15	4.60E-15
KIRC	Contrast	reinhard	15.86421452	1.46E-16	2.57E-16
KIRC	Contrast	grayscale	39.07589117	3.33E-38	1.85E-37
KIRC	Contrast	grayscale normalized	8.272941824	1.64E-08	1.86E-08
KIRC	Dissimilarity	baseline	40.78014912	1.25E-39	7.83E-39
KIRC	Dissimilarity	macenko	20.94308091	1.10E-21	2.51E-21
KIRC	Dissimilarity	reinhard	23.46741047	3.81E-24	9.29E-24
KIRC	Dissimilarity	grayscale	42.60421335	3.94E-41	3.29E-40
KIRC	Dissimilarity	grayscale normalized	11.09040125	1.52E-11	1.87E-11
KIRC	Homogeneity	baseline	61.74376615	1.16E-55	1.66E-54
KIRC	Homogeneity	macenko	58.99053001	1.07E-53	1.19E-52
KIRC	Homogeneity	reinhard	59.15313222	8.15E-54	1.02E-52
KIRC	Homogeneity	grayscale	61.75317921	1.14E-55	1.66E-54
KIRC	Homogeneity	grayscale normalized	57.05234099	2.72E-52	2.72E-51
KIRC	ASM	baseline	102.1970454	9.56E-81	3.80E-79
KIRC	ASM	macenko	102.5478027	6.15E-81	3.80E-79
KIRC	ASM	reinhard	96.68248665	1.11E-77	2.22E-76
KIRC	ASM	grayscale	102.0571097	1.14E-80	3.80E-79
KIRC	ASM	grayscale normalized	101.2445639	3.18E-80	7.96E-79
KIRC	Correlation	baseline	10.70674612	3.90E-11	4.76E-11
KIRC	Correlation	macenko	13.18633397	9.04E-14	1.35E-13
KIRC	Correlation	reinhard	8.023857787	3.05E-08	3.43E-08
KIRC	Correlation	grayscale	9.606168988	5.94E-10	7.08E-10
KIRC	Correlation	grayscale normalized	7.941403635	3.75E-08	4.16E-08
