# Supplementary material for: The impact of site-specific digital histology signatures on deep learning model accuracy and bias
Source: Nat Commun. 2021 Jul 20;12:4423. doi: 10.1038/s41467-021-24698-1 (PMC8292530; doi:10.1038/s41467-021-24698-1)
Supplement: Supplementary file 4 — Source Data [file 41467_2021_24698_MOESM4_ESM.zip › Source Data/figure6_1.csv]

Dataset	Outcome	Stain_Normalization	n_planned	n_after_exclusions	AUROC_standard_CV	AUROC_standard_CV_min	AUROC_standard_CV_max	AUROC_preserved_site	AUROC_preserved_site_min	AUROC_preserved_site_max	ttest_comparison_uncorrected	ttest_standard_CV_uncorrected (versus AUROC 0.50)	ttest_preserved_site_uncorrected (versus AUROC 0.50)	ttest_comparison_corrected	ttest_comparison_corrected_significant	ttest_standard_CV_corrected (versus AUROC 0.50)	ttest_standard_CV_significant (versus AUROC 0.50)	ttest_preserved_site_corrected (versus AUROC 0.50)	ttest_preserved_site_significant (versus AUROC 0.50)
BRCA	Stage	base	1044	1036	0.59469679	0.541252013	0.663183498	0.557068926	0.499148671	0.635656926	0.000125059	5.89E-14	3.48E-09	0.000474184	TRUE	8.13E-14	TRUE	4.53E-09	TRUE
BRCA	Stage	macenko	1044	1036	0.597517269	0.545161813	0.650949844	0.551443581	0.490724396	0.610257539	2.17E-07	1.78E-16	1.40E-09	1.79E-06	TRUE	2.75E-16	TRUE	1.93E-09	TRUE
BRCA	Stage	reinhard	1044	1036	0.602085103	0.53483543	0.670159103	0.5708387	0.463570058	0.640013019	0.001149582	1.05E-17	2.75E-09	0.003170059	TRUE	1.67E-17	TRUE	3.62E-09	TRUE
BRCA	Stage	grayscale	1044	1036	0.60023244	0.565402148	0.636721761	0.558563246	0.499310917	0.603404562	1.02E-08	3.15E-20	2.55E-12	1.16E-07	TRUE	5.73E-20	TRUE	3.87E-12	TRUE
BRCA	Stage	grayscale_normalized	1044	1036	0.626789921	0.575257479	0.70085295	0.598784684	0.551072931	0.651319846	0.00028256	4.99E-18	1.99E-18	0.000952331	TRUE	8.26E-18	TRUE	4.41E-18	TRUE
BRCA	Stage	augment	1044	1036	0.591885282	0.54244166	0.641454114	0.580825115	0.521703373	0.629493159	0.050644208	1.56E-18	3.84E-15	0.093971682	FALSE	2.68E-18	TRUE	7.12E-15	TRUE
BRCA	Stage	augment_heavy	1044	1036	0.60339565	0.548574815	0.663789818	0.589764773	0.538044129	0.644759165	0.026315372	6.68E-19	3.21E-16	0.054424974	FALSE	1.19E-18	TRUE	6.64E-16	TRUE
BRCA	BRCA1	base	931	923	0.723021598	0.395379538	0.890350877	0.629374369	0.480689369	0.852333333	0.000508916	4.17E-12	1.39E-07	0.001543712	TRUE	5.35E-12	TRUE	1.69E-07	TRUE
BRCA	BRCA1	macenko	931	923	0.666243089	0.258085809	0.850273224	0.6225632	0.427833149	0.787333333	0.093923489	6.97E-07	3.58E-07	0.144865043	FALSE	7.64E-07	TRUE	4.28E-07	TRUE
BRCA	BRCA1	reinhard	931	923	0.694058931	0.295379538	0.933185677	0.570484294	0.416731417	0.77962963	6.19E-05	4.41E-09	0.000371926	0.000256021	TRUE	5.14E-09	TRUE	0.000412747	TRUE
BRCA	BRCA1	grayscale	931	923	0.609161239	0.423762376	0.812476929	0.525579601	0.370089787	0.714259259	0.00039936	1.46E-07	0.074549993	0.001297921	TRUE	1.62E-07	TRUE	0.07709147	FALSE
BRCA	BRCA1	grayscale_normalized	931	923	0.614175117	0.365016502	0.80915467	0.585906799	0.319015444	0.791807432	0.182603964	6.14E-06	0.00038048	0.259640011	FALSE	6.57E-06	TRUE	0.000417153	TRUE
BRCA	BRCA1	augment	931	923	0.661169748	0.231683168	0.889627169	0.53714215	0.395234395	0.670408163	0.000109977	1.79E-06	0.009089213	0.000435127	TRUE	1.94E-06	TRUE	0.009617656	TRUE
BRCA	BRCA1	augment_heavy	931	923	0.61280758	0.299669967	0.84717608	0.525185484	0.364413364	0.716666667	0.002801572	1.92E-05	0.109394925	0.006890353	TRUE	2.04E-05	TRUE	0.110610424	FALSE
BRCA	Age	base	1062	1053	0.601653603	0.487580344	0.671754427	0.586026386	0.534424028	0.635587247	0.060077971	1.04E-12	5.14E-15	0.10513645	FALSE	1.38E-12	TRUE	9.36E-15	TRUE
BRCA	Age	macenko	1062	1053	0.633408989	0.544779478	0.701078423	0.591111294	0.547165717	0.642041951	5.58E-06	3.67E-17	3.54E-16	2.82E-05	TRUE	5.76E-17	TRUE	7.16E-16	TRUE
BRCA	Age	reinhard	1062	1053	0.605429216	0.533928119	0.676636881	0.562674298	0.512174487	0.644957212	4.34E-05	6.46E-15	2.75E-09	0.000188201	TRUE	9.04E-15	TRUE	3.62E-09	TRUE
BRCA	Age	grayscale	1062	1053	0.580584688	0.497183977	0.63280461	0.574274784	0.502269985	0.635868292	0.240716085	5.35E-13	2.76E-12	0.326942742	FALSE	7.16E-13	TRUE	4.11E-12	TRUE
BRCA	Age	grayscale_normalized	1062	1053	0.619369758	0.547654881	0.697650791	0.569641001	0.501089456	0.61548787	5.87E-07	8.56E-18	8.23E-11	4.11E-06	TRUE	1.39E-17	TRUE	1.17E-10	TRUE
BRCA	Age	augment	1062	1053	0.616664366	0.511324677	0.682168005	0.612935901	0.56219308	0.672712975	0.348377971	2.88E-15	8.66E-17	0.434279388	FALSE	4.10E-15	TRUE	1.83E-16	TRUE
BRCA	Age	augment_heavy	1062	1053	0.61441629	0.53102102	0.683324983	0.596971909	0.535488011	0.658609954	0.034959004	3.26E-16	4.12E-14	0.067686582	FALSE	4.94E-16	TRUE	7.21E-14	TRUE
BRCA	ER	base	1011	1003	0.857061358	0.795477903	0.905444744	0.840107983	0.76987694	0.893433852	0.03109936	5.19E-30	9.25E-28	0.062889817	FALSE	3.93E-29	TRUE	1.05E-26	TRUE
BRCA	ER	macenko	1011	1003	0.888501763	0.81401201	0.936280323	0.85561834	0.805588556	0.905252918	4.25E-05	2.43E-31	5.78E-31	0.000188201	TRUE	2.13E-30	TRUE	1.05E-29	TRUE
BRCA	ER	reinhard	1011	1003	0.884879996	0.836716341	0.92535687	0.865104926	0.813774784	0.915243843	0.00216291	1.32E-34	1.50E-31	0.005467356	TRUE	2.99E-33	TRUE	4.54E-30	TRUE
BRCA	ER	grayscale	1011	1003	0.85195527	0.780896711	0.901460407	0.841739411	0.741319609	0.915906192	0.11711896	1.05E-31	1.57E-27	0.177630423	FALSE	1.06E-30	TRUE	1.30E-26	TRUE
BRCA	ER	grayscale_normalized	1011	1003	0.894356466	0.84359976	0.941027844	0.869752724	0.793046201	0.903640467	0.000199393	1.31E-34	2.98E-32	0.000697875	TRUE	2.99E-33	TRUE	2.23E-30	TRUE
BRCA	ER	augment	1011	1003	0.865847006	0.794964029	0.918764302	0.847069083	0.752134522	0.909405358	0.032227651	6.89E-30	3.39E-26	0.0637547	FALSE	4.83E-29	TRUE	1.93E-25	TRUE
BRCA	ER	augment_heavy	1011	1003	0.869345643	0.793036999	0.918167116	0.853330004	0.762309079	0.917623393	0.040782345	2.58E-31	2.34E-27	0.077316529	FALSE	2.13E-30	TRUE	1.67E-26	TRUE
BRCA	HER2	base	856	854	0.615753512	0.504755245	0.709009466	0.603153081	0.477866931	0.719808598	0.211538453	4.32E-12	2.26E-09	0.296153835	FALSE	5.46E-12	TRUE	3.08E-09	TRUE
BRCA	HER2	macenko	856	854	0.652091979	0.573190789	0.723665058	0.651403828	0.517414404	0.733859942	0.476394886	1.63E-18	1.51E-15	0.563012138	FALSE	2.74E-18	TRUE	3.00E-15	TRUE
BRCA	HER2	reinhard	856	854	0.626134275	0.515914684	0.689037003	0.650073737	0.511465786	0.789153881	0.928574351	2.26E-15	2.71E-11	0.982561232	FALSE	3.32E-15	TRUE	3.92E-11	TRUE
BRCA	HER2	grayscale	856	854	0.59973372	0.48077455	0.70505137	0.631881642	0.522341095	0.732519157	0.984156265	1.56E-10	6.49E-13	0.995091335	FALSE	1.87E-10	TRUE	1.04E-12	TRUE
BRCA	HER2	grayscale_normalized	856	854	0.656426636	0.526579163	0.764661017	0.684247104	0.616859292	0.760971055	0.976622229	1.10E-13	7.01E-20	0.995091335	FALSE	1.50E-13	TRUE	1.63E-19	TRUE
BRCA	HER2	augment	856	854	0.588742269	0.503872752	0.650261051	0.575992666	0.456996033	0.674388577	0.163247025	1.82E-11	2.09E-08	0.235801258	FALSE	2.21E-11	TRUE	2.60E-08	TRUE
BRCA	HER2	augment_heavy	856	854	0.60095183	0.483637076	0.675254237	0.593819923	0.513252795	0.666617676	0.278225127	7.12E-12	4.93E-12	0.362122739	FALSE	8.75E-12	TRUE	7.23E-12	TRUE
BRCA	Histology	base	948	940	0.899826118	0.808114035	0.966272966	0.835451927	0.687704285	0.944931742	0.000438115	5.85E-27	4.88E-18	0.001374774	TRUE	2.22E-26	TRUE	1.06E-17	TRUE
BRCA	Histology	macenko	948	940	0.928722651	0.864172149	0.968110236	0.922752186	0.826044502	0.968146145	0.244378655	2.12E-34	1.52E-29	0.327036141	FALSE	3.85E-33	TRUE	2.30E-28	TRUE
BRCA	Histology	reinhard	948	940	0.920102257	0.850391886	0.969717848	0.917679796	0.8624532	0.964584845	0.387028839	6.97E-32	3.33E-31	0.46341611	FALSE	7.93E-31	TRUE	7.59E-30	TRUE
BRCA	Histology	grayscale	948	940	0.90008699	0.842028986	0.952854331	0.901192335	0.816446579	0.968931475	0.545674388	2.37E-32	1.07E-27	0.61304742	FALSE	3.08E-31	TRUE	1.09E-26	TRUE
BRCA	Histology	grayscale_normalized	948	940	0.928065564	0.888510474	0.964238845	0.918169572	0.861536311	0.959697421	0.073804343	2.65E-37	4.91E-32	0.122112641	FALSE	2.41E-35	TRUE	2.23E-30	TRUE
BRCA	Histology	augment	948	940	0.910965261	0.864284796	0.963581669	0.894471112	0.813655934	0.946118842	0.051632792	1.31E-33	1.35E-26	0.093971682	FALSE	1.98E-32	TRUE	8.79E-26	TRUE
BRCA	Histology	augment_heavy	948	940	0.911751956	0.870591286	0.952315899	0.908282361	0.839555822	0.959059233	0.354457024	4.74E-35	1.26E-27	0.435886341	FALSE	2.16E-33	TRUE	1.14E-26	TRUE
BRCA	Immune	base	1007	999	0.645233726	0.599358859	0.688514043	0.585003816	0.509411072	0.63060194	1.46E-11	1.69E-22	5.61E-15	1.89E-10	TRUE	3.34E-22	TRUE	1.00E-14	TRUE
BRCA	Immune	macenko	1007	999	0.679046571	0.631161513	0.713059709	0.653309567	0.589125256	0.733521258	0.000547041	1.79E-25	3.43E-20	0.00160583	TRUE	4.94E-25	TRUE	8.66E-20	TRUE
BRCA	Immune	reinhard	1007	999	0.688993123	0.635548881	0.729500039	0.644366856	0.590694074	0.707651301	6.76E-08	6.81E-27	2.00E-19	6.84E-07	TRUE	2.48E-26	TRUE	4.54E-19	TRUE
BRCA	Immune	grayscale	1007	999	0.68066191	0.642862909	0.718568345	0.652005437	0.613400483	0.694037514	1.39E-06	4.02E-27	7.33E-25	9.03E-06	TRUE	1.66E-26	TRUE	3.33E-24	TRUE
BRCA	Immune	grayscale_normalized	1007	999	0.694263484	0.642418824	0.741812563	0.670281352	0.621081807	0.707886688	0.000175293	3.39E-27	6.73E-24	0.000638066	TRUE	1.47E-26	TRUE	2.45E-23	TRUE
BRCA	Immune	augment	1007	999	0.671016993	0.610774576	0.705153718	0.629341711	0.586481384	0.678897671	1.85E-07	1.15E-23	6.47E-20	1.68E-06	TRUE	2.38E-23	TRUE	1.55E-19	TRUE
BRCA	Immune	augment_heavy	1007	999	0.68415557	0.637953757	0.735188772	0.648785486	0.596194051	0.698096131	2.54E-06	2.26E-24	3.54E-22	1.45E-05	TRUE	5.14E-24	TRUE	1.11E-21	TRUE
BRCA	Ethnicity	base	913	905	0.797568531	0.719408082	0.892779691	0.506710143	0.306176901	0.712530525	2.68E-16	2.62E-25	0.391190009	4.88E-15	TRUE	6.80E-25	TRUE	0.391190009	FALSE
BRCA	Ethnicity	macenko	913	905	0.626679563	0.522745826	0.777224824	0.558185202	0.434860415	0.661141732	0.00186015	6.85E-08	0.000147574	0.00483639	TRUE	7.89E-08	TRUE	0.000165793	TRUE
BRCA	Ethnicity	reinhard	913	905	0.791938719	0.687630079	0.836963238	0.637681137	0.536382735	0.758852259	1.34E-16	4.92E-26	1.25E-12	4.06E-15	TRUE	1.49E-25	TRUE	1.93E-12	TRUE
BRCA	Ethnicity	grayscale	913	905	0.738014632	0.618777778	0.813560403	0.581443206	0.47768855	0.671635858	1.82E-16	2.11E-20	3.92E-09	4.14E-15	TRUE	3.92E-20	TRUE	4.96E-09	TRUE
BRCA	Ethnicity	grayscale_normalized	913	905	0.750104042	0.676590354	0.805523664	0.624254056	0.546755268	0.757593101	2.25E-15	3.97E-25	4.38E-13	3.41E-14	TRUE	9.77E-25	TRUE	7.12E-13	TRUE
BRCA	Ethnicity	augment	913	905	0.777760902	0.699212741	0.83851577	0.548877644	0.405665205	0.681852869	7.92E-21	1.91E-25	0.000700437	3.61E-19	TRUE	5.11E-25	TRUE	0.000758807	TRUE
BRCA	Ethnicity	augment_heavy	913	905	0.778371466	0.662293005	0.851894374	0.560525152	0.455921053	0.696123321	3.54E-23	3.07E-24	1.80E-06	3.22E-21	TRUE	6.82E-24	TRUE	2.10E-06	TRUE
BRCA	PFS	base	489	487	0.586456757	0.436396337	0.68751539	0.537574031	0.382647059	0.693576389	0.008356911	1.06E-07	0.010872621	0.019011973	TRUE	1.19E-07	TRUE	0.011372512	TRUE
BRCA	PFS	macenko	489	487	0.546118859	0.393721387	0.707636566	0.586284308	0.436073059	0.709276018	0.975017317	0.003310736	1.26E-07	0.995091335	FALSE	0.003423602	TRUE	1.55E-07	TRUE
BRCA	PFS	reinhard	489	487	0.59914728	0.414903846	0.718506132	0.620363635	0.44512987	0.738194444	0.852208461	8.17E-08	3.76E-09	0.912364352	FALSE	9.29E-08	TRUE	4.81E-09	TRUE
BRCA	PFS	grayscale	489	487	0.502363511	0.365865385	0.647846639	0.516232404	0.372290809	0.638306452	0.775817083	0.4289022	0.104666647	0.850594633	FALSE	0.4289022	FALSE	0.107018706	FALSE
BRCA	PFS	grayscale_normalized	489	487	0.575957135	0.375240385	0.712653289	0.554609839	0.47192029	0.680846774	0.146467483	4.59E-05	3.44E-05	0.214976467	FALSE	4.80E-05	TRUE	3.91E-05	TRUE
BRCA	PFS	augment	489	487	0.519789209	0.353605769	0.688405797	0.537050933	0.376406036	0.657459677	0.804897834	0.097589785	0.004778618	0.871972654	FALSE	0.098674116	FALSE	0.005115933	TRUE
BRCA	PFS	augment_heavy	489	487	0.530943119	0.381730769	0.697045708	0.569381893	0.437975647	0.657943492	0.970602276	0.029723585	2.84E-06	0.995091335	FALSE	0.030391531	TRUE	3.27E-06	TRUE
BRCA	PR	base	1008	1000	0.74618314	0.663232933	0.821265274	0.721636124	0.56755814	0.828753592	0.066490067	3.52E-22	3.10E-15	0.114162191	FALSE	6.81E-22	TRUE	5.88E-15	TRUE
BRCA	PR	macenko	1008	1000	0.778955882	0.700767372	0.836091178	0.764270946	0.698589268	0.825437865	0.077046065	2.26E-24	8.51E-25	0.123003366	FALSE	5.14E-24	TRUE	3.69E-24	TRUE
BRCA	PR	reinhard	1008	1000	0.770341056	0.702611608	0.834381596	0.79377269	0.757634929	0.866648815	0.995240421	3.32E-25	2.05E-28	0.995240421	FALSE	8.39E-25	TRUE	2.67E-27	TRUE
BRCA	PR	grayscale	1008	1000	0.76279826	0.691480687	0.814337424	0.714626437	0.620351092	0.780231869	1.53E-06	5.67E-26	2.00E-22	9.30E-06	TRUE	1.66E-25	TRUE	6.49E-22	TRUE
BRCA	PR	grayscale_normalized	1008	1000	0.79586143	0.739665918	0.835923016	0.773070638	0.714410165	0.836104764	0.00450074	5.06E-29	1.25E-25	0.010778088	TRUE	2.71E-28	TRUE	6.70E-25	TRUE
BRCA	PR	augment	1008	1000	0.750907719	0.676029015	0.81292487	0.753659076	0.688515887	0.843382415	0.607271853	3.62E-24	1.45E-23	0.673923642	FALSE	7.66E-24	TRUE	5.09E-23	TRUE
BRCA	PR	augment_heavy	1008	1000	0.773294	0.698401653	0.830714223	0.770202688	0.709838743	0.861893882	0.381096531	1.10E-24	1.96E-24	0.462397124	FALSE	2.62E-24	TRUE	7.42E-24	TRUE
BRCA	PAM50	base	950	940	0.740027853	0.66670621	0.81780147	0.733109912	0.652603054	0.830237685	0.278555953	1.28E-22	1.78E-20	0.362122739	FALSE	2.59E-22	TRUE	4.62E-20	TRUE
BRCA	PAM50	macenko	950	940	0.810408239	0.74123273	0.862767612	0.794295747	0.717463279	0.868627186	0.076664756	2.11E-27	8.36E-23	0.123003366	FALSE	9.61E-27	TRUE	2.82E-22	TRUE
BRCA	PAM50	reinhard	950	940	0.804060099	0.746990941	0.850153307	0.781874518	0.69636355	0.867032932	0.023859373	1.14E-28	5.66E-22	0.050493092	FALSE	5.78E-28	TRUE	1.66E-21	TRUE
BRCA	PAM50	grayscale	950	940	0.754135939	0.655864051	0.806986376	0.74777899	0.669561199	0.837047109	0.288442778	3.54E-24	3.83E-21	0.369694265	FALSE	7.66E-24	TRUE	1.02E-20	TRUE
BRCA	PAM50	grayscale_normalized	950	940	0.817060181	0.761000663	0.866507877	0.788400707	0.716656428	0.882830088	0.001450404	2.29E-29	6.17E-25	0.003881963	TRUE	1.49E-28	TRUE	3.12E-24	TRUE
BRCA	PAM50	augment	950	940	0.77087743	0.728200033	0.830836394	0.770376012	0.637926933	0.860775775	0.48360047	1.31E-27	5.55E-20	0.564200548	FALSE	6.29E-27	TRUE	1.37E-19	TRUE
BRCA	PAM50	augment_heavy	950	940	0.78987329	0.741944433	0.836911856	0.781568942	0.671953836	0.876987109	0.224802368	5.03E-29	9.72E-22	0.30995478	FALSE	2.71E-28	TRUE	2.76E-21	TRUE
BRCA	MAP3K1	base	1048	1040	0.653518523	0.502663868	0.787622378	0.58481781	0.428397147	0.725458026	0.000870652	1.67E-10	7.24E-07	0.002475918	TRUE	1.97E-10	TRUE	8.56E-07	TRUE
BRCA	MAP3K1	macenko	1048	1040	0.678677022	0.539109848	0.797062937	0.680987698	0.524079602	0.809186316	0.545679572	2.17E-12	1.42E-13	0.61304742	FALSE	2.82E-12	TRUE	2.39E-13	TRUE
BRCA	MAP3K1	reinhard	1048	1040	0.6839237	0.531010101	0.813683202	0.65982722	0.51463964	0.793367347	0.120814262	4.85E-12	6.81E-13	0.180231112	FALSE	6.05E-12	TRUE	1.07E-12	TRUE
BRCA	MAP3K1	grayscale	1048	1040	0.693359002	0.607202797	0.833689024	0.627441642	0.552769461	0.689732143	1.02E-05	1.21E-15	2.09E-15	4.90E-05	TRUE	1.81E-15	TRUE	4.05E-15	TRUE
BRCA	MAP3K1	grayscale_normalized	1048	1040	0.772583616	0.659186309	0.875988497	0.668617403	0.489212161	0.837458388	4.66E-06	1.29E-20	6.87E-10	2.49E-05	TRUE	2.44E-20	TRUE	9.62E-10	TRUE
BRCA	MAP3K1	augment	1048	1040	0.669372887	0.579039184	0.760670732	0.634363783	0.541729042	0.78404979	0.010880822	2.30E-15	4.32E-13	0.024150116	TRUE	3.32E-15	TRUE	7.12E-13	TRUE
BRCA	MAP3K1	augment_heavy	1048	1040	0.726244381	0.652735304	0.842918763	0.642005729	0.557728293	0.769042171	2.54E-07	1.26E-18	1.39E-13	1.92E-06	TRUE	2.21E-18	TRUE	2.39E-13	TRUE
BRCA	TP53	base	1048	1040	0.769051741	0.675666788	0.822205029	0.751969108	0.695265306	0.85311679	0.05650911	2.08E-26	1.35E-21	0.100829981	FALSE	6.53E-26	TRUE	3.74E-21	TRUE
BRCA	TP53	macenko	1048	1040	0.804507484	0.732188528	0.858726506	0.788424585	0.697473174	0.869656078	0.073391546	2.93E-29	4.52E-22	0.122112641	FALSE	1.78E-28	TRUE	1.37E-21	TRUE
BRCA	TP53	reinhard	1048	1040	0.794458549	0.717884545	0.862106776	0.789816141	0.705361107	0.856798822	0.328879965	1.59E-25	1.14E-24	0.415667733	FALSE	4.53E-25	TRUE	4.60E-24	TRUE
BRCA	TP53	grayscale	1048	1040	0.793863354	0.723274887	0.847886361	0.780573814	0.726303898	0.849534273	0.089570338	1.09E-26	1.16E-24	0.140532771	FALSE	3.80E-26	TRUE	4.60E-24	TRUE
BRCA	TP53	grayscale_normalized	1048	1040	0.804032707	0.735692771	0.880188177	0.804194421	0.73945538	0.871785686	0.506996448	1.41E-26	2.38E-27	0.584008567	FALSE	4.75E-26	TRUE	1.67E-26	TRUE
BRCA	TP53	augment	1048	1040	0.797064865	0.723693825	0.856735919	0.77732177	0.728926541	0.852798344	0.021607573	5.45E-27	7.23E-25	0.046816409	TRUE	2.16E-26	TRUE	3.33E-24	TRUE
BRCA	TP53	augment_heavy	1048	1040	0.809247684	0.747364458	0.874017243	0.784480944	0.735856736	0.851026988	0.005414999	1.46E-26	2.46E-26	0.012634997	TRUE	4.75E-26	TRUE	1.49E-25	TRUE
COADREAD	Stage	base	594	568	0.585726103	0.516640868	0.657210025	0.564565041	0.494372923	0.687905367	0.031510624	1.34E-12	3.26E-08	0.052746045	FALSE	2.45E-12	TRUE	8.36E-08	TRUE
COADREAD	Stage	macenko	594	568	0.600484713	0.524437978	0.684435554	0.577781351	0.474958137	0.670309646	0.039309277	4.43E-12	3.26E-09	0.064400305	FALSE	7.57E-12	TRUE	9.65E-09	TRUE
COADREAD	Stage	reinhard	594	568	0.618809848	0.555303701	0.687627168	0.576233773	0.465534519	0.680899776	0.001186919	4.61E-16	2.17E-07	0.002611221	TRUE	1.54E-15	TRUE	5.06E-07	TRUE
COADREAD	Stage	grayscale	594	568	0.563135875	0.528177112	0.630841415	0.551965127	0.474075258	0.607752912	0.077599039	5.63E-13	1.63E-09	0.117159333	FALSE	1.06E-12	TRUE	5.45E-09	TRUE
COADREAD	Stage	grayscale_normalized	594	568	0.599865797	0.549555697	0.659505638	0.586640358	0.521823703	0.64304496	0.048303045	1.71E-18	1.04E-13	0.077486134	FALSE	7.75E-18	TRUE	4.71E-13	TRUE
COADREAD	Stage	augment	594	568	0.586296392	0.538867404	0.633384011	0.573647589	0.491541303	0.650020442	0.079468395	7.39E-16	7.30E-11	0.117674354	FALSE	2.37E-15	TRUE	2.81E-10	TRUE
COADREAD	Stage	augment_heavy	594	568	0.587755	0.538419043	0.649292974	0.566492094	0.496260782	0.660844934	0.022263239	4.21E-14	8.46E-09	0.038094875	TRUE	1.01E-13	TRUE	2.33E-08	TRUE
COADREAD	BMI	base	298	297	0.55128095	0.461750267	0.690782524	0.474764658	0.359794145	0.577248036	3.86E-06	5.35E-05	0.98798994	1.41E-05	TRUE	6.06E-05	TRUE	0.999666643	FALSE
COADREAD	BMI	macenko	298	297	0.573183091	0.468893421	0.679161148	0.560475987	0.462198472	0.678400383	0.210183793	3.10E-08	1.88E-05	0.283932492	FALSE	4.19E-08	TRUE	3.45E-05	TRUE
COADREAD	BMI	reinhard	298	297	0.57335048	0.491335054	0.672459038	0.527009214	0.409897111	0.641474083	0.003757172	3.82E-08	0.026938424	0.007613217	TRUE	4.90E-08	TRUE	0.034570977	TRUE
COADREAD	BMI	grayscale	298	297	0.54906006	0.425286909	0.6716259	0.495600813	0.408570598	0.61953256	0.000941505	8.64E-05	0.643011206	0.002132232	TRUE	9.50E-05	TRUE	0.71756323	FALSE
COADREAD	BMI	grayscale_normalized	298	297	0.576122446	0.506675498	0.689038773	0.543542639	0.4339308	0.63498788	0.01121459	1.26E-09	0.000225719	0.02008194	TRUE	1.80E-09	TRUE	0.00036209	TRUE
COADREAD	BMI	augment	298	297	0.562738923	0.452379163	0.67975233	0.521546586	0.421465388	0.618164915	0.005662501	1.70E-06	0.036049222	0.010900314	TRUE	2.01E-06	TRUE	0.044770809	TRUE
COADREAD	BMI	augment_heavy	298	297	0.551258058	0.447491252	0.670161506	0.538623471	0.412270842	0.652756207	0.242352707	6.80E-05	0.004798902	0.316290821	FALSE	7.59E-05	TRUE	0.006482728	TRUE
COADREAD	Age	base	562	541	0.604860623	0.528477366	0.726065302	0.479021989	0.374749164	0.613625103	1.13E-10	1.11E-10	0.952245124	1.75E-09	TRUE	1.71E-10	TRUE	0.981940588	FALSE
COADREAD	Age	macenko	562	541	0.57142235	0.427832429	0.681470035	0.482576895	0.389571083	0.606233766	4.55E-07	1.34E-06	0.944825394	2.34E-06	TRUE	1.62E-06	TRUE	0.981940588	FALSE
COADREAD	Age	reinhard	562	541	0.620843608	0.53097946	0.77845416	0.474881343	0.338542891	0.609694282	4.92E-11	2.52E-11	0.956435637	9.47E-10	TRUE	4.04E-11	TRUE	0.981940588	FALSE
COADREAD	Age	grayscale	562	541	0.586520431	0.499915125	0.75530345	0.52694038	0.389536849	0.685417068	0.000924348	3.30E-08	0.032238128	0.002132232	TRUE	4.38E-08	TRUE	0.04069403	TRUE
COADREAD	Age	grayscale_normalized	562	541	0.596576057	0.503759398	0.751521859	0.466565857	0.387978142	0.53318549	4.32E-13	1.03E-09	0.999666643	2.17E-11	TRUE	1.50E-09	TRUE	0.999666643	FALSE
COADREAD	Age	augment	562	541	0.566635509	0.458897243	0.669249216	0.487031394	0.333707865	0.598052536	2.04E-06	4.66E-07	0.867221722	8.35E-06	TRUE	5.70E-07	TRUE	0.953943894	FALSE
COADREAD	Age	augment_heavy	562	541	0.578633893	0.46528603	0.725142963	0.486358889	0.359379943	0.618955885	1.46E-07	8.44E-08	0.886265368	9.35E-07	TRUE	1.07E-07	TRUE	0.961161033	FALSE
COADREAD	Immune	base	576	554	0.626309397	0.546541442	0.738788174	0.606908389	0.517761605	0.765398166	0.099659806	4.94E-14	1.04E-09	0.139523728	FALSE	1.15E-13	TRUE	3.65E-09	TRUE
COADREAD	Immune	macenko	576	554	0.646197561	0.576524378	0.775809578	0.686067655	0.491272938	0.82832391	0.990761941	8.10E-15	6.71E-14	0.999989559	FALSE	2.15E-14	TRUE	3.23E-13	TRUE
COADREAD	Immune	reinhard	576	554	0.621238516	0.525706911	0.743682222	0.558402194	0.448686869	0.685033575	1.80E-05	1.36E-13	4.63E-06	5.12E-05	TRUE	2.98E-13	TRUE	9.14E-06	TRUE
COADREAD	Immune	grayscale	576	554	0.680441679	0.621240963	0.755275325	0.615010886	0.465723574	0.734168313	6.10E-06	1.89E-19	6.02E-11	2.11E-05	TRUE	9.07E-19	TRUE	2.44E-10	TRUE
COADREAD	Immune	grayscale_normalized	576	554	0.664300355	0.589139808	0.748107381	0.618370124	0.467662762	0.808868794	0.010757176	8.37E-17	1.36E-07	0.01972149	TRUE	2.93E-16	TRUE	3.26E-07	TRUE
COADREAD	Immune	augment	576	554	0.638812935	0.557073547	0.723368373	0.551893034	0.415595397	0.675322333	5.38E-07	2.72E-17	0.000505298	2.59E-06	TRUE	1.05E-16	TRUE	0.000778158	TRUE
COADREAD	Immune	augment_heavy	576	554	0.658690151	0.585584859	0.736402058	0.610251255	0.453914666	0.735384529	0.002702181	2.98E-17	2.33E-08	0.005623457	TRUE	1.09E-16	TRUE	6.19E-08	TRUE
COADREAD	MSI	base	273	266	0.615810495	0.50776583	0.742368742	0.572288386	0.360750786	0.842592593	0.050842721	1.02E-08	0.001283737	0.079895704	FALSE	1.40E-08	TRUE	0.001765139	TRUE
COADREAD	MSI	macenko	273	266	0.645203998	0.528248588	0.788766789	0.641227031	0.266666667	0.968421053	0.45463265	4.65E-11	7.34E-05	0.52248827	FALSE	7.31E-11	TRUE	0.000131391	TRUE
COADREAD	MSI	reinhard	273	266	0.639006929	0.556190476	0.754329004	0.640055665	0.468113912	0.829545455	0.51588602	4.42E-13	1.74E-06	0.559482022	FALSE	8.72E-13	TRUE	3.71E-06	TRUE
COADREAD	MSI	grayscale	273	266	0.587565614	0.398169336	0.743506494	0.601394219	0.384433962	0.915789474	0.664000399	4.23E-06	0.000696983	0.700383982	FALSE	4.93E-06	TRUE	0.00103207	TRUE
COADREAD	MSI	grayscale_normalized	273	266	0.633191814	0.521904762	0.714640199	0.629544226	0.382272013	0.926315789	0.453674049	2.09E-13	8.50E-05	0.52248827	FALSE	4.35E-13	TRUE	0.000148665	TRUE
COADREAD	MSI	augment	273	266	0.620169009	0.471777269	0.728354978	0.57932994	0.370593963	0.81512605	0.063136536	7.83E-10	0.000857731	0.097230265	FALSE	1.16E-09	TRUE	0.001223061	TRUE
COADREAD	MSI	augment_heavy	273	266	0.610381978	0.476825397	0.720140515	0.608633186	0.372175537	0.852272727	0.479221429	8.30E-09	0.000711369	0.528645709	FALSE	1.16E-08	TRUE	0.001033498	TRUE
COADREAD	Histology	base	604	578	0.787975586	0.703313253	0.844399229	0.71234718	0.579020182	0.799097443	3.90E-07	3.47E-25	7.19E-17	2.14E-06	TRUE	2.97E-24	TRUE	6.15E-16	TRUE
COADREAD	Histology	macenko	604	578	0.838737428	0.71854901	0.898424242	0.774377544	0.685860058	0.86512928	6.39E-06	3.82E-24	1.67E-21	2.11E-05	TRUE	2.68E-23	TRUE	4.29E-20	TRUE
COADREAD	Histology	reinhard	604	578	0.883122701	0.793923611	0.957983193	0.768037456	0.611683849	0.883455882	3.62E-10	9.92E-28	1.00E-17	4.65E-09	TRUE	7.64E-26	TRUE	1.10E-16	TRUE
COADREAD	Histology	grayscale	604	578	0.844109495	0.755283178	0.948164683	0.756552404	0.667182131	0.842279412	7.97E-08	3.55E-24	2.81E-19	5.58E-07	TRUE	2.68E-23	TRUE	4.33E-18	TRUE
COADREAD	Histology	grayscale_normalized	604	578	0.853783137	0.775147929	0.912946429	0.828606854	0.760828025	0.901118099	0.010386128	3.81E-27	3.53E-26	0.019505655	TRUE	9.77E-26	TRUE	2.72E-24	TRUE
COADREAD	Histology	augment	604	578	0.826951741	0.721614583	0.918991597	0.766632994	0.660226516	0.891176471	0.000129498	3.29E-23	7.63E-19	0.000321657	TRUE	1.95E-22	TRUE	9.80E-18	TRUE
COADREAD	Histology	augment_heavy	604	578	0.863333631	0.786805556	0.950588235	0.77684877	0.681878748	0.86875	1.46E-08	7.04E-26	6.06E-21	1.12E-07	TRUE	7.75E-25	TRUE	1.17E-19	TRUE
COADREAD	Ethnicity	base	504	483	0.882523925	0.754591837	0.976301476	0.795210201	0.564215686	0.928274716	2.63E-05	1.31E-23	1.84E-16	7.23E-05	TRUE	8.42E-23	TRUE	1.28E-15	TRUE
COADREAD	Ethnicity	macenko	504	483	0.88278743	0.753302253	0.936524823	0.573187826	0.107551487	0.892075078	6.15E-07	1.99E-27	0.100890779	2.79E-06	TRUE	7.68E-26	TRUE	0.121384218	FALSE
COADREAD	Ethnicity	reinhard	504	483	0.894734246	0.803223844	0.959360731	0.525480323	0.003247925	0.917622523	2.47E-06	2.60E-26	0.363011758	9.52E-06	TRUE	4.01E-25	TRUE	0.423513718	FALSE
COADREAD	Ethnicity	grayscale	504	483	0.890201999	0.789537713	0.967375887	0.801951044	0.631225009	0.94081559	7.53E-06	1.45E-25	4.58E-17	2.23E-05	TRUE	1.39E-24	TRUE	4.41E-16	TRUE
COADREAD	Ethnicity	grayscale_normalized	504	483	0.858869127	0.733876946	0.980821918	0.49462778	0.1171875	0.805228758	4.14E-09	2.68E-20	0.541360149	3.99E-08	TRUE	1.38E-19	TRUE	0.622160171	FALSE
COADREAD	Ethnicity	augment	504	483	0.883750435	0.803061224	0.954964539	0.799084272	0.614867321	0.941567433	2.95E-05	3.38E-26	4.25E-16	7.84E-05	TRUE	4.34E-25	TRUE	2.51E-15	TRUE
COADREAD	Ethnicity	augment_heavy	504	483	0.890878664	0.783673469	0.961347518	0.826853606	0.616684842	0.977291609	0.001952093	2.18E-26	7.25E-16	0.00417531	TRUE	4.01E-25	TRUE	3.99E-15	TRUE
COADREAD	PFS	base	248	237	0.529888676	0.375428964	0.7	0.478946954	0.390873016	0.720703125	0.012896003	0.046005581	0.925327933	0.022568006	TRUE	0.046610918	TRUE	0.981940588	FALSE
COADREAD	PFS	macenko	248	237	0.593621531	0.430555556	0.790992259	0.591331734	0.413333333	0.737820513	0.465244327	3.31E-05	6.93E-06	0.526820782	FALSE	3.80E-05	TRUE	1.33E-05	TRUE
COADREAD	PFS	reinhard	248	237	0.586408819	0.347975292	0.764250528	0.572120963	0.377038043	0.682692308	0.300534471	0.000457738	1.48E-05	0.373244424	FALSE	0.000489525	TRUE	2.78E-05	TRUE
COADREAD	PFS	grayscale	248	237	0.541085424	0.313658202	0.740993789	0.522541902	0.397058824	0.637700535	0.220413768	0.02757649	0.039139004	0.292618278	FALSE	0.028311863	TRUE	0.047836561	TRUE
COADREAD	PFS	grayscale_normalized	248	237	0.578316384	0.384351407	0.745031056	0.603373428	0.412698413	0.746212121	0.842705696	0.000175028	2.72E-07	0.865177848	FALSE	0.000189819	TRUE	6.16E-07	TRUE
COADREAD	PFS	augment	248	237	0.516411379	0.365133837	0.672049689	0.523783891	0.390782828	0.627906977	0.658755842	0.121957125	0.024145536	0.700383982	FALSE	0.121957125	FALSE	0.031511971	TRUE
COADREAD	PFS	augment_heavy	248	237	0.540173202	0.317089911	0.706832298	0.530820691	0.395833333	0.621675532	0.325231849	0.01283257	0.006418447	0.391294568	FALSE	0.013352809	TRUE	0.008521041	TRUE
COADREAD	Subsite	base	604	578	0.548360845	0.387471655	0.682301931	0.547442257	0.405932123	0.660185185	0.480587009	0.000621509	0.000669452	0.528645709	FALSE	0.000655564	TRUE	0.001010741	TRUE
COADREAD	Subsite	macenko	604	578	0.581812621	0.440617914	0.681177446	0.572940803	0.458558371	0.703030303	0.308625201	1.29E-07	3.59E-06	0.377208579	FALSE	1.60E-07	TRUE	7.48E-06	TRUE
COADREAD	Subsite	reinhard	604	578	0.601127054	0.482142857	0.711076074	0.592909	0.485740089	0.696380471	0.27346944	1.86E-10	2.67E-11	0.350952448	FALSE	2.81E-10	TRUE	1.14E-10	TRUE
COADREAD	Subsite	grayscale	604	578	0.61587283	0.526308796	0.72224412	0.594691568	0.490057995	0.741446208	0.086746154	2.09E-11	2.09E-09	0.126027431	FALSE	3.42E-11	TRUE	6.69E-09	TRUE
COADREAD	Subsite	grayscale_normalized	604	578	0.654028647	0.578129152	0.749835764	0.584178701	0.411398422	0.749192506	6.51E-05	6.63E-18	3.88E-06	0.000167146	TRUE	2.69E-17	TRUE	7.85E-06	TRUE
COADREAD	Subsite	augment	604	578	0.587240906	0.480069094	0.732623834	0.596064892	0.480331263	0.712931996	0.690954846	3.49E-08	4.29E-08	0.718966529	FALSE	4.56E-08	TRUE	1.07E-07	TRUE
COADREAD	Subsite	augment_heavy	604	578	0.633959793	0.535856009	0.731047169	0.59540473	0.493648163	0.697883598	0.005056503	1.39E-13	7.76E-10	0.009983353	TRUE	2.98E-13	TRUE	2.85E-09	TRUE
COADREAD	BRAF	base	577	556	0.715321981	0.534910897	0.896252465	0.699081363	0.475788288	0.891575092	0.295791275	7.37E-12	2.57E-09	0.373244424	FALSE	1.23E-11	TRUE	7.90E-09	TRUE
COADREAD	BRAF	macenko	577	556	0.742893053	0.606047327	0.837869822	0.815823822	0.67375	0.88558297	0.999989559	2.40E-18	7.84E-22	0.999989559	FALSE	1.03E-17	TRUE	3.02E-20	TRUE
COADREAD	BRAF	reinhard	577	556	0.778693144	0.683610868	0.881262327	0.754426011	0.52625	0.85126778	0.09765661	1.06E-21	2.58E-15	0.139251092	FALSE	5.82E-21	TRUE	1.33E-14	TRUE
COADREAD	BRAF	grayscale	577	556	0.712303753	0.5625	0.891518738	0.576034779	0.285416667	0.789507772	7.52E-06	3.75E-12	0.000950959	2.23E-05	TRUE	6.57E-12	TRUE	0.001331343	TRUE
COADREAD	BRAF	grayscale_normalized	577	556	0.761204415	0.625766871	0.926232742	0.753032052	0.555845123	0.859644004	0.354122948	3.49E-15	1.99E-16	0.419499493	FALSE	1.03E-14	TRUE	1.28E-15	TRUE
COADREAD	BRAF	augment	577	556	0.741811503	0.602197802	0.871132376	0.619122584	0.358333333	0.728930169	2.51E-07	4.49E-15	8.20E-09	1.49E-06	TRUE	1.28E-14	TRUE	2.33E-08	TRUE
COADREAD	BRAF	augment_heavy	577	556	0.746496887	0.593023256	0.888757396	0.555076945	0.380416667	0.663570691	5.63E-13	3.03E-15	0.000195719	2.17E-11	TRUE	9.32E-15	TRUE	0.000334897	TRUE
COADREAD	RNF43	base	577	556	0.687632605	0.472375691	0.825393357	0.493879604	0.332524272	0.593710692	1.35E-11	3.01E-12	0.642268927	3.46E-10	TRUE	5.39E-12	TRUE	0.71756323	FALSE
COADREAD	RNF43	macenko	577	556	0.700799009	0.473066298	0.828671329	0.580919268	0.327122153	0.741463415	6.56E-06	1.01E-13	0.000223844	2.11E-05	TRUE	2.29E-13	TRUE	0.00036209	TRUE
COADREAD	RNF43	reinhard	577	556	0.726211218	0.484116022	0.897003745	0.517538782	0.248780488	0.77987013	6.89E-09	2.56E-13	0.251897604	5.90E-08	TRUE	5.19E-13	TRUE	0.298401777	FALSE
COADREAD	RNF43	grayscale	577	556	0.73559487	0.505244755	0.861918605	0.582441476	0.434381551	0.752439024	8.71E-10	1.23E-14	1.66E-06	9.58E-09	TRUE	3.16E-14	TRUE	3.65E-06	TRUE
COADREAD	RNF43	grayscale_normalized	577	556	0.758957598	0.564226519	0.885052448	0.736930439	0.653607262	0.917073171	0.153889928	6.66E-15	1.98E-16	0.211598651	FALSE	1.83E-14	TRUE	1.28E-15	TRUE
COADREAD	RNF43	augment	577	556	0.723638498	0.535220994	0.966292135	0.583970275	0.437888199	0.867073171	2.06E-06	5.58E-13	0.000200616	8.35E-06	TRUE	1.06E-12	TRUE	0.000335813	TRUE
COADREAD	RNF43	augment_heavy	577	556	0.733799106	0.541083916	0.869850187	0.610937605	0.359213251	0.863414634	0.000227904	1.43E-14	0.000349478	0.000548394	TRUE	3.56E-14	TRUE	0.000549179	TRUE
HNSC	Stage	base	400	393	0.542629229	0.449587694	0.608381452	0.488950085	0.410231204	0.5729291	9.72E-06	2.87E-06	0.894932212	0.000136048	TRUE	5.02E-06	TRUE	0.978832107	FALSE
HNSC	Stage	macenko	400	393	0.568606952	0.416093432	0.665855307	0.518743576	0.43634373	0.59563132	0.000276091	2.07E-06	0.004311611	0.001756943	TRUE	3.71E-06	TRUE	0.007361286	TRUE
HNSC	Stage	reinhard	400	393	0.519462064	0.42755303	0.651340118	0.47420108	0.376536085	0.552979124	0.000892005	0.027134362	0.993054021	0.003468909	TRUE	0.030149291	TRUE	1	FALSE
HNSC	Stage	grayscale	400	393	0.523708233	0.440122051	0.618729524	0.527056065	0.42390953	0.703558892	0.599555062	0.001403809	0.010872726	0.647087195	FALSE	0.001723975	TRUE	0.017699786	TRUE
HNSC	Stage	grayscale_normalized	400	393	0.544923993	0.445395268	0.659197192	0.499322861	0.414735228	0.632409467	0.000765818	2.24E-05	0.526541339	0.003468909	TRUE	3.48E-05	TRUE	0.682553587	FALSE
HNSC	Stage	augment	400	393	0.548003174	0.461072272	0.627362	0.531539809	0.442513191	0.72458134	0.118175353	9.95E-07	0.00471598	0.196712494	FALSE	1.88E-06	TRUE	0.007859966	TRUE
HNSC	Stage	augment_heavy	400	393	0.547076719	0.468428681	0.647215394	0.536756859	0.450546257	0.734309089	0.235389942	9.66E-06	0.001227261	0.309355366	FALSE	1.57E-05	TRUE	0.002202776	TRUE
HNSC	Age	base	435	428	0.525944412	0.334319527	0.681003584	0.505866513	0.393939394	0.609056122	0.154780174	0.063973423	0.290847678	0.235535047	FALSE	0.065550004	FALSE	0.39152572	FALSE
HNSC	Age	macenko	435	428	0.550847151	0.443660592	0.678498986	0.519624236	0.353703704	0.677254098	0.074132495	0.000145785	0.135612027	0.133058324	FALSE	0.000208264	TRUE	0.197767539	FALSE
HNSC	Age	reinhard	435	428	0.539677444	0.424100156	0.631103074	0.534307807	0.469230769	0.625516956	0.355287137	0.000400288	0.000911761	0.43345223	FALSE	0.000549415	TRUE	0.001679559	TRUE
HNSC	Age	grayscale	435	428	0.515560467	0.419076305	0.63195598	0.515624402	0.413151119	0.633958333	0.501625168	0.066272227	0.101820082	0.568835055	FALSE	0.066272227	FALSE	0.15164693	FALSE
HNSC	Age	grayscale_normalized	435	428	0.555657365	0.466962525	0.661330049	0.575142673	0.487800335	0.662962215	0.920690429	1.78E-06	1.82E-08	0.934033769	FALSE	3.27E-06	TRUE	4.54E-08	TRUE
HNSC	Age	augment	435	428	0.517893825	0.431927711	0.609583661	0.501381237	0.360690236	0.699465241	0.203508798	0.039837867	0.468203746	0.279325801	FALSE	0.041621652	TRUE	0.618382306	FALSE
HNSC	Age	augment_heavy	435	428	0.522237526	0.436965812	0.596748923	0.508408857	0.406437292	0.628749293	0.192966392	0.007744217	0.266128337	0.270152949	FALSE	0.00903492	TRUE	0.365274188	FALSE
HNSC	Gender	base	450	443	0.560451044	0.441740413	0.652795161	0.581119105	0.458863636	0.675367405	0.912248633	1.14E-07	2.60E-07	0.934033769	FALSE	2.21E-07	TRUE	6.07E-07	TRUE
HNSC	Gender	macenko	450	443	0.652455701	0.527619048	0.79164873	0.590265142	0.494683679	0.720255654	0.00034922	1.63E-13	1.13E-07	0.002037118	TRUE	4.38E-13	TRUE	2.72E-07	TRUE
HNSC	Gender	reinhard	450	443	0.619890976	0.492385057	0.730128205	0.619449535	0.525	0.718436455	0.488334727	9.14E-12	7.67E-12	0.568835055	FALSE	2.06E-11	TRUE	2.44E-11	TRUE
HNSC	Gender	grayscale	450	443	0.57460116	0.447129187	0.735042735	0.543662066	0.398181818	0.648859149	0.067245038	5.03E-05	0.000704669	0.127220342	FALSE	7.34E-05	TRUE	0.001370189	TRUE
HNSC	Gender	grayscale_normalized	450	443	0.621784395	0.52930622	0.693404635	0.643042569	0.552606178	0.701086957	0.972825788	4.58E-15	4.15E-17	0.972825788	FALSE	1.71E-14	TRUE	2.90E-16	TRUE
HNSC	Gender	augment	450	443	0.539292629	0.412931034	0.64614061	0.543450859	0.358181818	0.659439928	0.600866681	0.000161267	0.001358789	0.647087195	FALSE	0.000225774	TRUE	0.002377881	TRUE
HNSC	Gender	augment_heavy	450	443	0.559826578	0.427011494	0.664209402	0.561962308	0.405	0.693850267	0.55071949	3.34E-06	2.62E-05	0.611910545	FALSE	5.70E-06	TRUE	5.24E-05	TRUE
HNSC	Grade	base	428	421	0.583561688	0.451698034	0.70386403	0.555497746	0.468427972	0.654717106	0.036533489	2.87E-08	8.49E-06	0.085244809	FALSE	6.08E-08	TRUE	1.75E-05	TRUE
HNSC	Grade	macenko	428	421	0.665223494	0.597507809	0.745482186	0.660091024	0.580000355	0.741136802	0.310008464	2.16E-18	2.77E-19	0.38751058	FALSE	1.68E-17	TRUE	3.23E-18	TRUE
HNSC	Grade	reinhard	428	421	0.597865141	0.466212668	0.740542766	0.573108458	0.454414955	0.704319747	0.084428511	1.12E-08	2.32E-06	0.147749894	FALSE	2.44E-08	TRUE	4.93E-06	TRUE
HNSC	Grade	grayscale	428	421	0.586928566	0.46836194	0.694295913	0.576878276	0.476168609	0.678086208	0.277350364	4.71E-08	4.33E-07	0.352991373	FALSE	9.53E-08	TRUE	9.78E-07	TRUE
HNSC	Grade	grayscale_normalized	428	421	0.651498289	0.525023273	0.752233287	0.629380813	0.525401207	0.720344127	0.072362241	2.96E-14	1.62E-12	0.133058324	FALSE	9.40E-14	TRUE	5.40E-12	TRUE
HNSC	Grade	augment	428	421	0.621961826	0.50197828	0.709892514	0.608791135	0.485446657	0.724467376	0.178579204	1.34E-13	1.23E-10	0.260428006	FALSE	3.76E-13	TRUE	3.44E-10	TRUE
HNSC	Grade	augment_heavy	428	421	0.617875029	0.491095686	0.71477942	0.589361937	0.491158374	0.693420765	0.023293566	7.08E-12	2.83E-10	0.060390727	FALSE	1.65E-11	TRUE	7.61E-10	TRUE
HNSC	HPV	base	437	435	0.914121901	0.8	0.97	0.846200389	0.730643402	0.970703125	0.000197098	5.87E-29	3.13E-18	0.001379686	TRUE	5.87E-28	TRUE	3.13E-17	TRUE
HNSC	HPV	macenko	437	435	0.902422319	0.851102941	0.963235294	0.855952627	0.658496732	0.976008724	0.007615065	3.62E-30	7.05E-18	0.024229751	TRUE	4.23E-29	TRUE	6.17E-17	TRUE
HNSC	HPV	reinhard	437	435	0.92889764	0.839259259	0.9752	0.914326859	0.81043771	0.988843218	0.120837675	1.24E-30	3.79E-25	0.196712494	FALSE	2.17E-29	TRUE	1.92E-23	TRUE
HNSC	HPV	grayscale	437	435	0.908266221	0.842222222	0.987591912	0.897593108	0.738562092	0.990017616	0.238645568	1.98E-30	8.04E-22	0.309355366	FALSE	2.77E-29	TRUE	1.13E-20	TRUE
HNSC	HPV	grayscale_normalized	437	435	0.915942885	0.854814815	0.9756	0.911403905	0.791723202	0.987792969	0.359146134	1.10E-32	4.10E-24	0.43345223	FALSE	2.58E-31	TRUE	9.57E-23	TRUE
HNSC	HPV	augment	437	435	0.931493438	0.882676147	0.979166667	0.897163413	0.785130719	0.980035232	0.005229082	2.95E-34	4.37E-23	0.017430273	TRUE	1.03E-32	TRUE	7.64E-22	TRUE
HNSC	HPV	augment_heavy	437	435	0.941131366	0.911123228	0.976	0.905220958	0.794934641	0.98120963	0.000888896	5.83E-38	5.48E-25	0.003468909	TRUE	4.08E-36	TRUE	1.92E-23	TRUE
HNSC	Immune	base	433	431	0.650840602	0.547345768	0.755162242	0.630032616	0.442817818	0.749519231	0.13934055	3.39E-15	1.12E-08	0.216751967	FALSE	1.49E-14	TRUE	2.91E-08	TRUE
HNSC	Immune	macenko	433	431	0.727861533	0.637104995	0.818866571	0.73978901	0.598352457	0.842767296	0.78019621	5.14E-21	7.21E-17	0.815130368	FALSE	4.50E-20	TRUE	4.59E-16	TRUE
HNSC	Immune	reinhard	433	431	0.721582333	0.616888889	0.846902655	0.677893795	0.497916667	0.820689655	0.016861912	8.37E-18	3.25E-11	0.050499901	FALSE	5.86E-17	TRUE	9.48E-11	TRUE
HNSC	Immune	grayscale	433	431	0.680146344	0.548674822	0.775	0.649273184	0.462962963	0.76101949	0.042040067	3.20E-15	1.04E-11	0.094929183	FALSE	1.49E-14	TRUE	3.17E-11	TRUE
HNSC	Immune	grayscale_normalized	433	431	0.748552142	0.644240571	0.865877712	0.711318793	0.575825826	0.778180804	0.017314252	6.03E-17	2.94E-17	0.050499901	FALSE	3.52E-16	TRUE	2.29E-16	TRUE
HNSC	Immune	augment	433	431	0.676098234	0.546890928	0.794690265	0.65218285	0.526026026	0.749759615	0.063363816	3.74E-15	3.97E-14	0.12320742	FALSE	1.54E-14	TRUE	1.64E-13	TRUE
HNSC	Immune	augment_heavy	433	431	0.717300966	0.569826707	0.856342183	0.663825467	0.508035714	0.764423077	0.002393515	3.79E-16	9.30E-13	0.008377301	TRUE	1.89E-15	TRUE	3.25E-12	TRUE
HNSC	Ethnicity	base	402	400	0.720354085	0.5245	0.853493614	0.570482626	0.303121248	0.829268293	3.24E-05	8.83E-13	0.012489033	0.000378001	TRUE	2.21E-12	TRUE	0.019868916	TRUE
HNSC	Ethnicity	macenko	402	400	0.586819836	0.341935484	0.869421488	0.541106286	0.212301587	0.74488189	0.11698772	0.001127341	0.077075388	0.196712494	FALSE	0.001434798	TRUE	0.117288634	FALSE
HNSC	Ethnicity	reinhard	402	400	0.7128188	0.451	0.865514651	0.648969461	0.41322314	0.847183749	0.022862997	2.83E-12	1.84E-06	0.060390727	FALSE	6.84E-12	TRUE	4.03E-06	TRUE
HNSC	Ethnicity	grayscale	402	400	0.548247363	0.326923077	0.705484598	0.45447232	0.249358974	0.730894309	0.000773294	0.003193249	0.97146747	0.003468909	TRUE	0.003853921	TRUE	1	FALSE
HNSC	Ethnicity	grayscale_normalized	402	400	0.578606037	0.369747899	0.802404207	0.47155522	0.229487179	0.731	0.001403936	0.001357166	0.871626689	0.005172394	TRUE	0.001696457	TRUE	0.978832107	FALSE
HNSC	Ethnicity	augment	402	400	0.599853765	0.349358974	0.827948911	0.483457954	0.284552846	0.738	0.000846165	0.000475723	0.763243155	0.003468909	TRUE	0.000628314	TRUE	0.890450348	FALSE
HNSC	Ethnicity	augment_heavy	402	400	0.553029041	0.266025641	0.782471627	0.49378531	0.28677014	0.804	0.055364093	0.027894763	0.596677169	0.110728186	FALSE	0.030509897	TRUE	0.759407306	FALSE
HNSC	PFS	base	274	272	0.613856763	0.537990821	0.692788462	0.547979994	0.431382979	0.728098291	7.26E-05	2.14E-13	0.000783365	0.000635474	TRUE	5.54E-13	TRUE	0.001482043	TRUE
HNSC	PFS	macenko	274	272	0.595826302	0.360238095	0.7375	0.416511742	0.24787234	0.606984969	3.91E-08	1.26E-05	0.999648001	1.37E-06	TRUE	2.01E-05	TRUE	1	FALSE
HNSC	PFS	reinhard	274	272	0.559599119	0.453459433	0.640151515	0.483224359	0.313513514	0.609508547	9.61E-06	4.77E-08	0.87868696	0.000136048	TRUE	9.53E-08	TRUE	0.978832107	FALSE
HNSC	PFS	grayscale	274	272	0.546831007	0.412643106	0.701654846	0.512482393	0.308429973	0.700808625	0.052730279	0.000423052	0.231357774	0.110728186	FALSE	0.000569492	TRUE	0.323900884	FALSE
HNSC	PFS	grayscale_normalized	274	272	0.531534575	0.358636137	0.672616012	0.492335482	0.359649123	0.643126685	0.033541733	0.03071844	0.714141927	0.080962804	FALSE	0.032580164	TRUE	0.854139993	FALSE
HNSC	PFS	augment	274	272	0.579015128	0.417620707	0.697596154	0.462768474	0.348349688	0.581081081	3.50E-08	5.22E-06	0.998356435	1.37E-06	TRUE	8.70E-06	TRUE	1	FALSE
HNSC	PFS	augment_heavy	274	272	0.560124578	0.399452464	0.659101655	0.492924852	0.382894737	0.632865646	0.000152615	2.95E-05	0.719917994	0.001187004	TRUE	4.50E-05	TRUE	0.854139993	FALSE
HNSC	RHOA	base	446	443	0.733356387	0.370748299	0.993103448	0.469973269	0.346938776	0.857142857	7.95E-06	4.00E-05	0.890656114	0.000136048	TRUE	5.96E-05	TRUE	0.978832107	FALSE
HNSC	RHOA	macenko	446	443	0.621381741	0.302721088	0.986206897	0.597726791	0.260273973	0.952054795	0.376335874	0.021637596	0.026224967	0.446500189	FALSE	0.024429544	TRUE	0.040794393	TRUE
HNSC	RHOA	reinhard	446	443	0.600078661	0.238095238	0.993103448	0.315420691	0.2	0.448979592	3.79E-05	0.064613575	1	0.00037877	TRUE	0.065550004	FALSE	1	FALSE
HNSC	RHOA	grayscale	446	443	0.695057566	0.23630137	0.986486486	0.561910326	0.234482759	0.963793103	0.055001812	0.001042721	0.150776035	0.110728186	FALSE	0.001351675	TRUE	0.215394336	FALSE
HNSC	RHOA	grayscale_normalized	446	443	0.664489789	0.204081633	0.993103448	0.380648996	0.134482759	0.925675676	0.000448868	0.00722777	0.987052374	0.002416982	TRUE	0.00857532	TRUE	1	FALSE
HNSC	RHOA	augment	446	443	0.646180289	0.18707483	0.986486486	0.472440829	0.186206897	0.979591837	0.021726425	0.013017607	0.684614527	0.060390727	FALSE	0.014938237	TRUE	0.840754682	FALSE
HNSC	RHOA	augment_heavy	446	443	0.629105112	0.153061224	0.986486486	0.479106996	0.163194444	0.945578231	0.052796907	0.02916684	0.627424689	0.110728186	FALSE	0.031410443	TRUE	0.784280861	FALSE
HNSC	TP53	base	446	443	0.678911263	0.556781046	0.840029762	0.691043661	0.580763921	0.802876271	0.752132179	2.46E-14	1.31E-14	0.797715948	FALSE	8.19E-14	TRUE	6.09E-14	TRUE
HNSC	TP53	macenko	446	443	0.682858446	0.547794118	0.817956349	0.683021973	0.581286677	0.80952381	0.503825334	6.93E-15	1.12E-14	0.568835055	FALSE	2.42E-14	TRUE	5.60E-14	TRUE
HNSC	TP53	reinhard	446	443	0.715697826	0.585232669	0.885912698	0.698702951	0.6087807	0.850103093	0.18620463	5.73E-14	1.65E-16	0.266006614	FALSE	1.67E-13	TRUE	9.64E-16	TRUE
HNSC	TP53	grayscale	446	443	0.711606726	0.627777778	0.839525872	0.69222039	0.556229097	0.79340709	0.13175288	2.12E-17	3.22E-14	0.209606854	FALSE	1.35E-16	TRUE	1.41E-13	TRUE
HNSC	TP53	grayscale_normalized	446	443	0.70923424	0.602736928	0.886656746	0.674984312	0.577759197	0.805773196	0.024327946	4.63E-15	9.79E-16	0.060819865	FALSE	1.71E-14	TRUE	5.27E-15	TRUE
HNSC	TP53	augment	446	443	0.71739655	0.585185185	0.85515873	0.701534769	0.567098662	0.822638334	0.21223258	2.82E-16	2.83E-13	0.285697703	FALSE	1.52E-15	TRUE	1.04E-12	TRUE
HNSC	TP53	augment_heavy	446	443	0.714383701	0.589981007	0.887896825	0.694138714	0.570234114	0.823690301	0.167871685	4.64E-14	1.42E-13	0.250021659	FALSE	1.41E-13	TRUE	5.52E-13	TRUE
KIRC	Stage	base	510	510	0.648801331	0.576447897	0.730342656	0.582199302	0.465891872	0.745817714	0.000114022	8.50E-18	5.43E-06	0.000698386	TRUE	2.74E-17	TRUE	7.40E-06	TRUE
KIRC	Stage	macenko	510	510	0.684930058	0.616328585	0.74310924	0.606582941	0.540710047	0.710033362	1.43E-10	1.64E-21	9.34E-14	6.99E-09	TRUE	3.31E-20	TRUE	5.08E-13	TRUE
KIRC	Stage	reinhard	510	510	0.644921351	0.574871869	0.701713416	0.601929301	0.452927815	0.749229489	0.010417143	1.29E-18	1.02E-06	0.030025884	TRUE	5.26E-18	TRUE	1.52E-06	TRUE
KIRC	Stage	grayscale	510	510	0.646142791	0.582673593	0.698292181	0.635931649	0.496737882	0.755714517	0.220421646	7.19E-20	4.58E-12	0.308590304	FALSE	4.40E-19	TRUE	1.07E-11	TRUE
KIRC	Stage	grayscale_normalized	510	510	0.670890615	0.58616507	0.744885513	0.647636896	0.538956788	0.757509081	0.026991266	2.03E-21	2.64E-14	0.052902881	FALSE	3.31E-20	TRUE	1.62E-13	TRUE
KIRC	Stage	augment	510	510	0.643501708	0.566034513	0.698750555	0.615308243	0.465464505	0.746831235	0.059699272	9.33E-20	1.39E-07	0.094363366	FALSE	5.08E-19	TRUE	2.20E-07	TRUE
KIRC	Stage	augment_heavy	510	510	0.652432344	0.573288957	0.700680027	0.620066564	0.476288975	0.745973149	0.038161677	3.67E-20	7.27E-08	0.066782935	FALSE	3.18E-19	TRUE	1.23E-07	TRUE
KIRC	Age	base	513	513	0.559625271	0.4392627	0.68529185	0.515188809	0.408991126	0.666905275	0.006467135	2.69E-06	0.139370977	0.0198056	TRUE	2.93E-06	TRUE	0.145301657	FALSE
KIRC	Age	macenko	513	513	0.599129387	0.496466498	0.702626249	0.53790334	0.405572359	0.688614629	0.000536127	6.67E-11	0.008210192	0.002189186	TRUE	9.62E-11	TRUE	0.009143168	TRUE
KIRC	Age	reinhard	513	513	0.580033409	0.477463583	0.741242642	0.502379194	0.411624544	0.588200671	1.97E-06	1.04E-07	0.40456201	1.61E-05	TRUE	1.21E-07	TRUE	0.40456201	FALSE
KIRC	Age	grayscale	513	513	0.525801249	0.38562217	0.67408613	0.536113839	0.315881151	0.795813637	0.651586955	0.015144371	0.070560746	0.725630927	FALSE	0.015788812	TRUE	0.075162534	FALSE
KIRC	Age	grayscale_normalized	513	513	0.571939756	0.482658653	0.70367941	0.569477389	0.360962772	0.697892108	0.449265792	4.22E-07	7.16E-05	0.534633958	FALSE	4.80E-07	TRUE	8.55E-05	TRUE
KIRC	Age	augment	513	513	0.519899104	0.411610164	0.697616388	0.538205977	0.372855318	0.661068385	0.830256402	0.059439154	0.006807834	0.884403559	FALSE	0.059439154	FALSE	0.007757765	TRUE
KIRC	Age	augment_heavy	513	513	0.525496768	0.408351197	0.69648761	0.556818668	0.378171579	0.745956094	0.91603606	0.021820747	0.002896247	0.935120145	FALSE	0.022275346	TRUE	0.003378955	TRUE
KIRC	Gender	base	513	513	0.655736472	0.5335	0.747613916	0.6003261	0.496564046	0.708108108	0.000208635	7.12E-15	3.62E-10	0.001022313	TRUE	1.29E-14	TRUE	7.10E-10	TRUE
KIRC	Gender	macenko	513	513	0.663248724	0.568298368	0.723832774	0.61010244	0.504468413	0.712375533	5.71E-05	9.80E-17	1.91E-12	0.000399594	TRUE	2.29E-16	TRUE	5.19E-12	TRUE
KIRC	Gender	reinhard	513	513	0.662340306	0.584186323	0.750399744	0.576926499	0.473816568	0.724489796	9.78E-07	1.26E-16	1.97E-06	1.18E-05	TRUE	2.68E-16	TRUE	2.76E-06	TRUE
KIRC	Gender	grayscale	513	513	0.65236568	0.536333333	0.733098178	0.629541643	0.508293461	0.702470294	0.047720572	2.24E-15	1.40E-13	0.080631311	FALSE	4.23E-15	TRUE	6.88E-13	TRUE
KIRC	Gender	grayscale_normalized	513	513	0.632824303	0.5299985	0.711798152	0.625674353	0.542264753	0.717924821	0.296839005	6.00E-14	1.73E-13	0.393111115	FALSE	9.80E-14	TRUE	7.72E-13	TRUE
KIRC	Gender	augment	513	513	0.662360006	0.58	0.75747635	0.62286021	0.54211102	0.741869919	0.002709112	1.46E-15	2.86E-13	0.009481892	TRUE	2.86E-15	TRUE	1.12E-12	TRUE
KIRC	Gender	augment_heavy	513	513	0.676427623	0.616060606	0.735600062	0.636906108	0.553277311	0.719668543	0.000493802	2.07E-19	2.49E-15	0.002189186	TRUE	1.02E-18	TRUE	2.43E-14	TRUE
KIRC	Grade	base	505	505	0.682773206	0.5967235	0.829336983	0.665246509	0.552927572	0.781222891	0.113439222	1.16E-16	2.47E-15	0.171694541	FALSE	2.57E-16	TRUE	2.43E-14	TRUE
KIRC	Grade	macenko	505	505	0.738958163	0.589759314	0.821971201	0.660478014	0.539370634	0.763811817	2.49E-07	1.19E-21	2.12E-14	4.07E-06	TRUE	3.31E-20	TRUE	1.48E-13	TRUE
KIRC	Grade	reinhard	505	505	0.686591595	0.580277998	0.826991909	0.6607483	0.506952261	0.80649403	0.053538322	5.27E-17	2.97E-13	0.087445926	FALSE	1.29E-16	TRUE	1.12E-12	TRUE
KIRC	Grade	grayscale	505	505	0.702423458	0.587010805	0.789523839	0.673049496	0.525550555	0.787260466	0.02211516	1.40E-18	2.97E-15	0.05089324	FALSE	5.27E-18	TRUE	2.43E-14	TRUE
KIRC	Grade	grayscale_normalized	505	505	0.73040806	0.584805285	0.800033194	0.702005257	0.562353872	0.809147558	0.028485525	4.54E-20	2.21E-16	0.053611133	FALSE	3.18E-19	TRUE	5.42E-15	TRUE
KIRC	Grade	augment	505	505	0.716550545	0.601744788	0.807791701	0.686917557	0.567524325	0.801945403	0.023809336	3.63E-19	1.05E-15	0.05089324	FALSE	1.62E-18	TRUE	1.72E-14	TRUE
KIRC	Grade	augment_heavy	505	505	0.723529404	0.617721641	0.802257353	0.696399404	0.579819509	0.79038697	0.018240914	3.72E-20	1.73E-18	0.047042357	TRUE	3.18E-19	TRUE	8.48E-17	TRUE
KIRC	Immune	base	449	449	0.642745259	0.375838926	0.790386131	0.679105988	0.382740448	0.951724138	0.849184342	8.96E-07	1.22E-07	0.885319846	FALSE	9.98E-07	TRUE	1.99E-07	TRUE
KIRC	Immune	macenko	449	449	0.687640532	0.482142857	0.867346939	0.673811978	0.486824769	0.891725352	0.322916303	1.31E-09	4.96E-09	0.405715356	FALSE	1.64E-09	TRUE	9.00E-09	TRUE
KIRC	Immune	reinhard	449	449	0.64790924	0.358641359	0.874482759	0.742282979	0.489459816	0.907570423	0.994840614	2.00E-05	4.95E-13	0.994840614	FALSE	2.13E-05	TRUE	1.73E-12	TRUE
KIRC	Immune	grayscale	449	449	0.73418703	0.187919463	0.891156463	0.723423045	0.543456543	0.908965517	0.376683233	7.23E-09	9.37E-13	0.46143696	FALSE	8.64E-09	TRUE	2.71E-12	TRUE
KIRC	Immune	grayscale_normalized	449	449	0.744387467	0.362416107	0.927072927	0.702836984	0.445554446	0.879562044	0.115631018	9.19E-10	2.04E-10	0.171694541	FALSE	1.19E-09	TRUE	4.17E-10	TRUE
KIRC	Immune	augment	449	449	0.698942851	0.456375839	0.90945674	0.716575432	0.597222222	0.948965517	0.725674704	1.44E-09	3.50E-12	0.790179122	FALSE	1.76E-09	TRUE	8.57E-12	TRUE
KIRC	Immune	augment_heavy	449	449	0.76764845	0.591183575	0.942176871	0.747630296	0.582345191	0.931034483	0.230419637	3.42E-14	5.83E-13	0.313626728	FALSE	5.78E-14	TRUE	1.90E-12	TRUE
KIRC	Ethnicity	base	426	426	0.75868396	0.475826446	0.93261777	0.666904602	0.134892086	0.903	0.020763367	2.28E-11	5.62E-05	0.050870249	FALSE	3.49E-11	TRUE	6.88E-05	TRUE
KIRC	Ethnicity	macenko	426	426	0.743595672	0.518181818	0.910299003	0.614905395	0.340909091	0.795454545	0.000143762	2.33E-10	6.06E-06	0.000782705	TRUE	3.08E-10	TRUE	8.03E-06	TRUE
KIRC	Ethnicity	reinhard	426	426	0.742743802	0.541322314	0.914728682	0.55928467	0.278776978	0.77768595	1.21E-06	1.62E-13	0.027671813	1.18E-05	TRUE	2.57E-13	TRUE	0.030131529	TRUE
KIRC	Ethnicity	grayscale	426	426	0.703288933	0.466352941	0.882996633	0.511798734	0.315104167	0.759090909	1.06E-07	8.89E-11	0.320004135	2.61E-06	TRUE	1.24E-10	TRUE	0.326670888	FALSE
KIRC	Ethnicity	grayscale_normalized	426	426	0.776374181	0.586352941	0.936877076	0.684908891	0.442753623	0.929133858	0.004571637	1.04E-14	3.37E-07	0.014934015	TRUE	1.83E-14	TRUE	5.16E-07	TRUE
KIRC	Ethnicity	augment	426	426	0.70831307	0.49338843	0.879429134	0.633052597	0.329136691	0.882644628	0.014500191	1.80E-10	1.12E-05	0.039472743	TRUE	2.45E-10	TRUE	1.44E-05	TRUE
KIRC	Ethnicity	augment_heavy	426	426	0.714697701	0.492235294	0.905511811	0.620680688	0.383093525	0.86446281	0.002094191	3.26E-11	1.50E-05	0.007893489	TRUE	4.84E-11	TRUE	1.89E-05	TRUE
KIRC	PFS	base	346	346	0.744170986	0.613095238	0.875043875	0.679794193	0.384494294	0.877371274	0.026989503	1.85E-17	1.40E-06	0.052902881	FALSE	5.05E-17	TRUE	2.01E-06	TRUE
KIRC	PFS	macenko	346	346	0.756086635	0.624098558	0.91108631	0.708013383	0.49204666	0.849932249	0.023888664	8.94E-18	5.07E-11	0.05089324	FALSE	2.74E-17	TRUE	1.08E-10	TRUE
KIRC	PFS	reinhard	346	346	0.738999228	0.605282738	0.84077381	0.687684364	0.444313262	0.865514905	0.029540829	4.47E-20	2.53E-08	0.053611133	FALSE	3.18E-19	TRUE	4.42E-08	TRUE
KIRC	PFS	grayscale	346	346	0.71224908	0.596354167	0.840645841	0.710053774	0.536009445	0.867424242	0.458257678	3.94E-16	9.40E-13	0.534633958	FALSE	8.05E-16	TRUE	2.71E-12	TRUE
KIRC	PFS	grayscale_normalized	346	346	0.71719825	0.607572115	0.805944056	0.69029822	0.494874514	0.878726287	0.133944428	1.66E-18	1.73E-09	0.193037558	FALSE	5.80E-18	TRUE	3.25E-09	TRUE
KIRC	PFS	augment	346	346	0.714697647	0.568080357	0.832923833	0.703826178	0.531636621	0.897357724	0.315059136	2.59E-17	4.36E-11	0.405715356	FALSE	6.69E-17	TRUE	9.70E-11	TRUE
KIRC	PFS	augment_heavy	346	346	0.720789411	0.57328869	0.833333333	0.723912249	0.553552492	0.904810298	0.556114619	1.36E-17	3.28E-12	0.633712008	FALSE	3.92E-17	TRUE	8.46E-12	TRUE
LUAD	Stage	base	478	468	0.598880961	0.520342633	0.706313024	0.520603731	0.416165456	0.637357684	1.35E-06	8.58E-12	0.048854669	7.76E-06	TRUE	2.46E-11	TRUE	0.080995899	FALSE
LUAD	Stage	macenko	478	468	0.605063979	0.528164176	0.68238819	0.537586941	0.389180158	0.6392712	1.91E-05	6.55E-13	0.002846083	0.000100333	TRUE	2.29E-12	TRUE	0.005273624	TRUE
LUAD	Stage	reinhard	478	468	0.582219895	0.508246418	0.660533937	0.500900176	0.384079432	0.59941206	5.68E-08	2.95E-11	0.466907765	5.96E-07	TRUE	7.44E-11	TRUE	0.612816442	FALSE
LUAD	Stage	grayscale	478	468	0.609376074	0.494522171	0.67685781	0.527856901	0.434601283	0.637013573	4.23E-08	1.15E-13	0.006157532	5.33E-07	TRUE	5.15E-13	TRUE	0.011083557	TRUE
LUAD	Stage	grayscale_normalized	478	468	0.627288998	0.551291187	0.718066373	0.578623301	0.471410446	0.663350142	0.000110774	1.58E-15	4.52E-09	0.000436173	TRUE	1.42E-14	TRUE	1.42E-08	TRUE
LUAD	Stage	augment	478	468	0.591920752	0.477095728	0.693673412	0.498535137	0.401899154	0.634481968	2.30E-07	1.49E-09	0.546650749	2.07E-06	TRUE	3.14E-09	TRUE	0.702836677	FALSE
LUAD	Stage	augment_heavy	478	468	0.592665755	0.50095122	0.704181876	0.508924248	0.402293272	0.633233614	7.02E-07	3.39E-10	0.228748276	4.42E-06	TRUE	7.64E-10	TRUE	0.327525941	FALSE
LUAD	ALK	base	231	231	0.636513795	0.411029412	0.866666667	0.416951243	0.213235294	0.630434783	1.07E-08	1.44E-05	0.999884908	2.80E-07	TRUE	2.06E-05	TRUE	0.99999949	FALSE
LUAD	ALK	macenko	231	231	0.65090794	0.518309859	0.833107191	0.482608508	0.313235294	0.668276973	1.33E-08	1.25E-09	0.812338916	2.80E-07	TRUE	2.71E-09	TRUE	0.965610409	FALSE
LUAD	ALK	reinhard	231	231	0.616951598	0.423913043	0.946666667	0.408459128	0.233879781	0.59742351	9.45E-10	6.78E-06	0.999979561	5.95E-08	TRUE	9.94E-06	TRUE	0.99999949	FALSE
LUAD	ALK	grayscale	231	231	0.54143033	0.253731343	0.726530612	0.400792463	0.292307692	0.648550725	2.66E-05	0.074394155	0.99999949	0.00012896	TRUE	0.083693424	FALSE	0.99999949	FALSE
LUAD	ALK	grayscale_normalized	231	231	0.546744215	0.36056338	0.738127544	0.450637312	0.188888889	0.694708277	0.001971899	0.010214087	0.967505604	0.004778062	TRUE	0.012374759	TRUE	0.99999949	FALSE
LUAD	ALK	augment	231	231	0.617595813	0.383928571	0.973333333	0.427546813	0.248161765	0.645732689	2.72E-07	6.63E-05	0.999244623	2.14E-06	TRUE	8.73E-05	TRUE	0.99999949	FALSE
LUAD	ALK	augment_heavy	231	231	0.598973338	0.376470588	0.88	0.407802822	0.246323529	0.582644628	2.28E-08	0.000217024	0.99999434	3.59E-07	TRUE	0.000279031	TRUE	0.99999949	FALSE
LUAD	Age	base	456	446	0.527968533	0.420258621	0.610091743	0.481182866	0.296846011	0.606281662	0.00193089	0.002553272	0.928242498	0.004778062	TRUE	0.003154041	TRUE	0.99999949	FALSE
LUAD	Age	macenko	456	446	0.555862837	0.454545455	0.669954128	0.519124088	0.453514457	0.61302682	0.001799322	3.77E-07	0.015554272	0.00472322	TRUE	6.09E-07	TRUE	0.026484302	TRUE
LUAD	Age	reinhard	456	446	0.548813336	0.418310463	0.648623853	0.587543897	0.498697917	0.65901956	0.995970962	3.92E-05	4.75E-10	0.997863383	FALSE	5.37E-05	TRUE	1.76E-09	TRUE
LUAD	Age	grayscale	456	446	0.518471349	0.37379727	0.597072751	0.554386044	0.431818182	0.670751078	0.981521435	0.052415624	0.000108548	0.997863383	FALSE	0.061151562	FALSE	0.000220598	TRUE
LUAD	Age	grayscale_normalized	456	446	0.504820619	0.365137221	0.617234043	0.550367837	0.458288884	0.623302938	0.997863383	0.351200807	2.32E-06	0.997863383	FALSE	0.381476739	FALSE	5.84E-06	TRUE
LUAD	Age	augment	456	446	0.512829546	0.42602916	0.597959685	0.504219507	0.413057393	0.619492337	0.274215943	0.111531209	0.336353752	0.442964216	FALSE	0.123271336	FALSE	0.460658399	FALSE
LUAD	Age	augment_heavy	456	446	0.499742837	0.406089194	0.588635366	0.50314407	0.42903525	0.615805471	0.599710628	0.509411058	0.347519147	0.787120199	FALSE	0.543947401	FALSE	0.465823537	FALSE
LUAD	Gender	base	478	468	0.550940092	0.430991112	0.700483092	0.498370561	0.405882353	0.590532326	0.000187237	6.65E-05	0.581506658	0.000693879	TRUE	8.73E-05	TRUE	0.732698389	FALSE
LUAD	Gender	macenko	478	468	0.60338159	0.499259259	0.710811261	0.571868988	0.438791733	0.670134443	0.024672518	1.06E-11	2.70E-06	0.047102079	TRUE	2.89E-11	TRUE	6.54E-06	TRUE
LUAD	Gender	reinhard	478	468	0.577540615	0.424953882	0.71814093	0.518721313	0.429473304	0.607846749	7.65E-05	4.29E-07	0.012068966	0.000321434	TRUE	6.76E-07	TRUE	0.021120691	TRUE
LUAD	Gender	grayscale	478	468	0.576667551	0.457777778	0.718474096	0.512068898	0.398358586	0.622286079	0.000224719	1.06E-06	0.155936971	0.000745122	TRUE	1.63E-06	TRUE	0.228465794	FALSE
LUAD	Gender	grayscale_normalized	478	468	0.586764909	0.454650206	0.713541667	0.543824006	0.419513081	0.608633323	0.004855862	1.55E-07	5.89E-05	0.01092569	TRUE	2.64E-07	TRUE	0.000123705	TRUE
LUAD	Gender	augment	478	468	0.572362422	0.467078189	0.67265625	0.560469212	0.47310789	0.646072797	0.208300621	1.17E-06	3.52E-08	0.364526087	FALSE	1.76E-06	TRUE	9.63E-08	TRUE
LUAD	Gender	augment_heavy	478	468	0.601038524	0.494979424	0.70481426	0.59117197	0.518398268	0.67688378	0.247121484	2.06E-09	1.34E-11	0.420417173	FALSE	4.06E-09	TRUE	7.04E-11	TRUE
LUAD	Immune	base	393	386	0.597627929	0.52734736	0.680177828	0.528915005	0.426174313	0.615879037	3.82E-07	2.34E-12	0.001894562	2.67E-06	TRUE	7.01E-12	TRUE	0.003729918	TRUE
LUAD	Immune	macenko	393	386	0.645517602	0.548637712	0.769419579	0.600297051	0.524207556	0.691492631	0.001221566	9.82E-14	3.05E-11	0.003664699	TRUE	4.76E-13	TRUE	1.37E-10	TRUE
LUAD	Immune	reinhard	393	386	0.650106296	0.569326646	0.764706839	0.611731114	0.516981617	0.71430262	0.001553158	1.48E-15	1.81E-13	0.004254303	TRUE	1.42E-14	TRUE	1.14E-12	TRUE
LUAD	Immune	grayscale	393	386	0.644036135	0.551747804	0.779957521	0.644521737	0.559408183	0.725955608	0.514798945	1.73E-13	2.06E-17	0.720718523	FALSE	6.81E-13	TRUE	1.86E-16	TRUE
LUAD	Immune	grayscale_normalized	393	386	0.661266065	0.552181127	0.803563662	0.625052009	0.540195438	0.76589067	0.014871683	1.55E-12	1.67E-13	0.030223098	TRUE	4.89E-12	TRUE	1.14E-12	TRUE
LUAD	Immune	augment	393	386	0.647022107	0.55203652	0.744698898	0.614629336	0.518352879	0.709705761	0.011788154	1.45E-14	3.59E-12	0.024755124	TRUE	1.02E-13	TRUE	2.06E-11	TRUE
LUAD	Immune	augment_heavy	393	386	0.663596103	0.582313889	0.760026942	0.626510463	0.501019055	0.732372225	0.006248459	2.41E-17	1.75E-11	0.013574238	TRUE	1.52E-15	TRUE	8.50E-11	TRUE
LUAD	Ethnicity	base	434	428	0.67774438	0.434837093	0.959635417	0.657392683	0.476107226	0.872307692	0.253584962	2.62E-08	6.28E-09	0.420417173	FALSE	5.00E-08	TRUE	1.88E-08	TRUE
LUAD	Ethnicity	macenko	434	428	0.714521171	0.580200501	0.953776042	0.647957299	0.458029197	0.82	0.002646811	2.67E-13	5.45E-10	0.006175893	TRUE	9.91E-13	TRUE	1.91E-09	TRUE
LUAD	Ethnicity	reinhard	434	428	0.683538489	0.453488372	0.950520833	0.607243562	0.340328467	0.805440771	0.015641666	1.36E-07	2.06E-05	0.030794531	TRUE	2.44E-07	TRUE	4.63E-05	TRUE
LUAD	Ethnicity	grayscale	434	428	0.598255564	0.396139706	0.783203125	0.537076358	0.292606516	0.735384615	0.027442258	3.11E-05	0.062245594	0.050848889	FALSE	4.35E-05	TRUE	0.100550575	FALSE
LUAD	Ethnicity	grayscale_normalized	434	428	0.624715848	0.525678295	0.83984375	0.516732917	0.234265734	0.778974359	0.000904114	1.63E-09	0.28814148	0.00284796	TRUE	3.31E-09	TRUE	0.403398072	FALSE
LUAD	Ethnicity	augment	434	428	0.642439591	0.446666667	0.923828125	0.555560969	0.296532847	0.739487179	0.001331014	1.49E-07	0.002358152	0.00381154	TRUE	2.62E-07	TRUE	0.004501926	TRUE
LUAD	Ethnicity	augment_heavy	434	428	0.630451925	0.493566176	0.901692708	0.52221461	0.285583942	0.704	0.00021104	1.91E-07	0.152305402	0.000738638	TRUE	3.17E-07	TRUE	0.228458104	FALSE
LUAD	PFS	base	258	255	0.524739589	0.361142217	0.620051086	0.522677625	0.344262295	0.692261905	0.463323389	0.046498621	0.099305036	0.680958857	FALSE	0.055271946	FALSE	0.156405431	FALSE
LUAD	PFS	macenko	258	255	0.53464648	0.371220605	0.634099617	0.466956222	0.360025221	0.574455206	5.43E-05	0.001910628	0.99492347	0.000244256	TRUE	0.002407391	TRUE	0.99999949	FALSE
LUAD	PFS	reinhard	258	255	0.488349744	0.365454545	0.619693396	0.495394927	0.321799308	0.633333333	0.641112721	0.859670837	0.61044639	0.824287784	FALSE	0.902654379	FALSE	0.754080834	FALSE
LUAD	PFS	grayscale	258	255	0.47280965	0.375	0.583986562	0.471047959	0.303921569	0.632704403	0.464781442	0.989164541	0.955229456	0.680958857	FALSE	0.998769459	FALSE	0.99999949	FALSE
LUAD	PFS	grayscale_normalized	258	255	0.455406452	0.3	0.664504717	0.485855293	0.346784363	0.663865546	0.905148988	0.994021813	0.809088594	0.997863383	FALSE	0.998769459	FALSE	0.965610409	FALSE
LUAD	PFS	augment	258	255	0.517218903	0.390817469	0.637992832	0.513869497	0.38	0.629847239	0.421117469	0.065614609	0.140195003	0.663260014	FALSE	0.075158552	FALSE	0.21542159	FALSE
LUAD	PFS	augment_heavy	258	255	0.463685009	0.363941769	0.595518868	0.474983938	0.317762399	0.581761006	0.738142188	0.998769459	0.958524052	0.911822703	FALSE	0.998769459	FALSE	0.99999949	FALSE
LUAD	STK11	base	471	462	0.644721416	0.528236915	0.803688052	0.659555502	0.468474149	0.8339599	0.725010176	7.55E-11	1.05E-08	0.911822703	FALSE	1.83E-10	TRUE	3.00E-08	TRUE
LUAD	STK11	macenko	471	462	0.708440693	0.574829932	0.85823337	0.667352345	0.448	0.84997064	0.043505705	2.38E-14	1.06E-09	0.07831027	FALSE	1.36E-13	TRUE	3.52E-09	TRUE
LUAD	STK11	reinhard	471	462	0.663366793	0.531176272	0.771709634	0.72542702	0.49525	0.894750656	0.990048452	1.10E-12	7.64E-11	0.997863383	FALSE	3.66E-12	TRUE	3.01E-10	TRUE
LUAD	STK11	grayscale	471	462	0.624871473	0.462139423	0.780207457	0.621947987	0.429292929	0.839694656	0.461722629	2.76E-08	2.73E-05	0.680958857	FALSE	5.11E-08	TRUE	5.92E-05	TRUE
LUAD	STK11	grayscale_normalized	471	462	0.6536357	0.547586207	0.749519785	0.653152434	0.523076923	0.797065338	0.489795996	1.65E-13	6.17E-11	0.701298812	FALSE	6.81E-13	TRUE	2.59E-10	TRUE
LUAD	STK11	augment	471	462	0.624315687	0.507339778	0.735071489	0.648708194	0.34675	0.864944216	0.790070974	1.91E-10	4.75E-06	0.957201372	FALSE	4.47E-10	TRUE	1.11E-05	TRUE
LUAD	STK11	augment_heavy	471	462	0.649183333	0.514500537	0.766039186	0.656632763	0.44040404	0.889312977	0.598938738	1.11E-11	1.43E-06	0.787120199	FALSE	2.92E-11	TRUE	3.75E-06	TRUE
LUAD	TP53	base	471	462	0.667197135	0.546666667	0.777567846	0.708908685	0.583985649	0.794222655	0.994283072	2.30E-14	5.32E-17	0.997863383	FALSE	1.36E-13	TRUE	4.19E-16	TRUE
LUAD	TP53	macenko	471	462	0.708732557	0.483281087	0.841291652	0.711905976	0.615133725	0.786247947	0.573094225	5.88E-14	6.38E-20	0.784889917	FALSE	3.09E-13	TRUE	1.00E-18	TRUE
LUAD	TP53	reinhard	471	462	0.701212964	0.548850575	0.817435897	0.719290479	0.616883117	0.810451152	0.89355873	7.94E-17	2.79E-19	0.997863383	FALSE	2.50E-15	TRUE	2.93E-18	TRUE
LUAD	TP53	grayscale	471	462	0.678580812	0.544081916	0.801988401	0.71012518	0.640422078	0.797865353	0.987609784	5.45E-16	1.69E-19	0.997863383	FALSE	8.58E-15	TRUE	2.13E-18	TRUE
LUAD	TP53	grayscale_normalized	471	462	0.701684192	0.576454197	0.795111848	0.728982664	0.641720779	0.800196528	0.974580751	5.29E-16	5.05E-23	0.997863383	FALSE	8.58E-15	TRUE	3.18E-21	TRUE
LUAD	TP53	augment	471	462	0.670608034	0.566990628	0.782104391	0.706786619	0.632386364	0.773665247	0.997128357	1.58E-15	8.68E-22	0.997863383	FALSE	1.42E-14	TRUE	1.82E-20	TRUE
LUAD	TP53	augment_heavy	471	462	0.669210423	0.561880342	0.791549296	0.704547336	0.634415584	0.777350147	0.995234693	1.21E-14	4.32E-22	0.997863383	FALSE	9.51E-14	TRUE	1.36E-20	TRUE
LUSC	Stage	base	478	474	0.53706222	0.440049987	0.633120268	0.465853351	0.348081828	0.599206543	1.27E-05	0.001211503	0.998086511	2.64E-05	TRUE	0.001541913	TRUE	1	FALSE
LUSC	Stage	macenko	478	474	0.553388862	0.452972052	0.651914403	0.47567248	0.394599629	0.540801797	5.52E-07	9.53E-05	0.999228052	1.72E-06	TRUE	0.000156898	TRUE	1	FALSE
LUSC	Stage	reinhard	478	474	0.57269995	0.47379696	0.677732401	0.475096668	0.410888771	0.547508479	3.53E-08	6.05E-06	0.998278467	1.65E-07	TRUE	1.17E-05	TRUE	1	FALSE
LUSC	Stage	grayscale	478	474	0.55732821	0.448840613	0.675180515	0.47052142	0.36801684	0.605637387	6.96E-06	0.000136161	0.989959373	1.56E-05	TRUE	0.000211806	TRUE	1	FALSE
LUSC	Stage	grayscale_normalized	478	474	0.59752958	0.474745181	0.699332783	0.556656681	0.43258645	0.729075041	0.02345811	6.21E-08	0.000365554	0.027950089	TRUE	1.93E-07	TRUE	0.002274559	TRUE
LUSC	Stage	augment	478	474	0.554776959	0.469795515	0.694082302	0.48599677	0.363954262	0.586290657	0.000270826	0.000114391	0.844579019	0.000459583	TRUE	0.000183025	TRUE	1	FALSE
LUSC	Stage	augment_heavy	478	474	0.593102669	0.489893103	0.721595625	0.493016405	0.367982757	0.608557905	2.03E-06	5.60E-08	0.682356758	5.68E-06	TRUE	1.85E-07	TRUE	1	FALSE
LUSC	ALK	base	273	270	0.678076317	0.275862069	0.988636364	0.404459798	0.122093023	0.875	4.98E-05	0.000234849	0.97330248	9.29E-05	TRUE	0.000337219	TRUE	1	FALSE
LUSC	ALK	macenko	273	270	0.672686504	0.297752809	0.977011494	0.609991965	0.179775281	0.904761905	0.137495592	0.000312656	0.002290174	0.148072176	FALSE	0.000437719	TRUE	0.009534165	TRUE
LUSC	ALK	reinhard	273	270	0.757140277	0.455555556	0.977011494	0.299285489	0.005813953	0.772727273	2.03E-11	2.42E-10	0.999850604	2.27E-10	TRUE	1.36E-09	TRUE	1	FALSE
LUSC	ALK	grayscale	273	270	0.594526739	0.017241379	0.920454545	0.290606999	0.109550562	0.431818182	3.60E-07	0.037668128	1	1.26E-06	TRUE	0.041361082	TRUE	1	FALSE
LUSC	ALK	grayscale_normalized	273	270	0.747821084	0.421455939	1	0.322026246	0.058823529	0.875	5.07E-10	4.97E-10	0.99917667	4.06E-09	TRUE	2.53E-09	TRUE	1	FALSE
LUSC	ALK	augment	273	270	0.66109097	0.233716475	0.977272727	0.357634074	0.141176471	0.840909091	4.97E-07	0.000195137	0.999574333	1.64E-06	TRUE	0.000287571	TRUE	1	FALSE
LUSC	ALK	augment_heavy	273	270	0.652807671	0.2	0.977011494	0.308033655	0.08988764	0.590909091	1.58E-11	5.29E-05	0.999999992	2.21E-10	TRUE	8.98E-05	TRUE	1	FALSE
LUSC	Age	base	468	464	0.531991701	0.403793575	0.680288462	0.476261154	0.30624297	0.712516129	0.008666735	0.009338105	0.891690431	0.01213343	TRUE	0.01067212	TRUE	1	FALSE
LUSC	Age	macenko	468	464	0.474756518	0.333230769	0.640607424	0.459360729	0.344328704	0.564903226	0.20958375	0.947224271	0.999259198	0.221446981	FALSE	0.947224271	FALSE	1	FALSE
LUSC	Age	reinhard	468	464	0.541927955	0.360615385	0.674278846	0.485473612	0.338961694	0.637806452	0.004433574	0.005215776	0.842921107	0.006710275	TRUE	0.006085072	TRUE	1	FALSE
LUSC	Age	grayscale	468	464	0.470367766	0.228615385	0.651856018	0.495047039	0.344378698	0.625444208	0.866836929	0.942714589	0.653924198	0.866836929	FALSE	0.947224271	FALSE	1	FALSE
LUSC	Age	grayscale_normalized	468	464	0.514575988	0.267384615	0.757311586	0.497200008	0.327083333	0.639735772	0.226350447	0.220279322	0.581599181	0.234733796	FALSE	0.232747962	FALSE	1	FALSE
LUSC	Age	augment	468	464	0.520867893	0.357230769	0.711192351	0.469442185	0.348224852	0.663871951	0.010362745	0.093238343	0.973269729	0.013834247	TRUE	0.100410523	FALSE	1	FALSE
LUSC	Age	augment_heavy	468	464	0.505939192	0.373230769	0.697131609	0.479871493	0.322781065	0.678099593	0.115565769	0.345604539	0.895445465	0.129367636	FALSE	0.358404707	FALSE	1	FALSE
LUSC	Gender	base	478	474	0.543732037	0.385334646	0.65914675	0.502009594	0.417948718	0.579249012	0.005839797	0.001084959	0.416758935	0.008385349	TRUE	0.00141297	TRUE	0.972437514	FALSE
LUSC	Gender	macenko	478	474	0.552111248	0.422684619	0.67187849	0.533800514	0.395581897	0.689647059	0.117816954	2.17E-05	0.002383541	0.129367636	FALSE	3.80E-05	TRUE	0.009534165	TRUE
LUSC	Gender	reinhard	478	474	0.611047324	0.458266291	0.714712919	0.525586986	0.387284483	0.647294118	1.40E-05	2.10E-09	0.033949459	2.81E-05	TRUE	9.05E-09	TRUE	0.10562054	FALSE
LUSC	Gender	grayscale	478	474	0.539656416	0.367105792	0.668803419	0.544826226	0.416810345	0.685714286	0.613655546	0.004747396	0.000156606	0.62481292	FALSE	0.005656471	TRUE	0.001096245	TRUE
LUSC	Gender	grayscale_normalized	478	474	0.640777351	0.483856701	0.741817803	0.570035293	0.466605505	0.738248848	2.00E-05	9.65E-13	4.49E-07	3.86E-05	TRUE	9.01E-12	TRUE	8.39E-06	TRUE
LUSC	Gender	augment	478	474	0.592671419	0.425917736	0.700328407	0.542694091	0.455818966	0.609907834	0.001931517	5.60E-07	3.06E-06	0.003004582	TRUE	1.31E-06	TRUE	3.43E-05	TRUE
LUSC	Gender	augment_heavy	478	474	0.596701302	0.440844759	0.672086721	0.526668039	0.439978448	0.639631336	6.88E-06	6.63E-09	0.001973764	1.56E-05	TRUE	2.48E-08	TRUE	0.009210898	TRUE
LUSC	Immune	base	435	432	0.605417629	0.509027778	0.671919192	0.505018293	0.425142591	0.590136054	5.28E-12	7.78E-13	0.266241949	1.32E-10	TRUE	8.71E-12	TRUE	0.677706778	FALSE
LUSC	Immune	macenko	435	432	0.619589078	0.503012048	0.727235439	0.567620519	0.468306738	0.701495513	0.000560655	5.28E-13	2.46E-06	0.000897048	TRUE	7.39E-12	TRUE	3.43E-05	TRUE
LUSC	Immune	reinhard	435	432	0.627761035	0.499503968	0.694129979	0.537656597	0.426034348	0.675220529	2.93E-08	4.48E-13	0.000521109	1.49E-07	TRUE	7.39E-12	TRUE	0.002918208	TRUE
LUSC	Immune	grayscale	435	432	0.616149183	0.50515873	0.684067086	0.585341711	0.46004958	0.661627907	0.017807366	4.33E-13	1.76E-08	0.022663921	TRUE	7.39E-12	TRUE	4.92E-07	TRUE
LUSC	Immune	grayscale_normalized	435	432	0.665641163	0.550803213	0.765880218	0.599799641	0.508671103	0.659837728	3.16E-06	2.83E-15	9.65E-13	8.05E-06	TRUE	1.59E-13	TRUE	5.40E-11	TRUE
LUSC	Immune	augment	435	432	0.617406708	0.489087302	0.742557652	0.514333413	0.424294432	0.630537326	2.10E-08	7.04E-10	0.073705048	1.18E-07	TRUE	3.28E-09	TRUE	0.196546793	FALSE
LUSC	Immune	augment_heavy	435	432	0.614059418	0.48015873	0.687773795	0.539761264	0.446605645	0.646431501	1.44E-07	9.75E-12	6.67E-06	5.50E-07	TRUE	7.80E-11	TRUE	6.23E-05	TRUE
LUSC	Ethnicity	base	426	422	0.78852084	0.472222222	0.982773471	0.503993654	0.245406824	0.801691729	1.36E-10	2.40E-11	0.436392201	1.26E-09	TRUE	1.68E-10	TRUE	0.977518531	FALSE
LUSC	Ethnicity	macenko	426	422	0.712544164	0.474326599	0.967171717	0.455206178	0.25656168	0.747180451	1.98E-12	7.27E-11	0.984211785	1.11E-10	TRUE	4.53E-10	TRUE	1	FALSE
LUSC	Ethnicity	reinhard	426	422	0.721310308	0.38973064	0.98989899	0.478651256	0.260498688	0.703007519	1.02E-08	4.94E-08	0.846008954	7.11E-08	TRUE	1.73E-07	TRUE	1	FALSE
LUSC	Ethnicity	grayscale	426	422	0.59641235	0.34006734	0.753125	0.457514116	0.16221374	0.756892231	0.00021885	7.66E-06	0.900768749	0.000382988	TRUE	1.43E-05	TRUE	1	FALSE
LUSC	Ethnicity	grayscale_normalized	426	422	0.644021985	0.37037037	0.833333333	0.397616002	0.248854962	0.602116402	7.07E-12	4.88E-07	0.999998155	1.32E-10	TRUE	1.19E-06	TRUE	1	FALSE
LUSC	Ethnicity	augment	426	422	0.570105896	0.279461279	0.777535442	0.427055867	0.297902098	0.569548872	2.61E-06	0.003628217	0.999982568	6.95E-06	TRUE	0.00441696	TRUE	1	FALSE
LUSC	Ethnicity	augment_heavy	426	422	0.581207578	0.297138047	0.79389313	0.391056776	0.216603053	0.619047619	5.36E-08	0.001014914	0.999995529	2.31E-07	TRUE	0.001353219	TRUE	1	FALSE
LUSC	PFS	base	231	227	0.588736967	0.410610465	0.725714286	0.484993773	0.345714286	0.628733997	1.47E-07	3.00E-07	0.902207517	5.50E-07	TRUE	8.00E-07	TRUE	1	FALSE
LUSC	PFS	macenko	231	227	0.577697416	0.438194444	0.781428571	0.536917104	0.376428571	0.654949785	0.019549437	3.88E-06	0.004932672	0.023980226	TRUE	8.36E-06	TRUE	0.018415308	TRUE
LUSC	PFS	reinhard	231	227	0.585051927	0.463662791	0.795357143	0.530314288	0.376428571	0.636752137	0.004985326	4.52E-06	0.016140757	0.007346796	TRUE	9.13E-06	TRUE	0.053169552	FALSE
LUSC	PFS	grayscale	231	227	0.597117974	0.410416667	0.750357143	0.548755884	0.308571429	0.706081081	0.036499329	8.48E-06	0.007968542	0.04258255	TRUE	1.53E-05	TRUE	0.027889897	TRUE
LUSC	PFS	grayscale_normalized	231	227	0.626902375	0.406098406	0.824285714	0.573697218	0.393162393	0.70998632	0.019698043	1.86E-07	8.06E-05	0.023980226	TRUE	5.48E-07	TRUE	0.000644942	TRUE
LUSC	PFS	augment	231	227	0.559558426	0.432699084	0.696785714	0.461127745	0.266428571	0.55	6.05E-06	0.000143876	0.993602373	1.47E-05	TRUE	0.000217758	TRUE	1	FALSE
LUSC	PFS	augment_heavy	231	227	0.604708028	0.44820296	0.8	0.485215536	0.252849003	0.630405405	1.02E-05	2.46E-07	0.766561273	2.20E-05	TRUE	6.90E-07	TRUE	1	FALSE
LUSC	PIK3R1	base	462	458	0.61406981	0.28807947	1	0.385663957	0.245033113	0.690789474	0.000176499	0.022409332	0.999940611	0.000318837	TRUE	0.025098452	TRUE	1	FALSE
LUSC	PIK3R1	macenko	462	458	0.654503151	0.141447368	1	0.293928098	0.122516556	0.625	2.05E-08	0.001921908	0.999999961	1.18E-07	TRUE	0.002391708	TRUE	1	FALSE
LUSC	PIK3R1	reinhard	462	458	0.733167147	0.225165563	1	0.370822033	0.033333333	0.848684211	9.70E-07	3.98E-07	0.983851191	2.86E-06	TRUE	1.01E-06	TRUE	1	FALSE
LUSC	PIK3R1	grayscale	462	458	0.790103018	0.264900662	1	0.651172459	0.065789474	0.953947368	0.010375686	4.86E-09	0.001576109	0.013834247	TRUE	1.94E-08	TRUE	0.008023827	TRUE
LUSC	PIK3R1	grayscale_normalized	462	458	0.729821506	0.099337748	1	0.516277652	0.078947368	0.901315789	0.000461248	4.57E-06	0.357471168	0.000759703	TRUE	9.13E-06	TRUE	0.870364582	FALSE
LUSC	PIK3R1	augment	462	458	0.669632871	0.089403974	1	0.577355649	0.065789474	0.947368421	0.07066909	0.000345682	0.042864785	0.080764674	FALSE	0.000472151	TRUE	0.120021398	FALSE
LUSC	PIK3R1	augment_heavy	462	458	0.73534693	0.052980132	1	0.587521503	0.019736842	0.940789474	0.011756848	2.66E-06	0.040047977	0.015311245	TRUE	5.96E-06	TRUE	0.118036144	FALSE
