# Supplementary material for: The impact of site-specific digital histology signatures on deep learning model accuracy and bias
Source: Nat Commun. 2021 Jul 20;12:4423. doi: 10.1038/s41467-021-24698-1 (PMC8292530; doi:10.1038/s41467-021-24698-1)
Supplement: Supplementary file 4 — Source Data [file 41467_2021_24698_MOESM4_ESM.zip › Source Data/figure6_2.csv]

Slide Adjustment Method	False Positive AFR Balanced by Race, % (Std Dev)	False Positive AFR Preserved Sites, % (Std Dev)	False Positive EUR Balanced by Race, % (Std Dev)	False Positive EUR Preserved Sites, % (Std Dev)
Baseline	80.6 (0.84)	0.1 (0.07)	58.4 (0.63)	69.2 (0.59)
Macenko	37.4 (1.03)	3.4 (0.39)	60.9 (0.63)	57.8 (0.63)
Reinhard	48.1 (1.06)	3.4 (0.39)	64.6 (0.61)	52.9 (0.64)
Grayscale	36.7 (1.03)	14.1 (0.74)	67.8 (0.60)	63.6 (0.62)
Grayscale Normalized	38.8 (1.04)	9.3 (0.62)	64.9 (0.61)	61.8 (0.62)
Light HSV Augmentation	49.7 (1.06)	6.0 (0.50)	59.2 (0.63)	59.9 (0.63)
Heavy HSV Augmentation	67.8 (0.99)	14.6 (0.75)	58.3 (0.63)	61.0 (0.63)
